# Supplementary material for: The CBP KIX domain regulates long-term memory and circadian activity
Source: BMC Biol. 2020 Oct 29;18:155. doi: 10.1186/s12915-020-00886-1 (PMC7597000; doi:10.1186/s12915-020-00886-1)
Supplement: Supplementary file 2 — Additional file 2 : Table S1. List of Genes Differentially Expressed in CBPKIX/KIX mutants compared to wild-type littermates after spatial learning. Table S2. List of the upstream regulators of the DEGs in CBPKIX/KIX mutants. Table S3. List of Genes Differentially Expressed in wildtype mice after spatial learning compared to homecage. Table S4. Positive controls for validation of differential gene expression analysis. Table S5. List of the upstream regulators of the DEGs in wild-type mice following learning. Table S6. High confidence (80%) changes in homecage gene expression in CBPKIX/KIX mice. Table S7. List of qPCR primers used to study gene expression. [file 12915_2020_886_MOESM2_ESM.xlsx]

## Sheet: Additional Table S1
ensembl_gene_id	gene_name	logFC	logCPM	F	PValue	FDR
ENSMUSG00000024899	Papss2	-1.19586	3.46318	363.119	3.13666e-13	6.42891e-09
ENSMUSG00000040740	Slc25a34	-1.18394	2.55084	175.175	1.31093e-10	1.34344e-06
ENSMUSG00000059991	Nptx2	-0.463139	5.0432	81.3333	4.96862e-08	0.000339456
ENSMUSG00000059824	Dbp	-0.435299	5.34553	73.9881	1.04006e-07	0.000532929
ENSMUSG00000043671	Dpy19l3	-0.321772	6.01981	69.328	1.57851e-07	0.000613317
ENSMUSG00000043439	Epop	-0.428649	4.68389	68.0856	1.79543e-07	0.000613317
ENSMUSG00000052837	Junb	-0.302915	6.52808	65.3106	2.41041e-07	0.000664504
ENSMUSG00000058135	Gstm1	-0.262505	7.24038	64.6345	2.59369e-07	0.000664504
ENSMUSG00000022237	Ankrd33b	-0.26789	6.89148	61.7743	3.56099e-07	0.000810956
ENSMUSG00000026826	Nr4a2	-0.538534	5.95325	69.9839	7.14272e-07	0.00146397
ENSMUSG00000064373	Selenop	0.261081	7.18489	51.5114	1.2324e-06	0.0022963
ENSMUSG00000057880	Abat	-0.222578	7.9216	50.716	1.3674e-06	0.00233552
ENSMUSG00000039457	Ppl	-0.591234	2.20697	49.2472	1.66222e-06	0.00262068
ENSMUSG00000021250	Fos	-0.506238	4.39898	51.5523	2.24782e-06	0.00310383
ENSMUSG00000068663	Clec16a	0.366362	6.98042	51.3942	2.27154e-06	0.00310383
ENSMUSG00000022636	Alcam	0.266018	6.90942	46.0555	2.58048e-06	0.0033056
ENSMUSG00000030088	Aldh1l1	-0.213555	6.09173	44.1	3.41694e-06	0.00411963
ENSMUSG00000029189	Sel1l3	-0.270391	5.93894	42.5534	4.29457e-06	0.00489008
ENSMUSG00000021587	Pcsk1	-0.280465	4.40333	40.9264	5.49827e-06	0.00572118
ENSMUSG00000015709	Arnt2	-0.23323	8.13163	40.8275	5.58273e-06	0.00572118
ENSMUSG00000027489	Necab3	-0.518834	4.2615	44.8901	6.60121e-06	0.0063149
ENSMUSG00000107886	Gm43880	-2.2054	-1.26245	39.4977	6.87089e-06	0.0063149
ENSMUSG00000029135	Fosl2	-0.329974	6.22678	41.1667	7.08639e-06	0.0063149
ENSMUSG00000068735	Trp53i11	0.249147	6.3578	38.6008	7.92592e-06	0.00676874
ENSMUSG00000020889	Nr1d1	-0.293715	5.95304	38.5223	8.37388e-06	0.00686524
ENSMUSG00000032024	Clmp	0.232897	4.53664	35.8712	1.24263e-05	0.00979571
ENSMUSG00000039179	Tekt5	-0.639055	2.25579	35.524	1.35056e-05	0.0102522
ENSMUSG00000028957	Per3	-0.32254	5.66449	36.1228	1.51217e-05	0.0110691
ENSMUSG00000108616	Gm35040	-0.220952	4.83876	33.4514	1.88915e-05	0.0129544
ENSMUSG00000012819	Cdh23	-0.571528	2.04691	33.4306	1.89614e-05	0.0129544
ENSMUSG00000025911	Adhfe1	-0.304397	3.59706	32.3189	2.31471e-05	0.0152874
ENSMUSG00000042608	Stk40	-0.205777	5.01584	32.1503	2.38679e-05	0.0152874
ENSMUSG00000052632	Asap2	-0.234406	5.51205	31.4931	2.69248e-05	0.0164222
ENSMUSG00000028037	Ifi44	1.57052	-1.26555	31.3219	2.77913e-05	0.0164222
ENSMUSG00000025666	Tmem47	0.201242	6.47626	31.1225	2.884e-05	0.0164222
ENSMUSG00000062098	Btbd3	0.190199	7.89439	31.1216	2.88447e-05	0.0164222
ENSMUSG00000062591	Tubb4a	-0.267396	8.97285	30.8173	3.05313e-05	0.0169127
ENSMUSG00000036304	Zdhhc23	-0.258928	4.12431	30.3837	3.3127e-05	0.017846
ENSMUSG00000042156	Dzip1	-0.203459	6.27704	30.253	3.39575e-05	0.017846
ENSMUSG00000079056	Kcnip3	-0.209748	6.34982	30.0718	3.51468e-05	0.0180092
ENSMUSG00000042793	Lgr6	0.570883	2.02145	29.8561	3.66238e-05	0.0182546
ENSMUSG00000021238	Aldh6a1	-0.191507	5.56752	29.7456	3.7407e-05	0.0182546
ENSMUSG00000025212	Sfxn3	-0.236589	6.46707	29.3029	4.1036e-05	0.0190817
ENSMUSG00000053025	Sv2b	-0.212541	8.80201	29.2609	4.10716e-05	0.0190817
ENSMUSG00000000184	Ccnd2	-0.194258	6.43853	29.1064	4.23221e-05	0.0190817
ENSMUSG00000024292	Cyp4f14	-0.415972	2.4122	29.0456	4.28258e-05	0.0190817
ENSMUSG00000055866	Per2	-0.251833	5.53839	28.8083	4.48565e-05	0.0192603
ENSMUSG00000025815	Dhtkd1	-0.363387	3.20861	28.78	4.51061e-05	0.0192603
ENSMUSG00000020932	Gfap	-0.26577	8.13118	29.3311	4.63104e-05	0.019371
ENSMUSG00000039717	Ralyl	0.189137	5.57837	28.3825	4.87765e-05	0.0199945
ENSMUSG00000041708	Mpped1	-0.239581	8.18498	28.3177	5.00634e-05	0.0201196
ENSMUSG00000100252	Mir124-2hg	-0.237688	4.4245	27.9088	5.35911e-05	0.0204739
ENSMUSG00000035275	Raver2	-0.252111	5.64204	27.9517	5.36683e-05	0.0204739
ENSMUSG00000049336	Tenm2	-0.199333	7.73281	27.8689	5.40205e-05	0.0204739
ENSMUSG00000042734	Ttc9	-0.20425	5.52481	27.7846	5.49406e-05	0.0204739
ENSMUSG00000054766	Set	0.172918	7.04202	27.5295	5.78308e-05	0.0211661
ENSMUSG00000103161	Gm38148	-1.92336	-1.17866	27.39	5.94827e-05	0.0213887
ENSMUSG00000021775	Nr1d2	-0.200365	6.09499	26.8524	6.63595e-05	0.0234501
ENSMUSG00000015002	Efr3a	-0.194618	7.10364	26.5503	7.06105e-05	0.0245294
ENSMUSG00000039741	Bahcc1	-0.258135	4.96725	26.4196	7.25435e-05	0.0247809
ENSMUSG00000028179	Cth	-0.575329	1.13899	26.2217	7.55829e-05	0.0253958
ENSMUSG00000097391	Mirg	-0.24493	5.25441	26.0307	7.86509e-05	0.0260005
ENSMUSG00000020893	Per1	-0.226038	6.64721	26.0361	8.04725e-05	0.0260699
ENSMUSG00000097451	Rian	-0.209791	7.94935	25.859	8.15293e-05	0.0260699
ENSMUSG00000113919	AC165254.2	-0.693725	1.02433	25.7212	8.39226e-05	0.0260699
ENSMUSG00000020641	Rsad2	0.743549	0.424406	25.7045	8.42185e-05	0.0260699
ENSMUSG00000073424	Cyp4f15	-0.336892	3.15611	25.613	8.58593e-05	0.0260699
ENSMUSG00000015759	Cnih1	0.187699	5.39458	25.5135	8.76818e-05	0.0260699
ENSMUSG00000104938	Gm42840	-0.902305	-0.0383621	25.509	8.77645e-05	0.0260699
ENSMUSG00000023868	Pde10a	-0.179832	6.16155	25.3888	9.00279e-05	0.0263061
ENSMUSG00000038550	Ciart	-0.39068	3.16075	25.3317	9.11268e-05	0.0263061
ENSMUSG00000029330	Cds1	-0.186584	6.53205	25.245	9.2822e-05	0.0264233
ENSMUSG00000069662	Marcks	0.218396	6.71584	25.1614	9.61202e-05	0.0266321
ENSMUSG00000050953	Gja1	0.16192	7.31543	25.0004	9.77986e-05	0.0266321
ENSMUSG00000060402	Chst8	-0.205102	4.63962	24.9875	9.80694e-05	0.0266321
ENSMUSG00000060371	Caln1	-0.173963	7.71554	24.955	9.87529e-05	0.0266321
ENSMUSG00000060924	Csmd1	-0.1847	7.04825	24.8084	0.000101914	0.0268957
ENSMUSG00000050122	Vwa3b	0.262029	3.74072	24.7688	0.000102786	0.0268957
ENSMUSG00000039633	Lonrf1	-0.21716	4.78505	24.7292	0.000103667	0.0268957
ENSMUSG00000063434	Sorcs3	-0.193744	5.99526	24.6079	0.000106417	0.0272642
ENSMUSG00000037826	Ppm1k	-0.167964	6.00979	24.4537	0.000110033	0.0278423
ENSMUSG00000028222	Calb1	0.287442	6.69625	26.616	0.00011359	0.0283919
ENSMUSG00000023048	Prr13	0.196949	4.74069	24.214	0.000115929	0.0285838
ENSMUSG00000031642	Sh3rf1	-0.206468	6.18705	24.1429	0.000117744	0.0285838
ENSMUSG00000022505	Emp2	-0.38421	4.41344	26.3051	0.000119391	0.0285838
ENSMUSG00000030352	Tspan9	-0.176974	6.03822	24.0332	0.000120608	0.0285838
ENSMUSG00000028128	F3	0.227359	4.99233	24.006	0.000121331	0.0285838
ENSMUSG00000026204	Ptprn	-0.165193	8.93947	23.9435	0.000123008	0.0286497
ENSMUSG00000040929	Rfx3	0.173183	6.40849	23.7624	0.000128016	0.029481
ENSMUSG00000029822	Osbpl3	-0.299896	4.42409	23.898	0.000130027	0.0296115
ENSMUSG00000024039	Cbs	-0.264206	4.86852	23.5942	0.00013632	0.0307035
ENSMUSG00000090223	Pcp4	0.324662	4.0163	23.5241	0.000138929	0.0309509
ENSMUSG00000022383	Ppara	-0.463953	1.5524	23.2785	0.000142552	0.0314166
ENSMUSG00000046876	Atxn1	-0.190106	6.91395	23.1963	0.000145201	0.03166
ENSMUSG00000030518	Fam189a1	-0.169181	6.63785	23.0884	0.000148761	0.0320949
ENSMUSG00000099696	2900052N01Rik	0.258211	4.94907	23.0325	0.000153001	0.0326657
ENSMUSG00000037868	Egr2	-0.545559	2.68652	23.999	0.000156829	0.0331378
ENSMUSG00000046523	Kctd4	0.229733	5.806	22.8011	0.000162101	0.0339023
ENSMUSG00000038400	Pmepa1	-0.202573	4.49604	22.577	0.000167011	0.0345763
ENSMUSG00000040133	Gpr176	-0.248108	4.09484	22.4831	0.000170626	0.0346735
ENSMUSG00000037259	Dzank1	-0.164423	7.44208	22.477	0.000170864	0.0346735
ENSMUSG00000029602	Rasal1	-0.152808	7.46835	22.3795	0.000174714	0.0351073
ENSMUSG00000097736	9530059O14Rik	-0.359557	3.42596	22.2513	0.00017993	0.0355539
ENSMUSG00000008855	Hdac5	-0.135399	7.78374	22.2398	0.000180406	0.0355539
ENSMUSG00000032479	Map4	-0.207928	9.48418	22.0298	0.000189353	0.0361283
ENSMUSG00000023046	Igfbp6	-0.4532	2.9224	22.4582	0.000189602	0.0361283
ENSMUSG00000079017	Ifi27l2a	1.1146	-0.699026	22.0079	0.000190313	0.0361283
ENSMUSG00000070695	Cntnap5a	0.211881	5.00826	22.0066	0.000190372	0.0361283
ENSMUSG00000072704	Smim10l1	0.153065	6.73215	21.8476	0.000197515	0.0369951
ENSMUSG00000041540	Sox5	-0.264811	4.5804	21.8883	0.000198549	0.0369951
ENSMUSG00000033618	Map3k13	-0.216351	4.54115	21.7318	0.000202908	0.0373088
ENSMUSG00000060550	H2-Q7	1.13583	-0.479691	21.6846	0.000205156	0.0373088
ENSMUSG00000045414	1190002N15Rik	0.248596	4.9638	21.7356	0.000207383	0.0373088
ENSMUSG00000046314	Stxbp6	0.269404	6.49967	23.3644	0.00020883	0.0373088
ENSMUSG00000027298	Tyro3	-0.160112	7.6882	21.5983	0.000209334	0.0373088
ENSMUSG00000003545	Fosb	-0.324635	3.51233	21.4885	0.000214784	0.0378265
ENSMUSG00000108434	Gm45768	-0.298061	2.5591	21.4658	0.00021593	0.0378265
ENSMUSG00000024524	Gnal	0.178746	6.79131	21.3839	0.000220124	0.0382344
ENSMUSG00000027210	Meis2	-0.272173	5.29892	22.1763	0.000224692	0.0386999
ENSMUSG00000053644	Aldh7a1	-0.168762	6.32295	21.1645	0.000231818	0.0395945
ENSMUSG00000010175	Prox1	0.211629	6.34581	21.0358	0.000245193	0.0412854
ENSMUSG00000018217	Pmp22	0.217148	3.89231	20.8736	0.000248409	0.0412854
ENSMUSG00000106048	Gm42444	-1.32981	-0.89915	20.8017	0.00025271	0.0412854
ENSMUSG00000056211	R3hdm1	-0.203466	7.4871	20.8903	0.000253135	0.0412854
ENSMUSG00000025425	St8sia5	-0.169905	5.48845	20.7643	0.000254978	0.0412854
ENSMUSG00000025128	Bhlhe22	0.177812	6.32354	20.7434	0.000256256	0.0412854
ENSMUSG00000034275	Igsf9b	-0.334823	6.35537	24.2016	0.000256669	0.0412854
ENSMUSG00000090078	Gm16147	-1.61987	-1.79588	20.7178	0.000257832	0.0412854
ENSMUSG00000003526	Prodh	-0.253856	4.10051	20.6782	0.000260289	0.0413557
ENSMUSG00000028698	Pik3r3	-0.181074	5.11478	20.6042	0.000264956	0.0417734
ENSMUSG00000026344	Lypd1	0.217451	5.21544	20.5656	0.000267425	0.0418408
ENSMUSG00000044071	Fam19a2	0.21396	5.93854	20.5442	0.000274524	0.0426261
ENSMUSG00000096929	A330023F24Rik	-0.222498	5.81592	20.4977	0.000280779	0.0427243
ENSMUSG00000040495	Chrm4	-0.195691	4.19496	20.3364	0.000282634	0.0427243
ENSMUSG00000009292	Trpm2	-0.187889	5.56847	20.3276	0.000283241	0.0427243
ENSMUSG00000020078	Vps26a	0.191318	5.49014	20.3239	0.000283495	0.0427243
ENSMUSG00000059674	Cdh24	0.2315	4.16232	20.2766	0.000286764	0.0429016
ENSMUSG00000032525	Nktr	-0.184878	6.19158	20.1419	0.000296305	0.0433651
ENSMUSG00000026238	Ptma	0.131306	7.26055	20.1348	0.000296819	0.0433651
ENSMUSG00000020032	Nuak1	-0.16451	6.37894	20.129	0.000297238	0.0433651
ENSMUSG00000051323	Pcdh19	0.194489	6.51426	20.114	0.000298325	0.0433651
ENSMUSG00000047842	Diras2	-0.175168	8.18989	20.0145	0.000305654	0.0441175
ENSMUSG00000047238	Mageh1	0.225797	4.93137	19.8798	0.000315903	0.0452779
ENSMUSG00000033774	Npbwr1	-0.561756	1.2805	19.8356	0.000319347	0.0454537
ENSMUSG00000059921	Unc5c	-0.155853	6.0437	19.7714	0.000324429	0.0456504
ENSMUSG00000022090	Pdlim2	-0.303432	3.27218	19.7619	0.000325183	0.0456504
ENSMUSG00000040860	Crocc	0.16685	6.83469	19.6549	0.000333874	0.046066
ENSMUSG00000050144	Slc25a44	-0.140869	7.05838	19.6358	0.000335454	0.046066
ENSMUSG00000042202	Slc35e2	-0.189626	5.60703	19.6217	0.000336621	0.046066
ENSMUSG00000025475	Adgra1	-0.223485	6.05814	19.9688	0.000337289	0.046066
ENSMUSG00000046447	Camk2n1	0.213465	9.02747	19.584	0.000339777	0.046066
ENSMUSG00000023034	Nr4a1	-0.238751	6.56344	20.5845	0.000341629	0.046066
ENSMUSG00000024966	Stip1	0.134608	6.93698	19.5128	0.000345823	0.0463268
ENSMUSG00000066129	Kndc1	-0.165098	7.56393	19.4793	0.000348705	0.0464094
ENSMUSG00000062380	Tubb3	-0.146139	8.06969	19.2554	0.000368689	0.0484744
ENSMUSG00000090946	Ccdc71l	0.181064	4.94267	19.2526	0.00036895	0.0484744
ENSMUSG00000020704	Asic2	-0.193584	5.95342	19.2257	0.000371439	0.0484905
ENSMUSG00000022441	Efcab6	-0.60361	2.93032	21.8617	0.000385271	0.0499779
ENSMUSG00000024500	Ppp2r2b	-0.153494	6.38803	19.0384	0.000389288	0.0501815
ENSMUSG00000074968	Ano3	0.156897	6.86263	18.9894	0.000394116	0.0503286
ENSMUSG00000036452	Arhgap26	-0.206704	6.29499	19.1286	0.000395341	0.0503286
ENSMUSG00000004815	Dgkq	-0.176864	5.70277	18.7819	0.000415315	0.0521106
ENSMUSG00000044816	D630023F18Rik	-0.445671	1.61453	18.7722	0.000416337	0.0521106
ENSMUSG00000030772	Dkk3	-0.14627	8.76608	18.7662	0.000416966	0.0521106
ENSMUSG00000103472	Pcdhga7	-0.242839	3.21676	18.6678	0.000427512	0.0528893
ENSMUSG00000032883	Acsl3	0.14695	7.26013	18.66	0.000428358	0.0528893
ENSMUSG00000020846	Rflnb	0.352803	3.76629	19.3277	0.000435554	0.0534558
ENSMUSG00000034163	Zfc3h1	0.163891	5.83399	18.5284	0.000442947	0.0537221
ENSMUSG00000035621	Midn	-0.177041	5.58458	18.5229	0.00044358	0.0537221
ENSMUSG00000024063	Lbh	-0.168383	5.37406	18.5052	0.000445587	0.0537221
ENSMUSG00000104100	Gm37880	-1.3317	-0.876594	18.4527	0.0004516	0.0541286
ENSMUSG00000037640	Zfp60	0.168126	5.06737	18.3935	0.00045849	0.0545513
ENSMUSG00000021983	Atp8a2	-0.227527	4.29079	18.3769	0.00046045	0.0545513
ENSMUSG00000040836	Gpr161	-0.241071	7.07096	19.5742	0.00046852	0.0549558
ENSMUSG00000036295	Lrrn3	0.176963	5.97648	18.2877	0.000471114	0.0549558
ENSMUSG00000030283	St8sia1	-0.157435	5.8879	18.2811	0.000471908	0.0549558
ENSMUSG00000040125	Gpr26	-0.178292	7.52442	18.2217	0.000479178	0.055166
ENSMUSG00000105218	Gm43248	-0.446436	1.46886	18.1853	0.000483697	0.055166
ENSMUSG00000040875	Osbpl10	-0.209094	4.36284	18.1694	0.000485683	0.055166
ENSMUSG00000016494	Cd34	-0.170996	5.09636	18.1666	0.000486036	0.055166
ENSMUSG00000060212	Pcnx2	-0.150584	7.22591	18.1575	0.00048717	0.055166
ENSMUSG00000003038	Hmgn2	0.166881	5.38068	18.1061	0.000493676	0.0555955
ENSMUSG00000029055	Plch2	-0.262761	7.57989	19.8065	0.000502984	0.0563342
ENSMUSG00000021182	Ccdc88c	-0.204699	5.94218	18.0749	0.000508879	0.056467
ENSMUSG00000018387	Shroom1	0.267974	3.24813	17.9829	0.00050968	0.056467
ENSMUSG00000024558	Mapk4	-0.204438	5.95009	18.004	0.000517822	0.0568069
ENSMUSG00000023439	Gnb3	1.49471	-1.66391	17.9184	0.000518291	0.0568069
ENSMUSG00000027340	Slc23a2	-0.153577	7.66742	17.854	0.00052704	0.0574585
ENSMUSG00000024190	Dusp1	-0.325332	4.13151	18.6597	0.000538859	0.0584363
ENSMUSG00000068220	Lgals1	-0.286593	3.00825	17.74	0.000542941	0.0585691
ENSMUSG00000037071	Scd1	0.187368	7.43992	17.796	0.00054644	0.0586379
ENSMUSG00000055204	Ankrd17	-0.154837	6.9889	17.6221	0.000559961	0.0597759
ENSMUSG00000022483	Col2a1	0.460236	1.44803	17.5797	0.00056623	0.0601319
ENSMUSG00000036273	Lrrk2	-0.176979	4.69366	17.542	0.000571869	0.0604177
ENSMUSG00000027452	Acss1	-0.164742	5.22171	17.5038	0.000577644	0.0604824
ENSMUSG00000027332	Ivd	-0.147906	6.7897	17.4989	0.000578383	0.0604824
ENSMUSG00000086784	Isoc2a	-0.194308	4.01821	17.4161	0.000591151	0.0615037
ENSMUSG00000028876	Epha10	-0.144317	5.86086	17.3611	0.000599801	0.0618162
ENSMUSG00000022537	Tmem44	-0.155011	5.93841	17.3399	0.000603158	0.0618162
ENSMUSG00000033960	9430020K01Rik	-0.159806	6.26952	17.3397	0.000603203	0.0618162
ENSMUSG00000039114	Nrn1	0.166625	7.42504	17.2985	0.000609811	0.0619075
ENSMUSG00000022510	Trp63	0.469491	0.795544	17.2965	0.000610134	0.0619075
ENSMUSG00000040659	Efhd2	-0.179486	7.19006	17.3094	0.000614865	0.0620802
ENSMUSG00000039106	Htr5a	-0.18763	3.82088	17.2238	0.000622015	0.0622415
ENSMUSG00000086290	Snhg12	0.199639	3.87689	17.2016	0.000625694	0.0622415
ENSMUSG00000061983	Rps12	0.153547	6.66276	17.1765	0.000629871	0.0622415
ENSMUSG00000024697	Gna14	-0.880484	-0.432618	17.176	0.000629958	0.0622415
ENSMUSG00000040372	Gpr63	-0.257506	3.46657	17.1659	0.000631647	0.0622415
ENSMUSG00000010663	Fads1	0.117626	7.88514	17.1158	0.000640132	0.0626665
ENSMUSG00000026062	Slc9a2	-0.198818	5.27391	17.1044	0.000642075	0.0626665
ENSMUSG00000043631	Ecm2	0.287457	2.92309	16.9715	0.000665267	0.0646223
ENSMUSG00000031523	Dlc1	-0.274687	6.07236	18.7158	0.000670485	0.0648219
ENSMUSG00000048911	Rnf24	-0.153108	4.95331	16.9024	0.000677709	0.064985
ENSMUSG00000038065	Mturn	-0.173834	7.58672	16.8759	0.000682533	0.064985
ENSMUSG00000030451	Herc2	-0.179273	9.17584	16.8688	0.000683837	0.064985
ENSMUSG00000022617	Chkb	-0.168679	4.6028	16.8633	0.000684853	0.064985
ENSMUSG00000042353	Frem3	0.621748	0.764009	16.8424	0.000688698	0.0650486
ENSMUSG00000016763	Scube1	-0.308832	5.06779	18.5742	0.000692179	0.0650775
ENSMUSG00000019762	Iyd	0.402629	2.0107	16.7534	0.000705397	0.0659796
ENSMUSG00000111971	AC158232.1	-1.12263	0.671877	18.4354	0.000708211	0.0659796
ENSMUSG00000042745	Id1	-0.388617	3.12537	17.2415	0.000714721	0.0662847
ENSMUSG00000045294	Insig1	-0.212267	5.91735	16.966	0.000725159	0.0666851
ENSMUSG00000048834	Vstm2a	0.143737	6.79214	16.649	0.000725546	0.0666851
ENSMUSG00000033316	Galnt9	-0.123194	6.98837	16.6083	0.000733582	0.0671227
ENSMUSG00000027709	Mccc1	-0.192127	4.17718	16.5539	0.000744478	0.0672111
ENSMUSG00000059173	Pde1a	-0.143378	7.27247	16.5312	0.000749072	0.0672111
ENSMUSG00000048578	Mlec	-0.129944	7.50622	16.5256	0.00075022	0.0672111
ENSMUSG00000081789	Gm11893	1.15406	-0.651827	16.5188	0.000751599	0.0672111
ENSMUSG00000054162	Spock3	0.141009	5.70829	16.5069	0.000754039	0.0672111
ENSMUSG00000103593	Gm37352	-0.603295	1.27757	16.4966	0.000756151	0.0672111
ENSMUSG00000046719	Nxph3	-0.536551	4.48528	21.2888	0.000757502	0.0672111
ENSMUSG00000025498	Irf7	0.549655	1.07537	16.4462	0.000766584	0.067492
ENSMUSG00000109529	Gm44801	-1.02308	-0.477133	16.4429	0.000767254	0.067492
ENSMUSG00000025103	Btbd1	0.135323	6.541	16.4108	0.000773993	0.0675808
ENSMUSG00000096188	Cmtm4	-0.168513	7.52526	16.4067	0.000774858	0.0675808
ENSMUSG00000052906	Ubxn8	0.172188	4.42402	16.3863	0.000779191	0.0676708
ENSMUSG00000039115	Itga9	-0.263943	2.70396	16.3688	0.000782906	0.0677065
ENSMUSG00000080797	Gm15760	-1.40259	-2.00682	16.3533	0.000786223	0.0677077
ENSMUSG00000029455	Aldh2	-0.14861	6.4533	16.2913	0.000799655	0.0685762
ENSMUSG00000050271	Prag1	-0.215553	4.93533	16.2783	0.000810853	0.0692469
ENSMUSG00000027091	Zc3h15	0.123452	6.32502	16.2021	0.000819437	0.0694832
ENSMUSG00000087150	BC064078	-0.586634	0.156855	16.1978	0.000820401	0.0694832
ENSMUSG00000025981	Coq10b	-0.284415	3.70394	16.1292	0.000847662	0.0709761
ENSMUSG00000004902	Slc25a18	0.195035	5.53713	16.1133	0.000848292	0.0709761
ENSMUSG00000040147	Maob	0.183813	4.30239	16.0756	0.000848416	0.0709761
ENSMUSG00000003363	Pld3	-0.139249	9.17711	16.0069	0.000864637	0.0719824
ENSMUSG00000033717	Adra2a	0.286234	3.83587	16.1131	0.000870334	0.0719824
ENSMUSG00000023030	Slc11a2	-0.176926	6.06752	15.9804	0.000870981	0.0719824
ENSMUSG00000074151	Nlrc5	0.68759	0.422421	15.9442	0.000879734	0.0722776
ENSMUSG00000021680	Crhbp	-0.39774	4.49588	18.497	0.000883522	0.0722776
ENSMUSG00000108752	Gm45191	-1.18638	-0.727881	15.9102	0.000888061	0.0722776
ENSMUSG00000033849	B3galt2	0.197125	5.18572	15.9077	0.000888659	0.0722776
ENSMUSG00000067879	3110035E14Rik	-0.186394	7.5751	16.0697	0.00089335	0.072372
ENSMUSG00000005534	Insr	-0.141331	6.21001	15.8493	0.000903157	0.0726788
ENSMUSG00000021978	Extl3	-0.134447	7.42703	15.845	0.00090423	0.0726788
ENSMUSG00000017417	Plxdc1	-0.285614	3.55579	15.8123	0.000913857	0.07302
ENSMUSG00000053253	Ndfip2	-0.158254	6.30893	15.8	0.000915601	0.07302
ENSMUSG00000025794	Rpl14	0.148878	7.1765	15.6917	0.000943629	0.0749637
ENSMUSG00000004096	Cwc15	0.161776	5.37031	15.6608	0.000951785	0.0753196
ENSMUSG00000017400	Stac2	-0.160103	5.8657	15.6308	0.000959806	0.0756622
ENSMUSG00000052302	Tbc1d30	-0.127061	6.00287	15.5804	0.000973413	0.0762693
ENSMUSG00000051344	Plekhm3	-0.170707	5.81234	15.5644	0.000977783	0.0762693
ENSMUSG00000034000	Neu4	-0.270829	3.76577	15.5612	0.000978671	0.0762693
ENSMUSG00000072964	Bhlhb9	0.177666	5.9751	15.4766	0.00100217	0.0775526
ENSMUSG00000028456	Unc13b	-0.149232	6.02374	15.4747	0.00100271	0.0775526
ENSMUSG00000031266	Gla	-0.237461	3.25467	15.4046	0.00102264	0.0778527
ENSMUSG00000031583	Wrn	0.196025	3.41342	15.4018	0.00102346	0.0778527
ENSMUSG00000014077	Chp1	-0.117379	7.1331	15.3815	0.00102933	0.0778527
ENSMUSG00000022197	Pdzd2	-0.315969	5.88907	17.7698	0.00103021	0.0778527
ENSMUSG00000028389	Zfp37	0.1819	4.08198	15.3737	0.0010316	0.0778527
ENSMUSG00000059248	2020-09-09	-0.147431	6.76171	15.3696	0.00103277	0.0778527
ENSMUSG00000029213	Commd8	0.139577	5.25979	15.3683	0.00103317	0.0778527
ENSMUSG00000071856	Mcc	-0.22349	4.02404	15.3328	0.00104355	0.0780057
ENSMUSG00000044471	Lncpint	-0.400061	3.0638	15.3319	0.00104382	0.0780057
ENSMUSG00000108146	Gm43889	-0.874984	0.140879	15.3224	0.00104662	0.0780057
ENSMUSG00000047767	Atg16l2	-0.197376	4.40772	15.297	0.00105416	0.0780801
ENSMUSG00000097789	Gm2115	-0.2027	7.35702	15.8635	0.00105524	0.0780801
ENSMUSG00000020658	Efr3b	-0.222439	8.00809	16.135	0.00106894	0.0786201
ENSMUSG00000022637	Cblb	0.138992	5.23072	15.2436	0.00107021	0.0786201
ENSMUSG00000034525	Ice1	-0.138605	6.97295	15.2146	0.00107901	0.0789837
ENSMUSG00000060735	Rxfp3	0.315855	2.78182	15.1849	0.00108813	0.0793678
ENSMUSG00000073102	Drc1	0.244307	3.30094	15.1679	0.0010934	0.0794693
ENSMUSG00000052581	Lrrtm4	0.19176	4.14274	15.1453	0.00110042	0.0796426
ENSMUSG00000074749	Kiz	0.257782	3.62052	15.1353	0.00110356	0.0796426
ENSMUSG00000028484	Psip1	0.15542	7.23405	15.1118	0.00111096	0.0798958
ENSMUSG00000027016	Zfp385b	-0.173383	4.89876	15.0851	0.00111943	0.0800912
ENSMUSG00000058881	Zfp516	-0.178254	5.01934	15.0786	0.0011215	0.0800912
ENSMUSG00000023032	Slc4a8	-0.140545	7.26086	15.0603	0.00112734	0.0801728
ENSMUSG00000027861	Casq2	0.588403	0.719753	15.0506	0.00113046	0.0801728
ENSMUSG00000036777	Anln	0.380054	5.08464	17.9257	0.0011418	0.0806168
ENSMUSG00000034570	Inpp5j	-0.180292	6.15027	15.0569	0.00114562	0.0806168
ENSMUSG00000023232	Serinc2	-0.245578	3.22492	14.995	0.00114852	0.0806168
ENSMUSG00000020738	Sumo2	0.169035	5.16384	14.9697	0.00115686	0.0808291
ENSMUSG00000050721	Plekho2	-0.195992	4.10937	14.9494	0.00116359	0.0808291
ENSMUSG00000021091	Serpina3n	-0.212501	5.31928	15.1647	0.00116582	0.0808291
ENSMUSG00000109422	Gm45174	-1.14263	-0.795168	14.9382	0.00116732	0.0808291
ENSMUSG00000040412	5330417C22Rik	-0.17644	5.3461	14.9219	0.00117277	0.080933
ENSMUSG00000060244	Alyref2	0.533999	0.210967	14.8887	0.00118398	0.0814322
ENSMUSG00000023805	Synj2	-0.154753	6.59393	14.8719	0.0011897	0.0815521
ENSMUSG00000040331	Nsmce4a	0.161632	4.69124	14.8313	0.00120362	0.0822316
ENSMUSG00000106292	Gm43174	-1.48814	-1.34913	14.8136	0.00120974	0.0823752
ENSMUSG00000036856	Wnt4	-0.308927	3.58152	15.0526	0.00121421	0.0824054
ENSMUSG00000110894	AC153971.1	-1.34739	-1.78757	14.7615	0.00122801	0.0830669
ENSMUSG00000022033	Pbk	-0.890137	-1.42552	14.7144	0.00124477	0.0838337
ENSMUSG00000002341	Ncan	-0.167608	8.44346	14.7026	0.00124901	0.0838337
ENSMUSG00000028028	Alpk1	-0.302203	2.32196	14.6954	0.00125162	0.0838337
ENSMUSG00000074489	Bglap3	-1.62853	-0.650607	15.911	0.00125609	0.0838591
ENSMUSG00000035172	Plekhh3	-0.214681	3.95785	14.6264	0.00127676	0.0849416
ENSMUSG00000034891	Sncb	-0.124957	7.60872	14.6041	0.00128502	0.0849416
ENSMUSG00000033186	Mzt1	0.152628	5.98643	14.5958	0.00128814	0.0849416
ENSMUSG00000042671	Rgs8	-0.137078	7.0015	14.5919	0.00128957	0.0849416
ENSMUSG00000004035	Gstm7	0.182965	4.54199	14.5827	0.00129302	0.0849416
ENSMUSG00000032878	Ccdc85a	0.15241	6.43044	14.5307	0.00131263	0.0859539
ENSMUSG00000038368	Focad	-0.142173	5.78231	14.4984	0.00132501	0.0863558
ENSMUSG00000001542	Ell2	-0.179402	4.10352	14.4927	0.00132719	0.0863558
ENSMUSG00000016150	Tenm1	0.14455	5.02866	14.4671	0.0013371	0.0867256
ENSMUSG00000107433	Gm43882	-1.07336	-0.900773	14.427	0.00135279	0.0874664
ENSMUSG00000039414	Heatr5b	-0.174451	5.96634	14.3633	0.00137987	0.0889362
ENSMUSG00000038332	Sesn1	0.131332	5.80372	14.3401	0.00138748	0.0889906
ENSMUSG00000094002	Gm9866	-0.166093	5.20903	14.3354	0.00138939	0.0889906
ENSMUSG00000009630	Ppp2cb	0.143427	6.20219	14.2965	0.00140524	0.0897252
ENSMUSG00000003031	Cdkn1b	-0.14244	5.2712	14.2533	0.00142313	0.0905852
ENSMUSG00000034579	Pla2g3	-0.267435	2.31126	14.1913	0.00144921	0.0918517
ENSMUSG00000042453	Reln	-0.231947	6.73951	15.2959	0.00145373	0.0918517
ENSMUSG00000000489	Pdgfb	-0.17401	5.06676	14.1743	0.00145647	0.0918517
ENSMUSG00000031292	Cdkl5	-0.108031	7.0581	14.1396	0.00147137	0.0925065
ENSMUSG00000068099	1500009C09Rik	-0.131913	6.21477	14.1096	0.0014844	0.0930404
ENSMUSG00000040048	Ndufb10	0.12412	6.29393	14.0822	0.00149644	0.0932684
ENSMUSG00000036782	Klhl13	0.211387	4.61591	14.11	0.00149716	0.0932684
ENSMUSG00000041798	Gck	0.380718	1.64377	14.0703	0.00150169	0.0932684
ENSMUSG00000027284	Cdan1	-0.196942	4.74244	14.0257	0.00152156	0.0942171
ENSMUSG00000037990	Sh3rf3	-0.140828	4.90395	14.0118	0.00152781	0.0943195
ENSMUSG00000031029	Eif3f	0.12377	6.50899	13.9892	0.00153804	0.0946655
ENSMUSG00000026377	Nifk	0.180363	4.42713	13.9752	0.00154444	0.0947749
ENSMUSG00000026141	Col19a1	-0.299413	3.39043	13.9877	0.00156008	0.0954492
ENSMUSG00000042389	Tsen2	-0.180235	3.74433	13.9209	0.00156943	0.0956651
ENSMUSG00000026816	Gtf3c5	0.166338	4.22153	13.9134	0.00157295	0.0956651
ENSMUSG00000078584	AU022252	-0.138266	5.32516	13.8839	0.00158675	0.096219
ENSMUSG00000026024	Als2	-0.162153	5.87069	13.8694	0.0015936	0.0963493
ENSMUSG00000103050	Gm38273	-1.02988	-0.742807	13.8583	0.00159887	0.0963836
ENSMUSG00000040938	Slc16a11	0.193472	4.27956	13.8373	0.00160884	0.0964975
ENSMUSG00000040441	Slc26a10	0.208678	4.11119	13.8343	0.00161027	0.0964975
ENSMUSG00000027253	Lrp4	-0.168506	6.38555	13.8276	0.00161488	0.0964975
ENSMUSG00000061232	H2-K1	0.286431	4.68305	14.8441	0.00163845	0.0973236
ENSMUSG00000113514	AC154231.3	-1.17713	-1.97476	13.7716	0.00164058	0.0973236
ENSMUSG00000110523	Gm45898	-0.187525	4.49827	13.7576	0.00164744	0.0973236
ENSMUSG00000022415	Syngr1	-0.161511	9.33472	13.7478	0.00165224	0.0973236
ENSMUSG00000026730	Pter	0.185992	6.59778	14.0609	0.00165245	0.0973236
ENSMUSG00000019846	Lama4	-0.287111	2.29011	13.7146	0.00166872	0.0980001
ENSMUSG00000048483	Zdhhc22	-0.265168	3.96603	13.8534	0.00169363	0.0988687
ENSMUSG00000026833	Olfm1	0.151034	9.92993	13.6534	0.00169947	0.0988687
ENSMUSG00000029868	Trpv6	-0.391603	2.24002	13.6753	0.00170253	0.0988687
ENSMUSG00000054488	Gm9946	0.821457	-0.763354	13.6439	0.00170431	0.0988687
ENSMUSG00000009075	Cabp7	-0.153286	8.26469	13.6374	0.00170763	0.0988687
ENSMUSG00000107643	Gm43885	-1.01379	-0.285598	13.6108	0.00172128	0.0993785
ENSMUSG00000038173	Enpp6	0.391265	2.9714	14.2169	0.00172788	0.0994066
ENSMUSG00000025964	Adam23	-0.138656	7.11834	13.5911	0.00173147	0.0994066
ENSMUSG00000072082	Ccnf	-0.296969	2.31616	13.5079	0.00177525	0.101635
ENSMUSG00000027313	Chac1	0.289919	2.94839	13.4466	0.00180826	0.103039
ENSMUSG00000009112	Bcl2l13	-0.157659	5.6217	13.442	0.0018108	0.103039
ENSMUSG00000050666	Vstm4	0.312654	1.75563	13.4346	0.00181485	0.103039
ENSMUSG00000031380	Vegfd	-0.536836	1.06487	13.392	0.00183829	0.104082
ENSMUSG00000035929	H2-Q4	0.458001	1.34633	13.3468	0.00186357	0.105223
ENSMUSG00000032243	Itga11	0.281903	2.41001	13.3215	0.00187787	0.105739
ENSMUSG00000110710	C78859	-0.212798	5.37871	13.5672	0.00190131	0.106765
ENSMUSG00000034987	Hrh2	-0.284386	2.64661	13.2407	0.00192444	0.107299
ENSMUSG00000030942	Thumpd1	0.120657	5.6423	13.2284	0.00193164	0.107299
ENSMUSG00000105950	Gm43679	0.837164	-0.829486	13.2219	0.00193544	0.107299
ENSMUSG00000045875	Adra1a	-0.366028	2.91741	13.3004	0.0019366	0.107299
ENSMUSG00000051579	Tceal8	0.153251	4.6741	13.2193	0.00193699	0.107299
ENSMUSG00000037922	Bank1	0.514769	0.245099	13.2098	0.00194258	0.107319
ENSMUSG00000047675	Rps8	0.184645	7.23038	13.5599	0.00197139	0.108617
ENSMUSG00000049047	Armcx3	-0.126455	5.57091	13.1096	0.00200275	0.10954
ENSMUSG00000104034	2900092N22Rik	-1.45586	-0.753319	13.1473	0.00200871	0.10954
ENSMUSG00000026479	Lamc2	-0.507871	1.98471	13.5301	0.00201442	0.10954
ENSMUSG00000048970	C1galt1c1	0.162924	3.85414	13.0639	0.00203083	0.10954
ENSMUSG00000052014	A330070K13Rik	-0.720432	-0.358258	13.0594	0.00203363	0.10954
ENSMUSG00000004698	Hdac9	-0.151118	5.28307	13.0535	0.00203732	0.10954
ENSMUSG00000003518	Dusp3	-0.112578	7.01146	13.0346	0.00204915	0.10954
ENSMUSG00000086454	Platr14	-1.359	-2.0554	13.0335	0.00204984	0.10954
ENSMUSG00000036357	Gpr101	0.248397	3.37939	13.0292	0.00205252	0.10954
ENSMUSG00000078851	Hist3h2a	0.182533	3.77754	13.0286	0.00205291	0.10954
ENSMUSG00000037469	Acp7	-0.619223	0.819123	13.0598	0.00205515	0.10954
ENSMUSG00000063297	Luzp2	-0.14751	6.66083	13.0189	0.00205896	0.10954
ENSMUSG00000059974	Ntm	-0.147546	6.54346	13.0136	0.00206234	0.10954
ENSMUSG00000113429	CT030140.1	0.691192	0.648157	13.1397	0.00206303	0.10954
ENSMUSG00000097636	Mirt1	-0.402649	2.88144	13.5854	0.00206831	0.10954
ENSMUSG00000041642	Kif21b	-0.184686	6.74388	13.3735	0.00208081	0.109902
ENSMUSG00000074923	Pak6	-0.151268	6.42021	12.9765	0.00208587	0.109902
ENSMUSG00000112142	AC115891.3	-1.41344	-1.11934	12.9389	0.00211007	0.110892
ENSMUSG00000024620	Pdgfrb	-0.145354	5.16699	12.9202	0.00212219	0.111244
ENSMUSG00000108126	Gm43909	-0.615985	0.121529	12.9074	0.00213055	0.111389
ENSMUSG00000052151	Plpp2	0.295934	2.17788	12.8994	0.00213582	0.111389
ENSMUSG00000063801	Ap3s2	-0.156097	6.36115	12.8864	0.00214439	0.111552
ENSMUSG00000000682	Cd52	-0.936492	-0.711975	12.8763	0.00215102	0.111614
ENSMUSG00000020080	Hkdc1	-0.317508	2.61554	12.8628	0.00216001	0.111797
ENSMUSG00000027864	Ptgfrn	-0.162836	4.23463	12.8475	0.00217017	0.11204
ENSMUSG00000027634	Ndrg3	-0.120389	8.84047	12.8086	0.00219633	0.112753
ENSMUSG00000048070	Pirt	-0.496998	1.16721	12.7947	0.00220582	0.112753
ENSMUSG00000025795	Rassf3	-0.216909	3.86034	12.7912	0.00220819	0.112753
ENSMUSG00000027109	Sp3	0.12229	5.53778	12.7886	0.00220992	0.112753
ENSMUSG00000022449	Adamts20	-0.156665	4.26599	12.7864	0.00221148	0.112753
ENSMUSG00000026890	Lhx6	-0.161644	4.10669	12.7402	0.0022432	0.113638
ENSMUSG00000037098	Rab11fip3	-0.142057	7.40282	12.7245	0.00225415	0.113638
ENSMUSG00000032515	Csrnp1	-0.246803	3.88969	12.7507	0.00226221	0.113638
ENSMUSG00000042109	Csdc2	-0.106759	6.50773	12.7083	0.00226547	0.113638
ENSMUSG00000033396	Spg11	-0.14184	4.68943	12.7072	0.00226623	0.113638
ENSMUSG00000028081	Rps3a1	0.124309	7.41396	12.7059	0.00226714	0.113638
ENSMUSG00000019731	Slc35e1	-0.11436	6.3867	12.7052	0.00226767	0.113638
ENSMUSG00000018927	Ccl6	-0.593599	-0.25004	12.6911	0.00227759	0.113857
ENSMUSG00000004661	Arid3b	-0.372367	2.02329	12.6735	0.00229003	0.114201
ENSMUSG00000023267	Gabrr2	-0.658417	-0.766957	12.6521	0.00230524	0.114541
ENSMUSG00000052125	F730043M19Rik	0.1639	5.27275	12.6412	0.00231306	0.114541
ENSMUSG00000005045	Chd5	-0.117416	8.47759	12.6331	0.00231886	0.114541
ENSMUSG00000045659	Plekha7	-0.192442	4.8459	12.657	0.0023192	0.114541
ENSMUSG00000040055	Gjb6	0.170637	5.11153	12.6082	0.00233689	0.115137
ENSMUSG00000039934	Gsap	-0.231152	3.01512	12.5939	0.0023473	0.115281
ENSMUSG00000037070	Rbmxl1	0.165115	3.97305	12.5887	0.00235106	0.115281
ENSMUSG00000062328	Rpl17	0.135286	7.02231	12.5778	0.00235905	0.115303
ENSMUSG00000003810	Mast2	-0.184639	6.978	13.0321	0.00236276	0.115303
ENSMUSG00000019883	Echdc1	0.247344	2.20496	12.5427	0.00238496	0.11611
ENSMUSG00000032172	Olfm2	-0.265132	5.10548	13.5828	0.00239107	0.116131
ENSMUSG00000006930	Hap1	0.169637	7.79616	12.6567	0.00242016	0.117104
ENSMUSG00000021807	2700060E02Rik	0.141756	5.53601	12.4926	0.00242253	0.117104
ENSMUSG00000018401	Mtmr4	-0.151628	6.80915	12.4695	0.00244751	0.117638
ENSMUSG00000074971	Fibin	0.441988	0.924878	12.4566	0.00244987	0.117638
ENSMUSG00000020715	Ern1	-0.187508	4.23282	12.4554	0.00245079	0.117638
ENSMUSG00000030107	Usp18	0.692787	-0.145892	12.4315	0.00246916	0.118243
ENSMUSG00000000058	Cav2	-0.150698	4.37638	12.4113	0.00248484	0.118636
ENSMUSG00000097263	Gm26804	0.734682	-0.0319691	12.406	0.00248896	0.118636
ENSMUSG00000109652	Gm45555	-1.27528	-1.72821	12.3915	0.00250031	0.118901
ENSMUSG00000026103	Gls	-0.154776	8.5402	12.3699	0.00251722	0.11911
ENSMUSG00000029168	Dpysl5	-0.179512	4.98	12.3619	0.00252359	0.11911
ENSMUSG00000044813	Shb	-0.312968	3.20338	12.5275	0.00252491	0.11911
ENSMUSG00000073557	Ppp1r12b	-0.125588	7.44679	12.3564	0.00252795	0.11911
ENSMUSG00000096916	Zfp850	0.268954	2.79318	12.3212	0.00255601	0.120156
ENSMUSG00000030256	Bhlhe41	-0.185903	4.59372	12.3044	0.00256952	0.120514
ENSMUSG00000036356	Csgalnact1	0.192494	3.8228	12.2957	0.00257656	0.120569
ENSMUSG00000027654	Fam83d	-0.562095	0.709236	12.2555	0.00260932	0.121824
ENSMUSG00000039911	Spsb1	0.207866	4.40191	12.2681	0.00261795	0.121949
ENSMUSG00000025255	Zfhx4	0.212322	3.89111	12.2269	0.00263294	0.122232
ENSMUSG00000033871	Ppargc1b	-0.234837	3.57366	12.2233	0.00263595	0.122232
ENSMUSG00000031007	Atp6ap2	-0.105262	7.68279	12.2089	0.00264798	0.122512
ENSMUSG00000035133	Arhgap5	0.149907	6.75053	12.1907	0.00267085	0.123292
ENSMUSG00000087006	Gm13889	0.226649	4.51823	12.38	0.00269549	0.12415
ENSMUSG00000014786	Slc9a5	0.176084	4.44006	12.1361	0.00270949	0.124515
ENSMUSG00000097156	Gm3764	-0.193693	6.47824	12.6545	0.00272361	0.124575
ENSMUSG00000052485	Tmem171	0.769328	-1.02527	12.1098	0.00273217	0.124575
ENSMUSG00000022261	Sdc2	0.132546	4.83372	12.1037	0.00273746	0.124575
ENSMUSG00000084781	D930015M05Rik	-0.403099	0.808344	12.103	0.00273801	0.124575
ENSMUSG00000010609	Psen2	-0.144635	4.25624	12.0994	0.00274119	0.124575
ENSMUSG00000031729	Ist1	-0.127139	6.5293	12.0911	0.00274835	0.124601
ENSMUSG00000027397	Slc20a1	-0.109526	6.76126	12.0848	0.00275391	0.124601
ENSMUSG00000026688	Mgst3	-0.169752	5.32315	12.0718	0.00276521	0.124702
ENSMUSG00000033061	Resp18	-0.22035	4.72672	12.3283	0.00276831	0.124702
ENSMUSG00000084616	Gm25047	0.669002	-0.10567	12.0551	0.00277995	0.124951
ENSMUSG00000027011	Ube2e3	0.114193	5.97797	12.0475	0.00278663	0.124978
ENSMUSG00000031789	Cngb1	0.666416	-0.0882958	12.0298	0.00280232	0.1254
ENSMUSG00000044377	Gm13080	0.824367	-1.14578	12.0216	0.00280968	0.1254
ENSMUSG00000005483	Dnajb1	-0.157819	5.54429	11.9963	0.00283231	0.1254
ENSMUSG00000028821	Syf2	0.15705	4.80375	11.9896	0.00283838	0.1254
ENSMUSG00000048617	Rtbdn	-0.480453	1.1563	11.9876	0.00284021	0.1254
ENSMUSG00000021613	Hapln1	-0.158622	4.32435	11.9873	0.00284042	0.1254
ENSMUSG00000098055	Gm26947	-1.04918	-1.97377	11.9868	0.00284089	0.1254
ENSMUSG00000003477	Inmt	-0.610789	0.461772	11.9823	0.00284499	0.1254
ENSMUSG00000039838	Slc45a1	-0.138252	5.89473	11.968	0.00285792	0.125699
ENSMUSG00000050796	B3galt6	0.159785	3.89573	11.953	0.00287159	0.12603
ENSMUSG00000030986	Dhx32	-0.141923	4.93281	11.9435	0.00288031	0.126143
ENSMUSG00000025085	Ablim1	-0.142243	6.59043	11.9168	0.00290493	0.126717
ENSMUSG00000042369	Rbm45	0.150727	4.60254	11.9159	0.0029058	0.126717
ENSMUSG00000035614	Fam179b	-0.119775	5.87353	11.876	0.00294299	0.127863
ENSMUSG00000108893	Gm44927	-1.2355	-1.74393	11.8744	0.00294453	0.127863
ENSMUSG00000028495	Rps6	0.114151	6.58159	11.8637	0.00295464	0.12803
ENSMUSG00000022419	Deptor	-0.244697	3.51917	11.8567	0.00296121	0.128044
ENSMUSG00000085133	B930095G15Rik	-0.156877	6.00503	11.8307	0.00299421	0.129198
ENSMUSG00000032058	Ppp2r1b	-0.172001	4.08303	11.8092	0.00300659	0.12946
ENSMUSG00000046603	Tcaim	0.145119	4.3299	11.7949	0.00302037	0.129781
ENSMUSG00000069670	Nkain2	0.121538	5.51029	11.7677	0.0030468	0.130243
ENSMUSG00000109359	Gm44797	-0.755539	-0.0773477	11.7664	0.00304807	0.130243
ENSMUSG00000026872	Zeb2	0.131896	7.66431	11.7643	0.00305018	0.130243
ENSMUSG00000031712	Il15	0.700162	-0.344979	11.7195	0.00309434	0.131763
ENSMUSG00000022799	Arhgap31	-0.175908	4.99593	11.7145	0.00310202	0.131763
ENSMUSG00000079509	Zfx	0.173902	4.30035	11.7087	0.00310508	0.131763
ENSMUSG00000052105	Mtcl1	-0.186611	5.9373	11.9617	0.00311911	0.131921
ENSMUSG00000087082	Gm15423	0.887071	-0.379181	11.731	0.00312166	0.131921
ENSMUSG00000060938	Rpl26	0.151554	6.98472	11.7242	0.00313001	0.132001
ENSMUSG00000083745	Gm13543	-1.44665	-1.49687	11.6539	0.00316035	0.132913
ENSMUSG00000006711	D130043K22Rik	-0.118144	5.53673	11.644	0.00317041	0.132913
ENSMUSG00000035297	Cops4	0.137201	5.66356	11.6434	0.00317108	0.132913
ENSMUSG00000036093	Arl5a	0.126316	5.98144	11.6329	0.00318183	0.133092
ENSMUSG00000024647	Cbln2	-0.27483	3.16441	11.6359	0.00319446	0.133347
ENSMUSG00000059890	Ube4a	-0.113194	5.89327	11.6076	0.00320783	0.133633
ENSMUSG00000031224	Magee2	0.28348	3.31592	11.6979	0.00324487	0.134902
ENSMUSG00000050558	Prokr2	-0.364276	1.89394	11.5572	0.0032605	0.135102
ENSMUSG00000063558	Aox1	-0.234576	2.94259	11.5504	0.00326773	0.135102
ENSMUSG00000027642	Rpn2	0.101074	7.14839	11.5325	0.00328665	0.135102
ENSMUSG00000024810	Il33	-0.210047	5.35249	11.9807	0.00329316	0.135102
ENSMUSG00000028312	Smc2	0.164156	3.49428	11.523	0.00329684	0.135102
ENSMUSG00000092094	Zfp804b	1.20466	-0.835942	11.5837	0.00329934	0.135102
ENSMUSG00000027188	Pamr1	-0.189925	3.53845	11.519	0.00330104	0.135102
ENSMUSG00000047220	Ccdc36	-0.78553	-1.34236	11.5178	0.0033024	0.135102
ENSMUSG00000026939	Tmem141	-0.195183	3.07631	11.5045	0.00331666	0.135333
ENSMUSG00000018906	P4ha2	-0.161809	3.88608	11.5002	0.00332126	0.135333
ENSMUSG00000041515	Irf8	-0.378256	2.37751	11.6116	0.00334632	0.1358
ENSMUSG00000026675	Hsd17b7	-0.198457	4.38274	11.492	0.00334696	0.1358
ENSMUSG00000002985	Apoe	-0.152722	10.0745	11.4713	0.00335259	0.1358
ENSMUSG00000025582	Nptx1	0.113578	9.50461	11.4572	0.00336793	0.135922
ENSMUSG00000051747	Ttn	-0.309908	3.41685	11.5143	0.00336887	0.135922
ENSMUSG00000002250	Ppard	-0.21886	3.89346	11.4363	0.00339086	0.136541
ENSMUSG00000031839	Hsbp1	0.129865	7.1823	11.4268	0.0034013	0.136692
ENSMUSG00000063142	Kcnma1	-0.159609	6.05053	11.4146	0.00341485	0.136968
ENSMUSG00000039087	Rreb1	0.141958	6.77174	11.4073	0.00342296	0.137025
ENSMUSG00000035601	Trmt10b	0.186283	3.44261	11.3989	0.00343234	0.137133
ENSMUSG00000097325	Gm16897	-0.418804	0.654689	11.3827	0.00345049	0.13759
ENSMUSG00000032500	Dclk3	0.280951	4.5643	12.2544	0.00345987	0.137696
ENSMUSG00000029245	Epha5	-0.106805	6.95391	11.3642	0.00347131	0.137734
ENSMUSG00000034021	Pds5b	0.0974687	6.5541	11.3604	0.00347561	0.137734
ENSMUSG00000033615	Cplx1	-0.150753	8.7578	11.3557	0.00348099	0.137734
ENSMUSG00000039997	Ifi203	0.447646	1.88323	11.48	0.00349474	0.137769
ENSMUSG00000020224	Llph	0.181469	3.11333	11.3431	0.00349531	0.137769
ENSMUSG00000097974	Gm10605	0.265074	3.04022	11.3151	0.00352738	0.137844
ENSMUSG00000039765	Cc2d2a	0.142307	4.99423	11.3121	0.00353086	0.137844
ENSMUSG00000047989	Ino80c	0.196888	4.1787	11.3077	0.00353589	0.137844
ENSMUSG00000037112	Sik2	-0.269232	4.06119	11.7653	0.00353861	0.137844
ENSMUSG00000053070	9230110C19Rik	0.214471	3.24659	11.3043	0.00353986	0.137844
ENSMUSG00000021124	Vti1b	0.129087	6.19131	11.2889	0.00355774	0.137844
ENSMUSG00000022023	Wbp4	0.131457	5.52104	11.2804	0.00356762	0.137844
ENSMUSG00000075232	Amd1	0.138617	6.35587	11.2762	0.0035725	0.137844
ENSMUSG00000021764	Ndufs4	0.150774	5.31833	11.2721	0.00357735	0.137844
ENSMUSG00000035775	Krt20	-0.732973	0.0339948	11.2706	0.00357912	0.137844
ENSMUSG00000027175	Tcp11l1	-0.235115	4.52733	11.5301	0.00359743	0.137844
ENSMUSG00000028680	Plk3	-0.174886	3.76724	11.2495	0.0036039	0.137844
ENSMUSG00000042607	Asb4	0.750307	-0.834926	11.245	0.00360919	0.137844
ENSMUSG00000030168	Adipor2	-0.154364	6.15815	11.2548	0.003621	0.137844
ENSMUSG00000105293	Gm42843	-1.01206	-0.291177	11.2349	0.00362112	0.137844
ENSMUSG00000034765	Dusp5	-0.209472	4.80806	11.4783	0.00362227	0.137844
ENSMUSG00000064215	Ifi27	0.142858	5.20317	11.2313	0.00362538	0.137844
ENSMUSG00000075703	Selenoi	-0.145626	5.89285	11.2296	0.00362739	0.137844
ENSMUSG00000070939	Tgfbrap1	-0.116269	6.01198	11.2277	0.00362966	0.137844
ENSMUSG00000026841	Fibcd1	-0.239881	8.11902	12.3876	0.00363172	0.137844
ENSMUSG00000104325	Gm37321	-1.19254	-1.18816	11.2179	0.0036413	0.137929
ENSMUSG00000020866	Cacna1g	-0.182099	6.67121	11.666	0.00364741	0.137929
ENSMUSG00000021458	2010111I01Rik	-0.151579	5.58678	11.1962	0.00366736	0.137996
ENSMUSG00000032265	Fam46a	-0.332841	2.56826	11.2348	0.00366888	0.137996
ENSMUSG00000102764	Gm37183	-1.1988	-1.43033	11.1945	0.00366938	0.137996
ENSMUSG00000030098	Grip2	-0.176888	3.99458	11.1808	0.003686	0.138367
ENSMUSG00000106342	Gm42891	-1.30382	-2.36207	11.1678	0.00370176	0.138492
ENSMUSG00000051339	2900026A02Rik	-0.184292	7.20662	11.6785	0.00370335	0.138492
ENSMUSG00000039081	Zfp503	0.270732	2.11549	11.1613	0.00370961	0.138492
ENSMUSG00000029247	Paics	0.134031	6.15857	11.1365	0.00373995	0.139128
ENSMUSG00000057914	Cacnb2	-0.108335	5.82658	11.1317	0.00374594	0.139128
ENSMUSG00000039202	Abhd2	-0.121317	7.27931	11.1267	0.00375203	0.139128
ENSMUSG00000060126	Tpt1	0.134441	7.82637	11.1253	0.0037538	0.139128
ENSMUSG00000009894	Snap47	-0.134232	8.21499	11.0981	0.00378753	0.139426
ENSMUSG00000004609	Cd33	-0.274062	2.48857	11.0934	0.00379341	0.139426
ENSMUSG00000112947	CT572985.1	-0.807904	-0.099707	11.0899	0.00379776	0.139426
ENSMUSG00000060373	Hnrnpc	0.0980974	7.36666	11.087	0.00380139	0.139426
ENSMUSG00000038473	Nos1ap	-0.170158	6.78173	11.3723	0.00380652	0.139426
ENSMUSG00000064246	Chil1	-0.319754	2.50755	11.0802	0.00381302	0.139426
ENSMUSG00000034751	Mast4	-0.2322	6.28115	12.1242	0.0038178	0.139426
ENSMUSG00000033419	Snap91	-0.130841	8.54942	11.0664	0.00382737	0.139426
ENSMUSG00000030201	Lrp6	-0.149624	5.99445	11.0648	0.00382938	0.139426
ENSMUSG00000024892	Pcx	-0.0966181	6.8037	11.0644	0.00382986	0.139426
ENSMUSG00000020282	Rhbdf1	-0.154732	3.97696	11.0496	0.00384856	0.139677
ENSMUSG00000022177	Haus4	0.28503	1.70776	11.0482	0.00385038	0.139677
ENSMUSG00000105632	Gm43272	-0.331491	1.54598	11.0276	0.00387661	0.140187
ENSMUSG00000097431	Gm26782	-0.288906	1.88799	11.0193	0.00388725	0.140187
ENSMUSG00000015656	Hspa8	0.168975	10.3122	11.0184	0.0038884	0.140187
ENSMUSG00000019558	Slc6a8	-0.105661	6.86319	11.0158	0.0038918	0.140187
ENSMUSG00000112369	AC153964.2	-1.12062	-1.62014	11.0032	0.00390803	0.140451
ENSMUSG00000080816	Gm12447	-0.893088	-1.01377	10.9995	0.00391285	0.140451
ENSMUSG00000023019	Gpd1	-0.12431	6.78414	10.9861	0.00393021	0.140606
ENSMUSG00000038077	Kcna6	-0.150209	5.84701	10.9836	0.00393351	0.140606
ENSMUSG00000037410	Tbc1d2b	-0.227007	4.15675	11.1083	0.00393773	0.140606
ENSMUSG00000096257	Ccer2	-0.946164	-1.19876	10.9654	0.00395718	0.141054
ENSMUSG00000103770	Pcdha9	-0.304001	2.27192	10.9348	0.00399753	0.142002
ENSMUSG00000033278	Ptprm	-0.158733	4.91169	10.9348	0.00399761	0.142002
ENSMUSG00000034248	Slc25a37	-0.166202	4.50384	10.9125	0.00402721	0.142134
ENSMUSG00000028643	Svbp	0.2414	2.54646	10.9118	0.00402811	0.142134
ENSMUSG00000022469	Rapgef3	-0.113105	5.34347	10.9115	0.00402862	0.142134
ENSMUSG00000022602	Arc	-0.141445	8.25988	10.9111	0.00402906	0.142134
ENSMUSG00000054008	Ndst1	-0.125899	7.55095	10.8969	0.00404808	0.142559
ENSMUSG00000111264	AC151971.5	-1.00821	-0.992599	10.8908	0.00405637	0.142606
ENSMUSG00000035226	Rims4	-0.173155	6.50012	11.1475	0.0040696	0.142665
ENSMUSG00000024232	Bambi	0.240615	2.7004	10.8786	0.00407285	0.142665
ENSMUSG00000074060	Fbxw15	-0.582365	-0.015539	10.8696	0.00408504	0.142665
ENSMUSG00000105663	Gm43606	-0.77189	-0.00317939	10.8689	0.0040859	0.142665
ENSMUSG00000039252	Lgi2	-0.204604	5.84696	11.441	0.00409467	0.142729
ENSMUSG00000079045	Prox1os	0.35396	1.90652	10.8491	0.00411293	0.143122
ENSMUSG00000007617	Homer1	-0.0996846	6.79758	10.8374	0.00412907	0.14344
ENSMUSG00000032690	Oas2	0.863426	-0.765215	10.8193	0.00415397	0.143836
ENSMUSG00000030607	Acan	-0.231384	3.52855	10.8122	0.00416382	0.143836
ENSMUSG00000045648	Vwc2l	-0.29661	2.81473	10.8172	0.00416986	0.143836
ENSMUSG00000040918	Slc19a2	-0.152784	4.28122	10.7967	0.00418534	0.143836
ENSMUSG00000100417	Gm28578	-0.725552	-0.287354	10.7941	0.00418906	0.143836
ENSMUSG00000033595	Lgi3	-0.111845	7.17685	10.7818	0.00420617	0.143836
ENSMUSG00000053310	Nrgn	0.124667	9.56145	10.7817	0.0042063	0.143836
ENSMUSG00000036158	Prickle1	-0.113626	6.52869	10.7815	0.00420659	0.143836
ENSMUSG00000023800	Tiam2	0.13409	4.76888	10.7803	0.00420837	0.143836
ENSMUSG00000018882	Mrpl45	0.12262	4.77892	10.7786	0.00421066	0.143836
ENSMUSG00000054027	Nt5dc3	-0.120996	7.85677	10.7599	0.00423713	0.144124
ENSMUSG00000025027	Xpnpep1	-0.159134	5.72189	10.7824	0.00424527	0.144124
ENSMUSG00000083307	AA414768	0.290028	2.20945	10.7539	0.00424563	0.144124
ENSMUSG00000047126	Cltc	-0.146654	9.07347	10.7528	0.0042472	0.144124
ENSMUSG00000021275	Tecpr2	-0.0940107	7.26893	10.7384	0.00426758	0.144314
ENSMUSG00000028328	Tmod1	-0.181664	4.27379	10.7379	0.00426826	0.144314
ENSMUSG00000031700	Gpt2	-0.133046	6.31662	10.734	0.00427395	0.144314
ENSMUSG00000049649	Gpr3	-0.260732	2.39726	10.7137	0.00430304	0.144839
ENSMUSG00000032575	Manf	-0.165369	5.02195	10.713	0.00430397	0.144839
ENSMUSG00000086429	Gt(ROSA)26Sor	0.207986	3.02854	10.7076	0.0043118	0.144839
ENSMUSG00000105974	Gm43318	-1.04833	-0.607457	10.6996	0.00432339	0.144839
ENSMUSG00000026021	Sumo1	0.156505	5.73762	10.7167	0.00432482	0.144839
ENSMUSG00000074461	Gm10699	0.174058	3.45915	10.6651	0.00437361	0.1461
ENSMUSG00000032939	Nup93	-0.151524	4.76755	10.663	0.00437673	0.1461
ENSMUSG00000043456	Zfp536	-0.138994	5.66044	10.6402	0.00441033	0.146809
ENSMUSG00000031176	Dynlt3	0.0997671	6.78254	10.6389	0.00441228	0.146809
ENSMUSG00000076498	Trbc2	-1.09409	-2.05009	10.626	0.00443129	0.147202
ENSMUSG00000041037	Irgq	-0.115266	7.21341	10.5804	0.00449975	0.149041
ENSMUSG00000005506	Celf1	-0.164509	5.60507	10.612	0.00450118	0.149041
ENSMUSG00000000416	Cttnbp2	-0.112085	7.44349	10.56	0.00453078	0.1495
ENSMUSG00000067995	Gtf2f2	0.183347	3.5413	10.5574	0.00453481	0.1495
ENSMUSG00000087628	Gm13028	1.23394	-2.37308	10.5548	0.00453876	0.1495
ENSMUSG00000037236	Matr3	0.121509	8.29296	10.544	0.00455523	0.1495
ENSMUSG00000057531	Dtnbp1	-0.108809	5.33283	10.5417	0.00455873	0.1495
ENSMUSG00000109625	3110080E11Rik	-0.747897	-0.0547599	10.5417	0.00455882	0.1495
ENSMUSG00000000202	Btbd17	-0.148818	4.32134	10.5354	0.00456842	0.149576
ENSMUSG00000008035	Mid1ip1	0.130326	5.78973	10.5256	0.00458353	0.1498
ENSMUSG00000025236	Adpgk	-0.142924	4.53133	10.5097	0.00460825	0.1498
ENSMUSG00000022054	Nefm	-0.125511	7.03121	10.5095	0.00460856	0.1498
ENSMUSG00000063919	Srrm4	-0.233516	5.37795	11.2641	0.00462015	0.1498
ENSMUSG00000023067	Cdkn1a	0.333079	2.29414	10.5029	0.00462228	0.1498
ENSMUSG00000051034	Zfp11	0.237632	2.67161	10.4933	0.00463379	0.1498
ENSMUSG00000057897	Camk2b	0.547102	10.7576	13.7537	0.00464188	0.1498
ENSMUSG00000033355	Rtp4	0.652409	0.221369	10.483	0.00465004	0.1498
ENSMUSG00000109598	Gm45340	0.743854	-0.244528	10.4788	0.00465662	0.1498
ENSMUSG00000029432	Gbas	0.129178	5.94304	10.4739	0.00466427	0.1498
ENSMUSG00000030525	Chrna7	-0.156482	4.5696	10.4702	0.00467004	0.1498
ENSMUSG00000021730	Hcn1	-0.110734	6.60739	10.4697	0.00467097	0.1498
ENSMUSG00000025505	Tmem80	0.127141	4.57482	10.4696	0.00467114	0.1498
ENSMUSG00000022940	Pigp	0.148145	4.14352	10.4646	0.00467899	0.1498
ENSMUSG00000044465	Fam160a2	-0.135009	6.62951	10.4609	0.00468489	0.1498
ENSMUSG00000050390	C77080	-0.293244	3.70077	10.949	0.00471204	0.150433
ENSMUSG00000102465	Gm38198	-0.575022	0.838171	10.4356	0.00472507	0.150447
ENSMUSG00000038068	Rnf144b	-0.179373	3.81115	10.4343	0.00472715	0.150447
ENSMUSG00000103216	Gm37248	1.11285	-1.67376	10.4059	0.00477292	0.151185
ENSMUSG00000068114	Ccdc134	-0.196789	3.11018	10.4011	0.0047806	0.151185
ENSMUSG00000053646	Plxnb1	-0.116245	7.16371	10.3961	0.00478879	0.151185
ENSMUSG00000049630	C1ql3	0.157443	5.36566	10.3992	0.00479208	0.151185
ENSMUSG00000032518	Rpsa	0.104959	8.07735	10.3891	0.00480014	0.151185
ENSMUSG00000045871	Slitrk6	0.983786	-0.121983	10.8981	0.0048022	0.151185
ENSMUSG00000018634	Crhr1	-0.171657	3.9906	10.3856	0.00480577	0.151185
ENSMUSG00000026812	Tsc1	-0.121364	6.49396	10.3834	0.00480937	0.151185
ENSMUSG00000010607	Pigyl	0.191854	3.73624	10.3766	0.00482042	0.151301
ENSMUSG00000028419	Chmp5	0.0976601	5.69942	10.3718	0.00482834	0.151317
ENSMUSG00000030870	Ubfd1	-0.137584	6.21178	10.3595	0.00484849	0.151717
ENSMUSG00000030317	Timp4	-0.141056	4.78054	10.3369	0.00488595	0.152022
ENSMUSG00000085886	D030047H15Rik	-0.253984	2.78873	10.3341	0.0048905	0.152022
ENSMUSG00000039016	Timm8b	0.160522	4.97273	10.3315	0.00489493	0.152022
ENSMUSG00000084899	Gm15344	-0.581036	-0.428571	10.3272	0.00490205	0.152022
ENSMUSG00000028747	Htr6	-0.267441	2.29219	10.3259	0.00490425	0.152022
ENSMUSG00000107858	Gm43879	-0.697316	0.258624	10.3232	0.00490872	0.152022
ENSMUSG00000016520	Lnx2	-0.255153	2.5548	10.3223	0.00491014	0.152022
ENSMUSG00000097994	Gm26982	-0.280279	2.5284	10.3135	0.00492494	0.15225
ENSMUSG00000074671	Tspyl3	-0.11165	4.8207	10.3079	0.00493439	0.152312
ENSMUSG00000022696	Sidt1	-0.122864	6.05107	10.2928	0.00495974	0.152467
ENSMUSG00000035152	Ap2b1	-0.113305	8.97109	10.2911	0.0049627	0.152467
ENSMUSG00000015757	Ppil4	0.115533	5.23026	10.2892	0.00496587	0.152467
ENSMUSG00000040998	Npnt	0.200426	4.57279	10.4019	0.00496917	0.152467
ENSMUSG00000084390	Gm15425	-0.969093	-0.50785	10.2808	0.00497997	0.15257
ENSMUSG00000040811	Eml2	-0.0924581	7.81965	10.2693	0.00499966	0.152945
ENSMUSG00000079316	Rab9	0.139004	4.39062	10.2523	0.00502865	0.153602
ENSMUSG00000044042	Fmn1	-0.159928	4.49689	10.2407	0.00504861	0.153983
ENSMUSG00000039372	2020-03-04	-0.129799	4.44255	10.2142	0.00509443	0.155149
ENSMUSG00000061731	Ext1	-0.122993	5.27585	10.2	0.00511931	0.155476
ENSMUSG00000021823	Vcl	-0.145004	4.52461	10.1994	0.00512032	0.155476
ENSMUSG00000035521	Gnptg	0.105977	5.84859	10.1901	0.00513667	0.155589
ENSMUSG00000024501	Dpysl3	-0.141181	5.93785	10.1856	0.00514454	0.155589
ENSMUSG00000026614	Slc30a10	-0.175639	4.13852	10.1779	0.00515804	0.155589
ENSMUSG00000085669	Gm14817	-0.81163	-0.461845	10.1746	0.00516385	0.155589
ENSMUSG00000096696	Zfp960	0.58199	0.647274	10.1971	0.00517132	0.155589
ENSMUSG00000039318	Rab3gap2	-0.105738	6.39324	10.1664	0.00517834	0.155589
ENSMUSG00000038375	Trp53inp2	-0.178149	7.05613	10.6311	0.00520575	0.155589
ENSMUSG00000049775	Tmsb4x	0.149784	9.29708	10.1474	0.00521218	0.155589
ENSMUSG00000058669	Nkx2-9	1.19988	-1.76195	10.1443	0.00521771	0.155589
ENSMUSG00000030612	Mrpl46	0.148599	3.94134	10.1427	0.00522066	0.155589
ENSMUSG00000026544	Dusp23	0.215887	2.13725	10.1385	0.00522819	0.155589
ENSMUSG00000078129	Actl10	-0.512764	0.189717	10.1359	0.00523279	0.155589
ENSMUSG00000028207	Asph	-0.10797	6.6722	10.1345	0.00523534	0.155589
ENSMUSG00000037474	Dtl	-0.540082	0.609762	10.1342	0.00523583	0.155589
ENSMUSG00000039206	Daglb	-0.107126	5.73228	10.133	0.00523801	0.155589
ENSMUSG00000025576	Rbfox3	0.0894057	7.76625	10.1288	0.00524552	0.155589
ENSMUSG00000040268	Plekha1	-0.101859	6.43339	10.1096	0.0052803	0.156394
ENSMUSG00000042589	Cux2	-0.230699	5.19008	10.7783	0.00528998	0.156455
ENSMUSG00000044072	Eml6	-0.144298	5.06017	10.0956	0.00530568	0.156693
ENSMUSG00000087403	Kantr	-0.138282	4.66321	10.0894	0.00531696	0.156727
ENSMUSG00000034613	Ppm1h	-0.113586	6.67421	10.0806	0.00533309	0.156727
ENSMUSG00000073805	Fam196a	-0.215802	2.89343	10.0798	0.00533452	0.156727
ENSMUSG00000026489	Coq8a	-0.163073	6.05793	10.1944	0.00533815	0.156727
ENSMUSG00000037138	Aff3	-0.148766	6.18113	10.1039	0.00534504	0.156727
ENSMUSG00000029430	Ran	0.107044	7.17275	10.0551	0.00538003	0.157527
ENSMUSG00000020629	Adi1	0.164357	4.2748	10.0398	0.00540845	0.158133
ENSMUSG00000034472	Rasd2	0.118879	6.44286	10.0349	0.00541757	0.158175
ENSMUSG00000040374	Pex2	0.159682	4.00543	10.0275	0.00543131	0.158283
ENSMUSG00000039936	Pik3cd	-0.128323	5.42004	10.0246	0.00543674	0.158283
ENSMUSG00000049907	Rasl11b	-0.119744	5.53898	10.0099	0.00546426	0.158538
ENSMUSG00000051617	Krt9	0.285763	2.84389	10.0009	0.00548124	0.158538
ENSMUSG00000030264	Thumpd3	0.143973	4.42485	9.98643	0.00550873	0.158538
ENSMUSG00000105843	Gm42644	0.305109	2.0852	9.98321	0.00551484	0.158538
ENSMUSG00000049950	Rpp38	0.259949	1.991	9.97655	0.00552754	0.158538
ENSMUSG00000049811	Fam161a	0.265562	2.00501	9.97591	0.00552875	0.158538
ENSMUSG00000097545	Mir124a-1hg	-0.128479	7.51263	9.97571	0.00552914	0.158538
ENSMUSG00000030854	Ptpn5	-0.13476	7.09667	9.98523	0.00553177	0.158538
ENSMUSG00000031246	Sh3bgrl	0.122005	6.47826	9.96483	0.00554994	0.158538
ENSMUSG00000028842	Ago3	-0.128931	5.66525	9.95789	0.00556325	0.158538
ENSMUSG00000026854	Usp20	-0.0898418	7.35386	9.95677	0.00556539	0.158538
ENSMUSG00000051920	Rspo2	-0.414523	4.23279	11.7798	0.00556583	0.158538
ENSMUSG00000015994	Fnta	0.110941	5.21138	9.95601	0.00556687	0.158538
ENSMUSG00000029505	Ep400	-0.132012	7.13254	9.9525	0.00557361	0.158538
ENSMUSG00000038866	Zcchc2	-0.137065	4.93388	9.95238	0.00557385	0.158538
ENSMUSG00000029094	Afap1	-0.165262	4.57751	9.94946	0.00557948	0.158538
ENSMUSG00000029816	Gpnmb	-0.292119	2.33025	9.94734	0.00558357	0.158538
ENSMUSG00000073409	H2-Q6	1.34811	0.0892475	11.3694	0.00558472	0.158538
ENSMUSG00000027828	Ssr3	0.114071	6.77567	9.9391	0.00559948	0.158643
ENSMUSG00000020572	Nampt	0.125798	5.80272	9.93682	0.0056039	0.158643
ENSMUSG00000042772	Smg7	-0.101852	6.76968	9.92662	0.00562369	0.158984
ENSMUSG00000020805	Slc13a5	-0.230861	2.69873	9.91477	0.00564678	0.159417
ENSMUSG00000082465	Rps6-ps3	0.845462	-1.3794	9.89634	0.00568292	0.160216
ENSMUSG00000020847	Rph3al	0.268184	2.15194	9.88938	0.00569663	0.160382
ENSMUSG00000044229	Nxpe4	-0.180996	3.92607	9.87221	0.00573061	0.160677
ENSMUSG00000042826	Fgf11	-0.134164	5.28739	9.87046	0.00573409	0.160677
ENSMUSG00000049643	2310022A10Rik	-0.139993	4.23047	9.86906	0.00573688	0.160677
ENSMUSG00000091177	Gm15494	-0.932672	-1.24219	9.86826	0.00573847	0.160677
ENSMUSG00000109392	Gm5737	-0.892663	-1.48681	9.84941	0.00577611	0.161231
ENSMUSG00000108920	Gm44678	-0.499623	0.360398	9.84863	0.00577767	0.161231
ENSMUSG00000039068	Zzz3	0.103434	5.90618	9.84655	0.00578184	0.161231
ENSMUSG00000038539	Atf5	0.178733	3.95928	9.83052	0.00581411	0.161671
ENSMUSG00000037805	Rpl10a	0.10537	6.14978	9.82318	0.00582894	0.161671
ENSMUSG00000059149	Mfsd4a	-0.121051	5.90642	9.82059	0.00583418	0.161671
ENSMUSG00000017548	Suz12	0.115651	5.12626	9.82036	0.00583465	0.161671
ENSMUSG00000019843	Fyn	0.084879	6.94126	9.81386	0.00584784	0.161671
ENSMUSG00000060988	Galnt13	0.146284	4.08828	9.80986	0.00585597	0.161671
ENSMUSG00000074259	Gramd2	-0.199854	3.16486	9.80894	0.00585784	0.161671
ENSMUSG00000053560	Ier2	-0.213856	2.70463	9.80438	0.00586714	0.161671
ENSMUSG00000109498	Gm45222	-0.882571	-0.918849	9.79421	0.00588791	0.161671
ENSMUSG00000040097	Flywch1	-0.100265	8.19958	9.78697	0.00590277	0.161671
ENSMUSG00000055302	Mrfap1	0.0991452	8.18828	9.77883	0.00591951	0.161671
ENSMUSG00000075270	Pde11a	-0.286165	3.28569	9.96929	0.00592805	0.161671
ENSMUSG00000026579	F5	-0.427334	3.87891	11.0536	0.00595174	0.161671
ENSMUSG00000031365	Zfp275	-0.175363	4.40947	9.76071	0.00595696	0.161671
ENSMUSG00000013663	Pten	-0.103535	6.85299	9.75532	0.00596815	0.161671
ENSMUSG00000047747	Rnf150	-0.0950153	6.38518	9.75487	0.0059691	0.161671
ENSMUSG00000017446	C1qtnf1	-0.431572	0.715122	9.75195	0.00597517	0.161671
ENSMUSG00000032249	Anp32a	0.123958	7.17982	9.75097	0.00597721	0.161671
ENSMUSG00000042489	Clspn	-0.547711	0.401398	9.74884	0.00598165	0.161671
ENSMUSG00000104030	5330406M23Rik	-0.641356	0.555455	9.74872	0.00598189	0.161671
ENSMUSG00000061315	Naca	0.147498	6.76723	9.8501	0.0059865	0.161671
ENSMUSG00000059898	Dsc3	-0.88956	0.8618	10.6956	0.00599194	0.161671
ENSMUSG00000032105	Pdzd3	0.363985	1.1139	9.7432	0.00599341	0.161671
ENSMUSG00000076135	Gm24276	1.13759	-1.83139	9.74047	0.00599913	0.161671
ENSMUSG00000022463	Srebf2	-0.118567	7.75035	9.73873	0.00600276	0.161671
ENSMUSG00000030123	Plxnd1	-0.288057	5.25053	11.0301	0.00601921	0.161671
ENSMUSG00000100706	Gm19744	-0.393826	1.263	9.72978	0.00602152	0.161671
ENSMUSG00000032251	Irak1bp1	0.153051	4.16347	9.72901	0.00602314	0.161671
ENSMUSG00000014846	Tppp3	0.265802	4.63468	10.5266	0.00602636	0.161671
ENSMUSG00000024095	Hnrnpll	-0.104072	5.75109	9.71507	0.0060525	0.16216
ENSMUSG00000097960	A330074K22Rik	-0.346292	1.44218	9.7112	0.00606068	0.162167
ENSMUSG00000027956	Tmem144	0.182908	3.88321	9.70305	0.00607795	0.16238
ENSMUSG00000038094	Atp13a4	0.181232	3.68448	9.69997	0.00608449	0.16238
ENSMUSG00000038205	Prkab2	-0.12697	5.68715	9.68518	0.006116	0.163009
ENSMUSG00000002910	Arrdc2	0.279996	2.33754	9.67117	0.00614601	0.163389
ENSMUSG00000027952	Pmvk	-0.113053	4.94183	9.66668	0.00615567	0.163389
ENSMUSG00000032089	Il10ra	-0.252119	2.47898	9.66546	0.00615829	0.163389
ENSMUSG00000044244	Il20rb	0.376655	1.78052	9.66914	0.00616215	0.163389
ENSMUSG00000103101	Gm37048	-0.771503	0.0814429	9.64102	0.00621118	0.164013
ENSMUSG00000105942	Gm43175	-0.76655	-0.225966	9.64094	0.00621137	0.164013
ENSMUSG00000029516	Cit	-0.204474	6.00766	10.2806	0.0062179	0.164013
ENSMUSG00000025932	Eya1	0.165185	3.76006	9.63115	0.0062327	0.164013
ENSMUSG00000079259	Trim71	-0.277115	2.66181	9.6311	0.0062328	0.164013
ENSMUSG00000075334	Rprm	0.190996	4.55701	9.72702	0.00623852	0.164013
ENSMUSG00000031790	Mmp15	0.149268	4.5994	9.62702	0.00624171	0.164013
ENSMUSG00000017418	Arl5b	-0.12203	4.74473	9.61451	0.00626913	0.164177
ENSMUSG00000034709	Ppp1r21	0.0946376	6.01199	9.6143	0.0062696	0.164177
ENSMUSG00000020747	Tmem94	-0.0984485	6.41612	9.61229	0.00627402	0.164177
ENSMUSG00000111837	AC164612.2	-0.32245	1.86767	9.60957	0.00627999	0.164177
ENSMUSG00000012640	Zfp715	0.166636	4.73157	9.60776	0.00628902	0.164182
ENSMUSG00000033916	Chmp2a	0.130216	5.67615	9.60222	0.0062962	0.164182
ENSMUSG00000104459	Gm37824	0.336039	1.50022	9.59707	0.00630759	0.16427
ENSMUSG00000099104	Gm17087	-1.13294	-1.21271	9.5784	0.00634905	0.16514
ENSMUSG00000107021	Gm42853	-0.405058	0.327791	9.57215	0.006363	0.165293
ENSMUSG00000074899	Sptbn5	-0.4044	0.903901	9.56626	0.00637616	0.165425
ENSMUSG00000006235	Epor	0.204625	2.70244	9.55792	0.00639486	0.165701
ENSMUSG00000090160	4930480K15Rik	-0.908486	-0.960713	9.55144	0.00640946	0.165869
ENSMUSG00000044433	Camsap3	-0.136254	4.95965	9.54525	0.00642341	0.166021
ENSMUSG00000034602	Mon2	-0.131861	6.67751	9.54081	0.00643344	0.16607
ENSMUSG00000100937	1700020D05Rik	-0.490906	-0.117213	9.53381	0.00644931	0.166072
ENSMUSG00000021796	Bmpr1a	0.115276	5.48287	9.53017	0.00645757	0.166072
ENSMUSG00000024566	Atp9b	-0.105065	6.31778	9.52881	0.00646066	0.166072
ENSMUSG00000095730	Vmn2r29	-0.892155	-1.78132	9.5257	0.00646774	0.166072
ENSMUSG00000103427	Gm37534	-0.669472	0.183166	9.52294	0.00647401	0.166072
ENSMUSG00000037415	Ranbp10	-0.161087	5.53653	9.59348	0.00650794	0.166721
ENSMUSG00000040699	Limd2	0.1082	6.61182	9.50476	0.00651557	0.166721
ENSMUSG00000021373	Cap2	0.0975554	7.67948	9.48864	0.00655268	0.167461
ENSMUSG00000102407	Gm37862	-1.19808	-0.505703	9.58143	0.00657153	0.167734
ENSMUSG00000075389	2810410L24Rik	-0.281571	2.20225	9.47388	0.00658687	0.167916
ENSMUSG00000042800	Spata46	0.919377	-1.51244	9.46241	0.00661358	0.168388
ENSMUSG00000099881	2810013P06Rik	0.133873	4.03235	9.45689	0.00662647	0.168506
ENSMUSG00000066170	E230001N04Rik	0.422252	0.702521	9.44606	0.00665185	0.168942
ENSMUSG00000062270	Morf4l1	0.0979724	7.37883	9.43114	0.006687	0.169596
ENSMUSG00000004366	Sst	-0.13369	7.20652	9.44455	0.00669414	0.169596
ENSMUSG00000054072	Iigp1	1.19238	0.441316	10.864	0.00673107	0.170321
ENSMUSG00000032349	Elovl5	0.116158	5.81021	9.40897	0.00673961	0.170327
ENSMUSG00000034258	Mfsd7c	-0.317131	1.49096	9.38947	0.00678628	0.170707
ENSMUSG00000018451	6330403K07Rik	0.109467	7.37827	9.38606	0.00679447	0.170707
ENSMUSG00000032267	Usp28	-0.121787	4.61016	9.38493	0.0067972	0.170707
ENSMUSG00000029561	Oasl2	0.445153	1.43844	9.43955	0.0067972	0.170707
ENSMUSG00000037211	Spry1	0.188703	3.56151	9.38107	0.00680648	0.170707
ENSMUSG00000044933	Sstr3	-0.132704	5.75315	9.37979	0.00680956	0.170707
ENSMUSG00000047044	D030056L22Rik	0.127626	4.2293	9.37419	0.00682309	0.170707
ENSMUSG00000066406	Akap13	-0.17944	6.51204	9.83924	0.00682538	0.170707
ENSMUSG00000033318	Gstt2	-0.434512	0.906854	9.37094	0.00683095	0.170707
ENSMUSG00000104365	4930470B04Rik	-0.886208	-1.04693	9.36634	0.00684208	0.170707
ENSMUSG00000026335	Pam	-0.105855	7.53286	9.36461	0.00684627	0.170707
ENSMUSG00000060671	Atp8b2	-0.089233	6.59045	9.3567	0.0068655	0.170979
ENSMUSG00000056069	Fam105a	0.15513	4.12749	9.35121	0.00687888	0.171104
ENSMUSG00000030967	Zranb1	0.09636	6.03205	9.32079	0.00695353	0.172693
ENSMUSG00000043716	Rpl7	0.118302	7.37266	9.31832	0.00695963	0.172693
ENSMUSG00000029614	Rpl6	0.101775	7.31483	9.30851	0.00698392	0.172794
ENSMUSG00000032399	Rpl4	0.102331	8.4083	9.30569	0.00699093	0.172794
ENSMUSG00000004319	Clcn3	-0.101728	7.48148	9.30335	0.00699672	0.172794
ENSMUSG00000024026	Glo1	0.095922	6.18129	9.30307	0.00699743	0.172794
ENSMUSG00000090100	Ttbk2	-0.105829	5.96005	9.29535	0.00701666	0.173061
ENSMUSG00000072772	Grcc10	0.155423	3.77497	9.29191	0.00702523	0.173064
ENSMUSG00000056553	Ptprn2	-0.111416	8.28154	9.28696	0.00703762	0.173161
ENSMUSG00000051223	Bzw1	0.095148	7.0538	9.2824	0.00704904	0.173234
ENSMUSG00000011114	Tbrg1	0.127585	4.95815	9.27287	0.00707297	0.173347
ENSMUSG00000047996	Prrg1	0.247437	2.19005	9.27061	0.00707867	0.173347
ENSMUSG00000034993	Vat1	0.153977	4.91311	9.27048	0.007079	0.173347
ENSMUSG00000092021	Gbp11	-0.725954	-0.768827	9.26246	0.00709923	0.173635
ENSMUSG00000112218	AC164561.1	1.02837	-1.70907	9.25889	0.00710825	0.173648
ENSMUSG00000020358	Hnrnpab	0.11513	6.13458	9.23932	0.00715797	0.174278
ENSMUSG00000028675	Pnrc2	0.13523	5.08896	9.23569	0.00716724	0.174278
ENSMUSG00000021377	Dek	0.126556	5.33111	9.23539	0.007168	0.174278
ENSMUSG00000029153	Ociad2	-0.100748	6.55279	9.23538	0.00716804	0.174278
ENSMUSG00000032261	Sh3bgrl2	-0.156049	4.76091	9.21896	0.00721012	0.175084
ENSMUSG00000022180	Slc7a8	-0.152254	6.40695	9.36068	0.00721828	0.175084
ENSMUSG00000035629	Rubcn	-0.151161	6.81616	9.37567	0.00723172	0.175203
ENSMUSG00000032289	Thsd4	-0.201455	6.1647	9.81324	0.00725299	0.175353
ENSMUSG00000019804	Snx3	0.0978841	6.61443	9.19794	0.0072644	0.175353
ENSMUSG00000051335	Gfod1	-0.145829	7.69618	9.28935	0.00726961	0.175353
ENSMUSG00000026113	Inpp4a	-0.0970405	7.24459	9.19495	0.00727217	0.175353
ENSMUSG00000023122	Sult1c2	-0.874983	-0.67309	9.19054	0.00728361	0.175423
ENSMUSG00000054387	Mdm4	-0.12215	6.36799	9.17941	0.00731265	0.175916
ENSMUSG00000006445	Epha2	-0.408218	0.985949	9.16341	0.00735457	0.176717
ENSMUSG00000046709	Mapk10	-0.0966226	8.19966	9.15152	0.00738592	0.177262
ENSMUSG00000043498	9330132A10Rik	0.16548	5.69292	9.3132	0.00740119	0.177421
ENSMUSG00000039652	Cpeb3	-0.139372	5.92193	9.14632	0.00741061	0.177439
ENSMUSG00000024081	Cebpz	0.142601	5.0087	9.12715	0.00745064	0.177973
ENSMUSG00000026775	Yme1l1	0.107414	6.34075	9.12636	0.00745274	0.177973
ENSMUSG00000020883	Fbxl20	-0.129792	6.06553	9.12404	0.00745895	0.177973
ENSMUSG00000097329	4931403G20Rik	-1.02709	-1.40705	9.11983	0.0074702	0.178002
ENSMUSG00000111491	AC135669.2	-0.960534	-1.8114	9.11504	0.00748302	0.178002
ENSMUSG00000060862	Zbtb40	-0.213412	4.29552	9.25935	0.0074897	0.178002
ENSMUSG00000026418	Tnni1	-0.299779	1.82692	9.11061	0.00749492	0.178002
ENSMUSG00000034484	Snx2	0.11098	5.70458	9.10702	0.00750456	0.178025
ENSMUSG00000051506	Wdfy4	-0.280422	2.15223	9.09614	0.0075339	0.178168
ENSMUSG00000025380	Fscn2	-0.641403	-0.491203	9.09577	0.00753489	0.178168
ENSMUSG00000046330	Rpl37a	0.132152	6.40915	9.09921	0.00753665	0.178168
ENSMUSG00000028019	Pdgfc	0.265552	2.30804	9.08863	0.00755421	0.178377
ENSMUSG00000039714	Cplx3	-0.400496	2.05237	9.2352	0.0076115	0.179523
ENSMUSG00000085175	Gm11423	0.605267	-0.750423	9.06214	0.00762639	0.179588
ENSMUSG00000022454	Nell2	-0.116321	9.80252	9.06018	0.00763178	0.179588
ENSMUSG00000068798	Rap1a	0.118308	5.0412	9.05301	0.00765146	0.179844
ENSMUSG00000034701	Neurod1	0.159366	3.93174	9.03629	0.00769759	0.180721
ENSMUSG00000029447	Cct6a	0.109434	6.94175	9.02422	0.00773109	0.1813
ENSMUSG00000027520	Zdbf2	-0.323378	4.37888	10.1312	0.00775426	0.181636
ENSMUSG00000021670	Hmgcr	-0.13584	6.69924	9.03441	0.00779179	0.182028
ENSMUSG00000104662	Gm43267	0.386122	0.683531	9.00061	0.00779707	0.182028
ENSMUSG00000033952	Aspm	-0.681959	-0.969917	9.0004	0.00779766	0.182028
ENSMUSG00000019986	Ahi1	0.136155	7.81958	9.0106	0.00783753	0.182699
ENSMUSG00000045333	Zfp423	0.177459	4.37974	8.98908	0.00784454	0.182699
ENSMUSG00000064264	Zfp428	0.135059	4.67026	8.9777	0.00786171	0.182699
ENSMUSG00000057378	Ryr3	-0.158224	6.82643	9.22989	0.00786205	0.182699
ENSMUSG00000038544	Inip	0.1385	4.45841	8.96891	0.00788668	0.182769
ENSMUSG00000102697	Pcdhac2	-0.118367	5.20524	8.96671	0.00789294	0.182769
ENSMUSG00000085169	Gm10785	-0.579499	0.0403692	8.96516	0.00789736	0.182769
ENSMUSG00000035891	Cerk	-0.109926	6.30184	8.96397	0.00790073	0.182769
ENSMUSG00000029098	Acox3	-0.123286	5.13719	8.95774	0.00791851	0.182974
ENSMUSG00000030877	Mfsd13b	0.398189	0.712357	8.95231	0.00793406	0.183127
ENSMUSG00000087370	Tmem170b	-0.0911361	6.37744	8.92771	0.00800485	0.183982
ENSMUSG00000074771	Ankef1	0.438497	0.227442	8.92592	0.00801005	0.183982
ENSMUSG00000020423	Btg2	-0.213056	4.58833	9.25939	0.00801614	0.183982
ENSMUSG00000039001	Rps21	0.110278	6.8187	8.92176	0.0080221	0.183982
ENSMUSG00000063568	Jazf1	0.152641	4.36575	8.91575	0.00803956	0.183982
ENSMUSG00000032551	1110059G10Rik	0.206989	3.37637	8.91534	0.00804075	0.183982
ENSMUSG00000009097	Tbx1	-0.673717	-0.268055	8.90834	0.00806112	0.183982
ENSMUSG00000108819	Gm45177	-0.957803	-0.532463	8.9071	0.00806474	0.183982
ENSMUSG00000103657	Gm37204	-0.854076	-1.00996	8.90703	0.00806496	0.183982
ENSMUSG00000029864	Gstk1	-0.232198	2.45496	8.90422	0.00807314	0.183982
ENSMUSG00000027244	Atg13	-0.10985	6.33647	8.90413	0.0080734	0.183982
ENSMUSG00000031026	Trim66	-0.167341	4.89822	8.93838	0.00808162	0.183982
ENSMUSG00000040848	Sft2d2	-0.140223	5.33947	8.89921	0.00808779	0.183982
ENSMUSG00000052726	Kcnt2	0.151911	4.98068	8.89113	0.00811147	0.184164
ENSMUSG00000078515	Ddi2	-0.128013	6.13853	8.89035	0.00811378	0.184164
ENSMUSG00000074165	Zfp788	0.0995027	5.0147	8.88454	0.00813086	0.184348
ENSMUSG00000016552	Foxred2	-0.123488	4.68923	8.87635	0.00815503	0.184633
ENSMUSG00000052684	Jun	0.128798	6.64296	8.87936	0.00816148	0.184633
ENSMUSG00000079553	Kifc1	-0.376309	0.579662	8.86905	0.0081766	0.184669
ENSMUSG00000046836	Brox	0.107576	5.75217	8.86755	0.00818106	0.184669
ENSMUSG00000026883	Dab2ip	-0.10134	7.33771	8.85614	0.00821495	0.185195
ENSMUSG00000003865	Gys1	-0.139569	4.49254	8.85362	0.00822247	0.185195
ENSMUSG00000049107	Ntf3	0.265383	2.41617	8.84188	0.00825755	0.185388
ENSMUSG00000003316	Glg1	-0.139109	8.14324	8.87069	0.00826023	0.185388
ENSMUSG00000038178	Slc43a2	-0.105851	6.3095	8.8387	0.00826709	0.185388
ENSMUSG00000026104	Stat1	0.172246	3.33776	8.83866	0.00826722	0.185388
ENSMUSG00000015745	Plekho1	-0.144374	4.16189	8.8353	0.00827731	0.185412
ENSMUSG00000022311	Csmd3	0.116307	5.16224	8.802	0.00837802	0.187463
ENSMUSG00000014769	Psmb1	0.113255	6.31034	8.7951	0.00839905	0.187728
ENSMUSG00000050014	Apol10b	1.02232	-1.69304	8.79171	0.00840943	0.187756
ENSMUSG00000021546	Hnrnpk	0.0906695	8.25057	8.7874	0.00842263	0.187831
ENSMUSG00000032908	Sgpp2	-0.208904	2.92751	8.78172	0.00844002	0.187831
ENSMUSG00000024325	Ring1	0.110695	5.14553	8.77961	0.00844651	0.187831
ENSMUSG00000042207	Kdm5b	-0.0957484	6.57629	8.77778	0.00845214	0.187831
ENSMUSG00000053716	Dusp7	-0.103611	6.3876	8.77567	0.00845865	0.187831
ENSMUSG00000000223	Drp2	-0.0957258	6.36854	8.7633	0.00849681	0.188475
ENSMUSG00000028960	Ube4b	-0.101288	6.76428	8.74324	0.00855912	0.189327
ENSMUSG00000068699	Flnc	-0.31539	2.66525	8.81212	0.00857102	0.189327
ENSMUSG00000012117	Dhdds	-0.118728	5.98302	8.73239	0.00859305	0.189327
ENSMUSG00000045657	Pcdhb10	0.238281	1.99427	8.72926	0.00860288	0.189327
ENSMUSG00000090958	Lrrc32	-0.345029	1.15939	8.72694	0.00861014	0.189327
ENSMUSG00000026478	Lamc1	-0.140151	5.70693	8.72716	0.00861542	0.189327
ENSMUSG00000034902	Pip5k1c	-0.115463	8.71157	8.72509	0.00861596	0.189327
ENSMUSG00000071302	2610044O15Rik8	0.14482	4.09029	8.72214	0.00862525	0.189327
ENSMUSG00000054640	Slc8a1	-0.126124	6.67651	8.72175	0.00862647	0.189327
ENSMUSG00000106692	Gm43299	0.319811	0.894499	8.72139	0.00862759	0.189327
ENSMUSG00000005465	Il27ra	0.415906	1.23776	8.71051	0.00866193	0.189416
ENSMUSG00000064127	Med14	-0.13583	6.10467	8.71972	0.00867263	0.189416
ENSMUSG00000030057	Cnbp	0.100117	7.49928	8.70644	0.00867481	0.189416
ENSMUSG00000040760	Appl1	0.109339	6.29913	8.70305	0.00868555	0.189416
ENSMUSG00000005732	Ranbp1	0.14193	4.60047	8.70283	0.00868624	0.189416
ENSMUSG00000110924	AC165261.1	-0.520544	0.230493	8.69927	0.00869754	0.189416
ENSMUSG00000032745	Gpbp1	0.135198	6.41081	8.72118	0.00870099	0.189416
ENSMUSG00000047735	Samd9l	0.33088	1.36954	8.69673	0.0087056	0.189416
ENSMUSG00000032035	Ets1	-0.193399	3.71774	8.68779	0.00873409	0.189835
ENSMUSG00000058761	Rnf169	-0.142499	5.82	8.69752	0.0087674	0.190357
ENSMUSG00000051067	Lingo3	-0.130878	6.16763	8.67019	0.00879047	0.190656
ENSMUSG00000045314	Sowahb	-0.392763	2.09011	8.86609	0.00880225	0.190659
ENSMUSG00000048040	Arxes2	0.171497	4.58502	8.68719	0.00880924	0.190659
ENSMUSG00000105485	Gm42447	-1.09436	-1.04588	8.6587	0.00882749	0.190853
ENSMUSG00000015312	Gadd45b	-0.23142	3.57536	8.73854	0.00884049	0.190856
ENSMUSG00000030663	1110004F10Rik	0.126865	6.09262	8.65289	0.00884628	0.190856
ENSMUSG00000030605	Mfge8	-0.141338	7.29042	8.73853	0.00887067	0.191181
ENSMUSG00000037664	Cdkn1c	0.271494	1.66381	8.6371	0.00889757	0.191559
ENSMUSG00000038026	Kcnj9	-0.111505	6.84473	8.6303	0.00891976	0.191651
ENSMUSG00000024186	Rgs11	-0.132906	5.38059	8.63007	0.0089205	0.191651
ENSMUSG00000063428	Ddo	0.221074	3.485	8.64635	0.00893245	0.191706
ENSMUSG00000020963	Tshr	1.02061	-1.49377	8.62313	0.00894324	0.191737
ENSMUSG00000060802	B2m	0.148373	5.54767	8.63867	0.00898907	0.192518
ENSMUSG00000030213	Atf7ip	-0.114925	6.52773	8.58885	0.00905638	0.193757
ENSMUSG00000102623	Gm37673	-0.965803	-1.57993	8.58356	0.00907399	0.19377
ENSMUSG00000113065	AC131743.1	-0.627039	0.295055	8.57878	0.00908993	0.19377
ENSMUSG00000110635	Gm45853	-0.490802	0.543547	8.57843	0.00909111	0.19377
ENSMUSG00000003847	Nfat5	-0.189816	6.53182	9.13825	0.0090948	0.19377
ENSMUSG00000052921	Arhgef15	-0.190594	3.14924	8.5739	0.00910625	0.193813
ENSMUSG00000046613	Vwa5b2	-0.127021	5.3019	8.56562	0.00913398	0.194016
ENSMUSG00000091089	A930018M24Rik	0.501228	0.306013	8.56255	0.0091443	0.194016
ENSMUSG00000106993	Gm43417	-0.871872	-1.2174	8.56133	0.00914842	0.194016
ENSMUSG00000103146	Gm37745	-1.09078	-1.15498	8.55549	0.00916806	0.194016
ENSMUSG00000014496	Ankrd28	-0.123325	5.38883	8.55439	0.00917176	0.194016
ENSMUSG00000070003	Ssbp4	0.088279	6.89299	8.55414	0.00917261	0.194016
ENSMUSG00000033105	Lss	-0.108555	5.42734	8.53591	0.00923435	0.195121
ENSMUSG00000032532	Cck	-0.0968684	7.72064	8.53151	0.00924929	0.195229
ENSMUSG00000028364	Tnc	-0.273576	3.42333	8.74464	0.0092585	0.195229
ENSMUSG00000027111	Itga6	-0.170518	4.50253	8.53676	0.00929035	0.195699
ENSMUSG00000032128	Robo3	0.342065	5.27782	10.1422	0.00930497	0.195712
ENSMUSG00000100303	2600014E21Rik	-0.652055	1.04028	8.90579	0.00931007	0.195712
ENSMUSG00000066643	Wdr35	0.0947382	5.3702	8.50728	0.00933219	0.195976
ENSMUSG00000078866	Zfp970	0.241576	3.1437	8.52054	0.00936252	0.196412
ENSMUSG00000031824	6430548M08Rik	-0.0888687	8.21898	8.49081	0.00938903	0.196767
ENSMUSG00000039089	L3mbtl3	0.134838	4.4097	8.47763	0.00943481	0.196889
ENSMUSG00000044066	Cep68	-0.119117	5.24762	8.47654	0.00943858	0.196889
ENSMUSG00000042751	Nmnat2	-0.100179	7.54317	8.4762	0.00943977	0.196889
ENSMUSG00000070802	Pnmal2	0.0990658	9.15947	8.47607	0.00944024	0.196889
ENSMUSG00000029390	Tmed2	0.115888	5.29447	8.47531	0.00944289	0.196889
ENSMUSG00000033099	Nol12	0.179811	3.88098	8.47005	0.00946124	0.197071
ENSMUSG00000047394	Odf3b	0.308438	1.55105	8.45828	0.00950243	0.197291
ENSMUSG00000113106	AC125409.2	-0.913693	-1.74365	8.45714	0.00950643	0.197291
ENSMUSG00000029203	Ube2k	-0.0902646	6.47149	8.45588	0.00951085	0.197291
ENSMUSG00000047557	Lxn	-0.125428	4.78656	8.4555	0.00951219	0.197291
ENSMUSG00000000253	Gmpr	-0.109535	5.7749	8.45119	0.00952735	0.197291
ENSMUSG00000039153	Runx2	-0.176344	4.02632	8.44181	0.00956043	0.197291
ENSMUSG00000006344	Ggt5	-0.283107	1.74893	8.44012	0.0095664	0.197291
ENSMUSG00000034810	Scn7a	0.298787	1.55306	8.4389	0.00957072	0.197291
ENSMUSG00000034342	Cbl	-0.155333	6.54526	8.66432	0.00957234	0.197291
ENSMUSG00000027931	Npr1	0.190714	2.80552	8.43761	0.00957529	0.197291
ENSMUSG00000017404	Rpl19	0.102678	6.96417	8.43554	0.00958261	0.197291
ENSMUSG00000001520	Nrip2	0.149639	4.0536	8.43299	0.00959166	0.197291
ENSMUSG00000058638	Zfp110	0.134128	3.96016	8.4315	0.00959696	0.197291
ENSMUSG00000049728	Zfp668	-0.133598	4.55946	8.42321	0.00962642	0.197698
ENSMUSG00000047759	Hs3st3a1	0.682034	-0.930769	8.41418	0.00965866	0.19796
ENSMUSG00000058006	Mdn1	-0.12491	6.32085	8.41121	0.00966925	0.19796
ENSMUSG00000031618	Nr3c2	0.125991	7.80876	8.41342	0.00967663	0.19796
ENSMUSG00000027495	Fam210b	-0.12135	5.19956	8.40883	0.0096778	0.19796
ENSMUSG00000030084	Plxna1	-0.0995879	8.19393	8.40057	0.00970744	0.198324
ENSMUSG00000023886	Smoc2	0.159006	5.21073	8.47577	0.00971492	0.198324
ENSMUSG00000025040	Fundc1	0.124915	4.74476	8.39275	0.00973561	0.198548
ENSMUSG00000103207	Gm9874	-0.887553	-0.535269	8.38073	0.00977906	0.199236
ENSMUSG00000025290	Rps24	0.111931	7.10191	8.37504	0.00979969	0.199288
ENSMUSG00000028289	Epha7	0.111828	7.11017	8.37162	0.00981214	0.199288
ENSMUSG00000032766	Gng11	0.257575	2.64084	8.37142	0.00981286	0.199288
ENSMUSG00000061132	Blnk	-0.28688	1.67373	8.35507	0.00987257	0.199288
ENSMUSG00000061099	Gapdhs	-0.351521	1.17046	8.35388	0.00987695	0.199288
ENSMUSG00000090559	Gm17137	-1.02612	-1.27881	8.35218	0.00988316	0.199288
ENSMUSG00000021366	Hivep1	-0.145263	5.50847	8.37234	0.00988769	0.199288
ENSMUSG00000112756	AC125487.2	-1.17585	-1.29988	8.34956	0.00989279	0.199288
ENSMUSG00000030207	Fam234b	-0.0966592	8.32625	8.34904	0.00989469	0.199288
ENSMUSG00000032401	Lctl	-0.846799	-1.90753	8.34879	0.00989561	0.199288
ENSMUSG00000028838	Extl1	-0.100882	6.58012	8.34217	0.00991997	0.199288
ENSMUSG00000055958	Gm9987	-0.249824	1.85835	8.34135	0.00992301	0.199288
ENSMUSG00000037428	Vgf	-0.113525	7.38577	8.33972	0.00992902	0.199288
ENSMUSG00000047907	Tshz2	-0.38496	2.53754	8.73543	0.00995207	0.199288
ENSMUSG00000025580	Eif4a3	0.102525	5.56597	8.33335	0.00995253	0.199288
ENSMUSG00000003135	Cnot11	0.109563	4.74881	8.33283	0.00995446	0.199288
ENSMUSG00000028618	Tmem59	0.0834552	6.96229	8.33248	0.00995573	0.199288
ENSMUSG00000016386	Mpped2	0.138083	4.87231	8.33225	0.00995661	0.199288
ENSMUSG00000031927	1700012B09Rik	0.763482	-0.760046	8.31607	0.0100166	0.20015
ENSMUSG00000112054	CT030030.1	0.637996	-0.432452	8.31538	0.0100192	0.20015
ENSMUSG00000020484	Xbp1	-0.108427	5.90249	8.30716	0.0100499	0.200517
ENSMUSG00000068874	Selenbp1	-0.228138	3.26609	8.3168	0.0100571	0.200517
ENSMUSG00000046032	Snx12	-0.142906	5.59972	8.31603	0.0100883	0.200706
ENSMUSG00000052698	Tln2	-0.138591	7.8551	8.37067	0.0100952	0.200706
ENSMUSG00000030413	Pglyrp1	-0.323403	1.29259	8.29444	0.0100976	0.200706
ENSMUSG00000113626	AC159290.1	0.787354	-1.11808	8.29226	0.0101058	0.200706
ENSMUSG00000040533	Matn1	-0.83394	-1.43724	8.28958	0.0101159	0.200712
ENSMUSG00000017607	Tns4	-1.26973	-0.829493	8.74749	0.0101637	0.201464
ENSMUSG00000034111	Tmed8	-0.115456	6.04815	8.27152	0.0101841	0.201675
ENSMUSG00000038615	Nfe2l1	-0.0892792	8.51064	8.25917	0.0102311	0.20241
ENSMUSG00000074634	Tmem267	-0.312727	1.51146	8.2544	0.0102493	0.202575
ENSMUSG00000022013	Dnajc15	0.130228	3.99969	8.24689	0.0102781	0.202948
ENSMUSG00000044456	Rin3	-0.388347	0.865581	8.24411	0.0102888	0.202963
ENSMUSG00000003429	Rps11	0.128756	6.10532	8.2389	0.0103088	0.203163
ENSMUSG00000025370	Cdh9	0.199436	5.11	8.62029	0.0103191	0.203171
ENSMUSG00000026475	Rgs16	-0.229303	2.35646	8.23165	0.0103367	0.203322
ENSMUSG00000028601	Echdc2	0.160556	4.28329	8.22443	0.0103646	0.203567
ENSMUSG00000098143	Gm26937	-0.591133	-0.0751087	8.22329	0.010369	0.203567
ENSMUSG00000018171	Vmp1	-0.103562	6.09274	8.21575	0.0103983	0.203946
ENSMUSG00000031932	Gpr83	-0.128894	4.19406	8.21243	0.0104112	0.204004
ENSMUSG00000047084	Ngrn	0.131151	4.89668	8.20812	0.010428	0.204137
ENSMUSG00000017376	Nlk	-0.0997349	5.88155	8.19975	0.0104607	0.204371
ENSMUSG00000021039	Snw1	0.110182	5.09188	8.19821	0.0104667	0.204371
ENSMUSG00000048701	Ccdc6	-0.106698	5.90003	8.19741	0.0104698	0.204371
ENSMUSG00000045316	Fahd1	0.137674	3.68682	8.18063	0.0105357	0.205209
ENSMUSG00000025503	Taldo1	0.0890485	6.1142	8.17966	0.0105396	0.205209
ENSMUSG00000001089	Luzp1	-0.0844145	6.86649	8.17789	0.0105465	0.205209
ENSMUSG00000026455	Klhl12	-0.1321	5.4714	8.17592	0.0105543	0.205209
ENSMUSG00000043259	Fam13c	-0.105505	5.85323	8.17378	0.0105628	0.205209
ENSMUSG00000085873	Ttc39aos1	-0.508796	-0.151071	8.16839	0.0105841	0.205429
ENSMUSG00000102419	Gm36940	-1.00938	-1.56717	8.16043	0.0106158	0.205847
ENSMUSG00000017428	Psmd11	-0.16121	5.61509	8.32336	0.0106339	0.206005
ENSMUSG00000057841	Rpl32	0.138579	6.44699	8.20489	0.0107381	0.207692
ENSMUSG00000058174	Gm5148	0.241061	2.10209	8.12907	0.0107413	0.207692
ENSMUSG00000040666	Sh3bgr	0.503639	0.0247079	8.12653	0.0107515	0.207694
ENSMUSG00000050063	Klk6	0.480072	0.0477911	8.11223	0.0108094	0.208615
ENSMUSG00000025400	Tac2	-0.351344	0.912594	8.1058	0.0108355	0.208923
ENSMUSG00000083305	Gm13315	-0.949056	-1.11258	8.09565	0.0108769	0.209524
ENSMUSG00000030309	Caprin2	-0.164382	3.049	8.08604	0.0109163	0.210085
ENSMUSG00000031561	Tenm3	-0.232746	7.04659	9.06733	0.0109656	0.210835
ENSMUSG00000103569	Gm38067	-1.3765	-0.863767	8.27683	0.0109781	0.210878
ENSMUSG00000049154	Fam183b	0.315679	1.44106	8.06754	0.0109925	0.21093
ENSMUSG00000039967	Zfp292	0.121893	5.12898	8.0654	0.0110014	0.21093
ENSMUSG00000039910	Cited2	0.172399	4.33676	8.0699	0.0110321	0.211321
ENSMUSG00000025373	Rnf41	-0.0930404	6.58106	8.0521	0.0110566	0.211593
ENSMUSG00000106826	Gm42583	-0.469959	2.05427	8.08093	0.0110689	0.211631
ENSMUSG00000078234	Klhdc7a	0.136741	4.84467	8.04137	0.0111014	0.211644
ENSMUSG00000040511	Pvr	-0.170011	3.08245	8.03932	0.0111099	0.211644
ENSMUSG00000028478	Clta	0.0904738	7.05979	8.03612	0.0111233	0.211644
ENSMUSG00000107840	Gm44241	-0.849299	-1.40929	8.03191	0.011141	0.211644
ENSMUSG00000017386	Traf4	-0.159612	3.59445	8.03161	0.0111423	0.211644
ENSMUSG00000059022	Kcp	-0.353424	1.24111	8.03137	0.0111433	0.211644
ENSMUSG00000070319	Eif3g	0.101389	5.57364	8.02919	0.0111524	0.211644
ENSMUSG00000025417	Pip4k2c	-0.0938021	7.28215	8.02615	0.0111652	0.211644
ENSMUSG00000042195	Slc35f2	0.20246	2.10302	8.02543	0.0111683	0.211644
ENSMUSG00000036617	Etl4	-0.255256	6.12109	9.11883	0.0111728	0.211644
ENSMUSG00000025920	Stau2	0.0924353	6.64834	8.01973	0.0111923	0.211712
ENSMUSG00000026227	2810459M11Rik	-0.187537	4.37668	8.0958	0.0111991	0.211712
ENSMUSG00000022450	Ndufa6	0.11856	5.55169	8.01502	0.0112122	0.211712
ENSMUSG00000003559	As3mt	0.188978	2.90056	8.0137	0.0112178	0.211712
ENSMUSG00000084967	Gm12296	-0.594547	-0.664536	8.00192	0.0112678	0.212278
ENSMUSG00000042246	Tmc7	-0.161256	3.97787	8.00162	0.011269	0.212278
ENSMUSG00000017499	Cdc6	-0.55326	-0.223955	7.99932	0.0112788	0.212278
ENSMUSG00000031948	Kars	0.0976412	5.71055	7.99655	0.0112906	0.212284
ENSMUSG00000044647	Csrnp3	-0.0917493	6.21165	7.98913	0.0113223	0.212284
ENSMUSG00000097230	Gm26853	-0.862142	-1.15267	7.98527	0.0113388	0.212284
ENSMUSG00000056228	Cars2	0.147609	3.83374	7.98181	0.0113537	0.212284
ENSMUSG00000022498	Txndc11	-0.108371	5.11406	7.98075	0.0113582	0.212284
ENSMUSG00000085830	Grin1os	-0.161535	3.62477	7.97988	0.0113619	0.212284
ENSMUSG00000081161	Gm12783	0.76536	-1.59229	7.97897	0.0113659	0.212284
ENSMUSG00000055723	Rras2	0.13242	4.3598	7.97771	0.0113713	0.212284
ENSMUSG00000026571	Dcaf6	0.0911435	6.54884	7.97746	0.0113723	0.212284
ENSMUSG00000025813	Homer2	-0.136002	6.51271	8.04448	0.0113904	0.212301
ENSMUSG00000086022	Rad51ap2	0.54238	0.0613699	7.97243	0.011394	0.212301
ENSMUSG00000035078	Mtmr9	-0.0993983	5.98823	7.96594	0.011422	0.212629
ENSMUSG00000040298	Btbd16	-0.422286	0.0951311	7.95712	0.0114602	0.213147
ENSMUSG00000095098	Ccdc85b	-0.0859427	6.30133	7.94522	0.0115119	0.213828
ENSMUSG00000030124	Lag3	-0.218187	1.99698	7.94389	0.0115177	0.213828
ENSMUSG00000039100	2020-03-06	-0.104827	8.34031	7.93813	0.0115428	0.213909
ENSMUSG00000038457	Tmem255b	-0.379113	1.33575	7.93812	0.0115429	0.213909
ENSMUSG00000038900	Rpl12	0.104449	6.7625	7.9328	0.0115661	0.214146
ENSMUSG00000109418	Gm44800	-0.98756	-0.835242	7.92487	0.0116009	0.214444
ENSMUSG00000062014	Gmfb	0.0962197	7.4826	7.92436	0.0116032	0.214444
ENSMUSG00000015652	Steap1	-0.44753	1.09034	7.91708	0.0116353	0.214833
ENSMUSG00000112928	AC153563.1	0.924065	-1.99928	7.91425	0.0116477	0.214833
ENSMUSG00000046561	Arsj	0.237446	2.11015	7.90747	0.0116777	0.214833
ENSMUSG00000015476	Prrt1	0.107801	7.07883	7.90538	0.011687	0.214833
ENSMUSG00000042079	Hnrnpf	0.112191	4.59879	7.90397	0.0116932	0.214833
ENSMUSG00000072845	Tmprss11a	-0.646452	-0.339945	7.90273	0.0116987	0.214833
ENSMUSG00000007739	Cct4	0.101088	6.35579	7.90047	0.0117088	0.214833
ENSMUSG00000030872	Gga2	-0.104963	5.07224	7.89788	0.0117203	0.214833
ENSMUSG00000053846	Lipg	-0.275057	1.15497	7.89671	0.0117255	0.214833
ENSMUSG00000020849	Ywhae	0.101987	8.96626	7.88884	0.0117606	0.214833
ENSMUSG00000041935	AW549877	-0.103162	5.67583	7.88774	0.0117655	0.214833
ENSMUSG00000024897	Apba1	-0.105666	7.83805	7.88739	0.011767	0.214833
ENSMUSG00000024330	Col11a2	-0.144039	5.59521	7.92067	0.011769	0.214833
ENSMUSG00000028749	Pla2g2f	0.394242	2.35795	8.22649	0.0117783	0.214833
ENSMUSG00000004896	Rrnad1	-0.138347	5.00355	7.88417	0.0117814	0.214833
ENSMUSG00000024042	Sik1	-0.189934	4.17801	7.95031	0.0118031	0.215036
ENSMUSG00000043301	Kcnj6	-0.112994	5.66109	7.87626	0.0118169	0.215097
ENSMUSG00000034098	Fstl5	0.120016	4.54371	7.87218	0.0118352	0.215239
ENSMUSG00000000120	Ngfr	-0.325862	1.62779	7.86317	0.0118758	0.215597
ENSMUSG00000061477	Rps7	0.114513	6.92331	7.86217	0.0118803	0.215597
ENSMUSG00000087327	Gm15884	-0.820324	-1.92053	7.86081	0.0118864	0.215597
ENSMUSG00000025104	Hdgfrp3	0.105881	6.25108	7.84898	0.01194	0.216377
ENSMUSG00000027599	Armc1	0.0933138	6.15209	7.84159	0.0119737	0.216795
ENSMUSG00000024622	Hmgxb3	-0.097636	6.16981	7.83472	0.012005	0.217116
ENSMUSG00000024921	Smarca2	0.0885723	7.70991	7.83134	0.0120204	0.217116
ENSMUSG00000044847	Lsm11	-0.183514	5.8104	8.21608	0.0120296	0.217116
ENSMUSG00000098284	A330093E20Rik	-0.432066	0.717043	7.82844	0.0120337	0.217116
ENSMUSG00000109551	4930435N07Rik	-0.893409	-0.63215	7.82594	0.0120452	0.217131
ENSMUSG00000000631	Myo18a	-0.0979712	7.97007	7.82279	0.0120596	0.217164
ENSMUSG00000044221	Grsf1	0.0880428	6.15508	7.81871	0.0120784	0.217164
ENSMUSG00000031349	Nsdhl	0.185109	4.1428	7.84761	0.0120808	0.217164
ENSMUSG00000045799	Gm9800	0.211926	2.82721	7.81466	0.0120971	0.217164
ENSMUSG00000031883	Car7	-0.167491	4.35771	7.82441	0.0121	0.217164
ENSMUSG00000001156	Mxd1	-0.16274	4.53757	7.82692	0.0121193	0.217193
ENSMUSG00000048603	Gm9828	0.263457	2.35435	7.80908	0.0121228	0.217193
ENSMUSG00000005698	Ctcf	0.094567	5.97284	7.8041	0.0121458	0.217231
ENSMUSG00000015222	Map2	0.19577	9.67212	8.14797	0.0121461	0.217231
ENSMUSG00000030393	Zik1	0.179944	3.78399	7.7725	0.0122931	0.219668
ENSMUSG00000042540	Acot5	0.211814	2.29489	7.77009	0.0123044	0.219679
ENSMUSG00000035299	Mid1	-0.225165	2.13227	7.76473	0.0123297	0.219813
ENSMUSG00000025140	Pycr1	-0.2901	1.16028	7.76394	0.0123334	0.219813
ENSMUSG00000030905	Crym	-0.123593	7.74167	7.77042	0.0123618	0.219882
ENSMUSG00000005672	Kit	-0.142286	6.51605	7.89811	0.0123689	0.219882
ENSMUSG00000020899	Pfas	-0.0967314	5.86314	7.75629	0.0123694	0.219882
ENSMUSG00000006342	Susd2	-0.276277	2.13715	7.74696	0.0124137	0.220272
ENSMUSG00000090290	Tarbp1	-0.13935	3.81814	7.74643	0.0124162	0.220272
ENSMUSG00000025602	Zfp202	0.199952	2.4093	7.74486	0.0124236	0.220272
ENSMUSG00000047215	Rpl9	0.116849	7.55369	7.74236	0.0124355	0.220292
ENSMUSG00000025586	Cpeb1	-0.0961065	6.5744	7.73835	0.0124546	0.220439
ENSMUSG00000026409	Pfkfb2	-0.130795	4.91171	7.71696	0.0125569	0.22198
ENSMUSG00000108246	Gm43896	-0.969931	-1.54444	7.71564	0.0125633	0.22198
ENSMUSG00000090963	Gm17655	0.697535	-0.520097	7.70615	0.012609	0.222596
ENSMUSG00000098506	Phf20-ps	-0.942771	-1.42365	7.68875	0.0126934	0.223892
ENSMUSG00000034164	Emid1	-0.196567	2.51514	7.68369	0.012718	0.224135
ENSMUSG00000020173	Cobl	-0.281488	4.35744	8.40699	0.0127333	0.224211
ENSMUSG00000077167	Gm24119	0.222776	4.24203	7.67752	0.0127482	0.224211
ENSMUSG00000033361	Prrg3	-0.136119	4.85732	7.67608	0.0127552	0.224211
ENSMUSG00000049866	Arl4c	-0.130702	5.53149	7.66195	0.0128245	0.225177
ENSMUSG00000079435	Rpl36a	0.116191	5.51618	7.65947	0.0128367	0.225177
ENSMUSG00000097604	Gm17322	-0.344875	1.73734	7.66687	0.0128431	0.225177
ENSMUSG00000059187	Fam19a1	0.121856	5.56793	7.65585	0.0128546	0.225186
ENSMUSG00000054619	Mettl7a1	-0.106206	4.87763	7.65023	0.0128824	0.225384
ENSMUSG00000031974	Abcb10	0.135801	4.97885	7.64912	0.0128879	0.225384
ENSMUSG00000037224	Zfyve28	-0.10419	5.52575	7.63974	0.0129344	0.226005
ENSMUSG00000042747	Krtcap2	0.116284	4.2725	7.63622	0.0129519	0.226118
ENSMUSG00000033705	Stard9	-0.152534	4.30354	7.6268	0.0129989	0.226554
ENSMUSG00000112637	AC124346.3	-0.929995	-0.649222	7.62678	0.012999	0.226554
ENSMUSG00000035914	Cd276	0.146708	3.67906	7.61269	0.0130697	0.227218
ENSMUSG00000020357	Flt4	-0.268881	1.79206	7.61244	0.0130709	0.227218
ENSMUSG00000032902	Slc16a1	-0.212388	5.46449	8.19742	0.0130736	0.227218
ENSMUSG00000026072	Il1r1	0.186118	3.71213	7.61035	0.0130814	0.227218
ENSMUSG00000038970	Lmtk2	-0.101276	7.74416	7.60096	0.0131288	0.227365
ENSMUSG00000036934	4921524J17Rik	0.168865	2.80704	7.60078	0.0131297	0.227365
ENSMUSG00000042520	Ubap2l	-0.144811	6.50385	7.76698	0.0131311	0.227365
ENSMUSG00000043909	Trp53bp1	-0.190276	6.83054	8.20605	0.0131343	0.227365
ENSMUSG00000081225	Cyp2j12	0.644542	1.411	8.25591	0.0131529	0.227495
ENSMUSG00000018761	Mpdu1	-0.105423	5.20899	7.59207	0.0131738	0.227665
ENSMUSG00000018541	Cwc25	-0.129391	4.0664	7.58537	0.0132079	0.228061
ENSMUSG00000029328	Hnrnpdl	0.117199	7.52588	7.58083	0.013231	0.228269
ENSMUSG00000050272	Dscam	-0.0999019	6.29646	7.57098	0.0132813	0.22831
ENSMUSG00000015932	Dstn	0.0949136	6.92489	7.56981	0.0132873	0.22831
ENSMUSG00000043991	Pura	0.125567	5.09769	7.56836	0.0132948	0.22831
ENSMUSG00000054309	Cpsf3	0.101556	5.28995	7.565	0.013312	0.22831
ENSMUSG00000040111	Gramd1b	-0.0926762	7.98075	7.56421	0.0133161	0.22831
ENSMUSG00000026836	Acvr1	-0.115528	5.14329	7.56354	0.0133195	0.22831
ENSMUSG00000049928	Glp2r	-0.350411	1.76329	7.58106	0.0133217	0.22831
ENSMUSG00000027220	Syt13	-0.109117	7.77401	7.56295	0.0133226	0.22831
ENSMUSG00000027193	Api5	0.0932295	6.26188	7.55072	0.0133856	0.229199
ENSMUSG00000021367	Edn1	0.533151	0.0467051	7.53956	0.0134434	0.229996
ENSMUSG00000021700	Rab3c	-0.104057	8.3006	7.52904	0.0134982	0.230741
ENSMUSG00000036099	Vezt	-0.120933	5.86521	7.52257	0.013532	0.230818
ENSMUSG00000027746	Ufm1	0.098205	5.67511	7.5207	0.0135417	0.230818
ENSMUSG00000029686	Cul1	0.0980168	6.68103	7.52054	0.0135426	0.230818
ENSMUSG00000054499	Dedd2	-0.105711	5.01138	7.51955	0.0135477	0.230818
ENSMUSG00000030067	Foxp1	-0.162366	6.11599	7.79615	0.0135659	0.230936
ENSMUSG00000041841	Rpl37	0.120627	6.56546	7.52329	0.013579	0.230967
ENSMUSG00000024076	Vit	-0.249272	2.32639	7.51108	0.0135922	0.231
ENSMUSG00000049881	2810025M15Rik	0.175826	3.28178	7.50568	0.0136206	0.231105
ENSMUSG00000032259	Drd2	0.308118	1.81248	7.50324	0.0136335	0.231105
ENSMUSG00000056116	H2-T22	-0.162821	3.78411	7.49933	0.0136541	0.231105
ENSMUSG00000020802	Ube2o	-0.0936934	7.55996	7.49593	0.0136721	0.231105
ENSMUSG00000047965	Rpl9-ps7	0.259081	1.32976	7.48993	0.0137039	0.231105
ENSMUSG00000064179	Tnnt1	-0.451708	-0.156109	7.48977	0.0137048	0.231105
ENSMUSG00000032536	Trak1	-0.0942869	7.7378	7.48971	0.0137051	0.231105
ENSMUSG00000031913	Vps4a	0.0819879	6.42583	7.48363	0.0137374	0.231105
ENSMUSG00000092090	Gm3294	-0.237993	2.5213	7.48208	0.0137456	0.231105
ENSMUSG00000025008	Tctn3	-0.123976	4.50293	7.48066	0.0137532	0.231105
ENSMUSG00000064329	Scn1a	-0.0922617	6.56678	7.4805	0.013754	0.231105
ENSMUSG00000016194	Hsd11b1	0.117835	4.47884	7.47855	0.0137644	0.231105
ENSMUSG00000023944	Hsp90ab1	0.156174	10.4786	7.49606	0.0137648	0.231105
ENSMUSG00000030800	Prss8	-0.807229	-0.605055	7.50565	0.013765	0.231105
ENSMUSG00000082315	Gm16523	-0.88467	-0.866091	7.47797	0.0137675	0.231105
ENSMUSG00000055065	Ddx17	-0.118589	8.42479	7.47468	0.0137851	0.231173
ENSMUSG00000024486	Hbegf	-0.196527	3.21072	7.47299	0.0137942	0.231173
ENSMUSG00000024256	Adcyap1	0.421889	2.25822	7.8999	0.0138289	0.231566
ENSMUSG00000027206	Cops2	0.0985879	6.3494	7.4614	0.0138562	0.231612
ENSMUSG00000021947	Cryl1	-0.146901	3.85362	7.45976	0.0138651	0.231612
ENSMUSG00000037992	Rara	-0.166395	4.37807	7.46858	0.0138691	0.231612
ENSMUSG00000042650	Alkbh5	-0.100565	6.41483	7.4552	0.0138896	0.231612
ENSMUSG00000047261	Gap43	-0.123121	6.68296	7.46949	0.0139068	0.231612
ENSMUSG00000023977	Ubr2	-0.0966904	6.63275	7.44966	0.0139195	0.231612
ENSMUSG00000052160	Pld4	-0.177215	3.04685	7.44733	0.0139321	0.231612
ENSMUSG00000034868	Myl12b	0.112665	7.35999	7.44633	0.0139375	0.231612
ENSMUSG00000021794	Glud1	0.0828364	7.80312	7.44029	0.0139702	0.231612
ENSMUSG00000021662	Arhgef28	-0.132828	6.67878	7.50716	0.0139762	0.231612
ENSMUSG00000027035	Cers6	-0.0891106	6.1058	7.43685	0.0139889	0.231612
ENSMUSG00000049882	Vcpkmt	0.163395	2.91346	7.43632	0.0139918	0.231612
ENSMUSG00000096870	Gm21816	-0.688981	-0.829281	7.43494	0.0139992	0.231612
ENSMUSG00000033184	Tmed7	0.106309	6.41052	7.434	0.0140044	0.231612
ENSMUSG00000107002	0610012G03Rik	0.128694	4.72795	7.43331	0.0140081	0.231612
ENSMUSG00000030592	Ryr1	0.161334	5.26085	7.57734	0.0140202	0.231612
ENSMUSG00000026480	Ncf2	-0.298612	1.70847	7.42928	0.0140301	0.231612
ENSMUSG00000018126	Baiap2l2	-0.34343	0.880569	7.42836	0.0140351	0.231612
ENSMUSG00000029394	Cdk2ap1	-0.129894	4.29686	7.42288	0.014065	0.23192
ENSMUSG00000060429	Sntb1	-0.31656	2.14386	7.44354	0.0141186	0.232548
ENSMUSG00000028654	Mycl	0.119849	5.44885	7.41177	0.0141258	0.232548
ENSMUSG00000031295	Phka2	-0.108339	4.95708	7.40908	0.0141406	0.232606
ENSMUSG00000003421	Nosip	0.127208	5.29081	7.39447	0.0142212	0.233744
ENSMUSG00000066613	Zfp932	0.0946364	4.84686	7.39091	0.0142409	0.233791
ENSMUSG00000090936	Gm17705	0.492136	-0.326965	7.38982	0.0142469	0.233791
ENSMUSG00000027605	Acss2	-0.124116	5.78947	7.38294	0.0142852	0.234231
ENSMUSG00000070471	Erich6	-0.348928	0.600653	7.37876	0.0143084	0.234425
ENSMUSG00000000282	Mnt	-0.108785	5.32944	7.37306	0.0143402	0.234743
ENSMUSG00000030060	Hmces	-0.128953	3.6734	7.37117	0.0143508	0.234743
ENSMUSG00000026748	Plxdc2	0.133975	4.9567	7.35659	0.0144326	0.235893
ENSMUSG00000104625	Gm42448	-1.07452	-1.78704	7.35337	0.0144507	0.236001
ENSMUSG00000032899	Styk1	0.690714	-0.437733	7.34858	0.0144777	0.236255
ENSMUSG00000020220	Vps13d	-0.125961	7.41619	7.38019	0.0145015	0.236306
ENSMUSG00000018446	C1qbp	0.0900222	5.32848	7.34394	0.014504	0.236306
ENSMUSG00000037470	Uggt1	-0.100532	5.94125	7.33873	0.0145334	0.236403
ENSMUSG00000026600	Soat1	-0.169597	5.52309	7.58683	0.0145341	0.236403
ENSMUSG00000037058	Paip2	0.0864135	6.60594	7.33678	0.0145445	0.236403
ENSMUSG00000027750	Postn	0.400602	1.33695	7.34833	0.0145657	0.236518
ENSMUSG00000063455	D630045J12Rik	-0.117679	6.3237	7.33145	0.0145748	0.236518
ENSMUSG00000109337	Gm45047	-0.847451	-1.65901	7.32945	0.0145862	0.236518
ENSMUSG00000073116	Gm10471	-1.14018	-1.47486	7.31942	0.0146434	0.237122
ENSMUSG00000027472	Pdrg1	0.137896	4.41715	7.31827	0.01465	0.237122
ENSMUSG00000026383	Epb41l5	-0.170557	3.17236	7.31405	0.0146742	0.237122
ENSMUSG00000020123	Avpr1a	0.734801	-0.582362	7.3195	0.014679	0.237122
ENSMUSG00000051469	Zfp24	0.109204	5.09806	7.31226	0.0146845	0.237122
ENSMUSG00000005373	Mlxipl	-0.279225	1.23674	7.31079	0.0146929	0.237122
ENSMUSG00000029804	Herc3	-0.11299	7.61646	7.30818	0.0147079	0.237177
ENSMUSG00000082361	Btc	-0.542602	-0.73388	7.3037	0.0147337	0.237406
ENSMUSG00000026670	Uap1	-0.0937811	5.2783	7.28793	0.0148248	0.238059
ENSMUSG00000024565	Sall3	-0.202047	2.47817	7.28258	0.0148559	0.238059
ENSMUSG00000027433	Xrn2	0.0895628	5.5925	7.28241	0.0148568	0.238059
ENSMUSG00000034744	Nagk	-0.104774	4.99202	7.2818	0.0148604	0.238059
ENSMUSG00000113650	AC153144.1	-0.931915	-1.52171	7.27881	0.0148778	0.238059
ENSMUSG00000032297	Celf6	-0.100842	4.74435	7.27717	0.0148873	0.238059
ENSMUSG00000092212	Slc22a13b-ps	-0.601288	-0.528915	7.27296	0.0149119	0.238059
ENSMUSG00000067274	Rplp0	0.0869097	7.38758	7.27266	0.0149136	0.238059
ENSMUSG00000087445	Gm14286	-0.289797	1.76685	7.27203	0.0149173	0.238059
ENSMUSG00000066150	Slc31a1	-0.146762	4.48707	7.27193	0.0149179	0.238059
ENSMUSG00000067929	Gm10226	0.427689	-0.0204136	7.26975	0.0149307	0.238059
ENSMUSG00000028266	Lmo4	0.0919451	7.08213	7.2695	0.0149321	0.238059
ENSMUSG00000026610	Esrrg	-0.199749	3.69245	7.30026	0.0149409	0.238059
ENSMUSG00000060314	Zfp941	0.223074	4.16028	7.56294	0.0149422	0.238059
ENSMUSG00000034024	Cct2	0.0795558	6.97159	7.26672	0.0149484	0.238059
ENSMUSG00000099632	2900093K20Rik	0.320528	0.847291	7.26161	0.0149783	0.238351
ENSMUSG00000023050	Map3k12	-0.0896714	6.88131	7.25624	0.0150099	0.238589
ENSMUSG00000081378	Rps13-ps4	0.397243	0.217697	7.2551	0.0150166	0.238589
ENSMUSG00000045757	Zfp764	0.209937	2.30225	7.24408	0.0150816	0.239436
ENSMUSG00000024248	Cox7a2l	0.0828941	6.4929	7.2388	0.0151129	0.239627
ENSMUSG00000029458	Brap	0.0925477	6.37192	7.238	0.0151176	0.239627
ENSMUSG00000026303	Mlph	0.339623	0.779636	7.23614	0.0151287	0.239627
ENSMUSG00000029167	Ppargc1a	-0.138434	5.09159	7.2392	0.0151643	0.239875
ENSMUSG00000102543	Pcdhgc5	-0.089958	6.79524	7.22956	0.0151677	0.239875
ENSMUSG00000045827	Serpinb9	0.169504	2.88912	7.22736	0.0151809	0.239897
ENSMUSG00000043190	Rfesd	0.15853	3.00335	7.21655	0.0152454	0.240732
ENSMUSG00000053536	Cstf2t	0.0765131	6.80414	7.20519	0.0153136	0.241556
ENSMUSG00000045573	Penk	0.172028	4.53629	7.29334	0.0153212	0.241556
ENSMUSG00000040649	Rimklb	-0.127516	4.86099	7.19685	0.0153638	0.242042
ENSMUSG00000038530	Rgs4	-0.143078	6.9842	7.40462	0.0153799	0.242079
ENSMUSG00000105434	Gm43359	-0.857664	-0.636507	7.19164	0.0153953	0.242079
ENSMUSG00000032411	Tfdp2	-0.106844	5.29515	7.18951	0.0154083	0.242079
ENSMUSG00000007594	Hapln4	-0.107759	6.95412	7.18723	0.0154221	0.242079
ENSMUSG00000070056	Mfhas1	-0.0926498	6.22752	7.18672	0.0154252	0.242079
ENSMUSG00000050334	C130071C03Rik	-0.0857856	5.83762	7.18267	0.0154497	0.242278
ENSMUSG00000027347	Rasgrp1	-0.10327	9.13384	7.17564	0.0154926	0.242764
ENSMUSG00000056771	Gm10010	-0.322326	2.39323	7.17029	0.0155252	0.24309
ENSMUSG00000036918	Ttc7	-0.179244	3.50675	7.16736	0.0155431	0.243114
ENSMUSG00000086740	Gm17029	-0.474698	-0.0728647	7.16255	0.0155726	0.243114
ENSMUSG00000110086	Gm45623	-0.394205	0.407632	7.16247	0.0155731	0.243114
ENSMUSG00000041720	Pi4ka	-0.0855659	8.45577	7.16229	0.0155742	0.243114
ENSMUSG00000058440	Nrf1	-0.136001	4.29632	7.15878	0.0155957	0.243264
ENSMUSG00000092486	2610524H06Rik	0.182188	3.02476	7.14892	0.0156564	0.24391
ENSMUSG00000029465	Arpc3	0.0874525	6.64088	7.14496	0.0156809	0.24391
ENSMUSG00000063889	Crem	-0.185138	3.19943	7.1445	0.0156837	0.24391
ENSMUSG00000010154	Spire2	-0.111835	4.3279	7.1431	0.0156923	0.24391
ENSMUSG00000020621	Rdh14	0.107546	4.59881	7.14242	0.0156966	0.24391
ENSMUSG00000028246	Faxc	-0.128053	5.27419	7.13852	0.0157207	0.243925
ENSMUSG00000021245	Mlh3	0.108571	4.70775	7.13842	0.0157213	0.243925
ENSMUSG00000104655	Gm43317	-0.47724	0.702768	7.13439	0.0157463	0.244025
ENSMUSG00000094114	Gm21967	-0.196913	3.15326	7.1325	0.0157581	0.244025
ENSMUSG00000020363	Gfpt2	-0.205864	2.33095	7.13163	0.0157635	0.244025
ENSMUSG00000074517	Gm10710	-0.437237	0.0759568	7.12865	0.015782	0.244127
ENSMUSG00000030104	Edem1	-0.14584	4.54243	7.11958	0.0158386	0.24476
ENSMUSG00000034732	Pabpc5	0.44665	0.107465	7.11827	0.0158468	0.24476
ENSMUSG00000022762	Ncam2	0.167921	4.54012	7.16227	0.0158904	0.245225
ENSMUSG00000042251	Pm20d1	-0.362464	1.11809	7.10798	0.0159113	0.245225
ENSMUSG00000015806	Qdpr	-0.127646	6.63952	7.16719	0.0159128	0.245225
ENSMUSG00000026339	Ccdc93	-0.101088	5.11914	7.10428	0.0159346	0.245233
ENSMUSG00000031727	Pmfbp1	-0.867042	-2.01561	7.10385	0.0159373	0.245233
ENSMUSG00000041133	Smc1a	0.127636	6.14292	7.12641	0.0159515	0.245267
ENSMUSG00000047821	Trim16	-0.508753	0.669348	7.14256	0.016013	0.245427
ENSMUSG00000104525	Gm37334	-0.683659	0.916766	7.18767	0.0160181	0.245427
ENSMUSG00000052364	B630019K06Rik	0.109022	4.87698	7.09101	0.0160183	0.245427
ENSMUSG00000028865	Cd164l2	-0.325658	0.888695	7.08986	0.0160256	0.245427
ENSMUSG00000056214	Pard6g	0.257004	2.04499	7.08977	0.0160262	0.245427
ENSMUSG00000038116	Phf20	-0.0903964	6.52028	7.08859	0.0160337	0.245427
ENSMUSG00000031485	Prosc	-0.0886762	6.03678	7.08579	0.0160514	0.245515
ENSMUSG00000011148	Adssl1	-0.173577	3.48806	7.08148	0.0160788	0.245741
ENSMUSG00000028943	Espn	-0.232346	3.1709	7.13594	0.016099	0.245741
ENSMUSG00000016344	Ppdpf	0.101252	5.18845	7.07772	0.0161028	0.245741
ENSMUSG00000004771	Rab11a	0.108685	6.23256	7.06511	0.0161833	0.245741
ENSMUSG00000028879	Stx12	0.0973513	6.80403	7.06405	0.0161901	0.245741
ENSMUSG00000103924	Gm37895	-0.574216	1.40298	7.16618	0.0161967	0.245741
ENSMUSG00000039473	Ubn1	-0.0906145	6.32669	7.06255	0.0161997	0.245741
ENSMUSG00000072640	Lyrm9	-0.136722	5.51896	7.08984	0.0162039	0.245741
ENSMUSG00000037935	Smarce1	0.0975501	5.02075	7.06119	0.0162084	0.245741
ENSMUSG00000113184	AC125351.1	-0.270519	4.02641	7.58271	0.016221	0.245741
ENSMUSG00000113750	CT009754.6	0.339189	0.765939	7.05756	0.0162317	0.245741
ENSMUSG00000063531	Sema3e	-0.122641	5.88727	7.06028	0.0162396	0.245741
ENSMUSG00000108171	Gm43915	-0.594382	0.0904945	7.05271	0.0162629	0.245741
ENSMUSG00000049300	Prmt6	0.144316	3.49968	7.05134	0.0162718	0.245741
ENSMUSG00000036309	Skp1a	0.101781	8.0289	7.04975	0.016282	0.245741
ENSMUSG00000014418	Hps5	-0.172818	4.23832	7.08873	0.0162987	0.245741
ENSMUSG00000057691	Zfp746	-0.114117	5.08306	7.04689	0.0163004	0.245741
ENSMUSG00000069874	Irgm2	0.300042	1.61075	7.0453	0.0163107	0.245741
ENSMUSG00000040093	Bmf	-0.309111	2.40752	7.13017	0.0163175	0.245741
ENSMUSG00000073650	Catip	0.277087	1.55565	7.04332	0.0163235	0.245741
ENSMUSG00000100833	Gm28988	-0.911298	-1.42683	7.04084	0.0163396	0.245741
ENSMUSG00000038840	Birc7	-0.586042	-0.957459	7.03943	0.0163487	0.245741
ENSMUSG00000097025	Gm26558	-0.691642	-1.61197	7.03421	0.0163826	0.245741
ENSMUSG00000003271	Sult2b1	-0.151834	3.18487	7.03278	0.0163919	0.245741
ENSMUSG00000027854	Sike1	-0.0972635	5.20183	7.02839	0.0164204	0.245741
ENSMUSG00000046718	Bst2	0.389498	1.68437	7.13645	0.0164278	0.245741
ENSMUSG00000021948	Prkcd	0.239673	5.2553	7.73201	0.0164431	0.245741
ENSMUSG00000028931	Kcnab2	-0.11239	10.032	7.02168	0.0164642	0.245741
ENSMUSG00000022507	1810013L24Rik	-0.109669	5.49233	7.02167	0.0164642	0.245741
ENSMUSG00000111131	AC115297.1	-0.84359	-1.56741	7.01965	0.0164774	0.245741
ENSMUSG00000104814	Gm42979	-0.258427	2.94236	7.07442	0.016497	0.245741
ENSMUSG00000025532	Crcp	0.121217	4.33511	7.01608	0.0165008	0.245741
ENSMUSG00000102151	Gm37472	-0.457078	0.590689	7.01475	0.0165095	0.245741
ENSMUSG00000040528	Milr1	-0.835829	-1.8022	7.01383	0.0165155	0.245741
ENSMUSG00000046312	AI464131	-0.126827	5.34585	7.01361	0.016517	0.245741
ENSMUSG00000020102	Slc16a7	0.122924	4.90142	7.01212	0.0165267	0.245741
ENSMUSG00000020566	Atp6v1c2	0.504505	0.32448	7.01207	0.0165271	0.245741
ENSMUSG00000078861	Zfp931	0.159385	3.30907	7.01155	0.0165305	0.245741
ENSMUSG00000049960	Mrps16	0.137414	3.98059	7.01104	0.0165338	0.245741
ENSMUSG00000041445	Mmrn2	-0.270129	2.16013	7.00803	0.0165536	0.245857
ENSMUSG00000031543	Ank1	-0.112678	5.79431	7.00497	0.0165737	0.245977
ENSMUSG00000022257	Laptm4b	-0.0899663	6.27813	7.00118	0.0165987	0.246025
ENSMUSG00000030002	Dusp11	-0.113656	6.10108	6.9994	0.0166104	0.246025
ENSMUSG00000029125	Stx18	0.109058	4.24173	6.99498	0.0166396	0.246025
ENSMUSG00000038784	Cnot4	-0.110785	4.91881	6.9946	0.0166421	0.246025
ENSMUSG00000066551	Hmgb1	0.0839784	6.57147	6.99391	0.0166467	0.246025
ENSMUSG00000102891	Gm19114	-0.935707	-1.28335	6.99266	0.0166549	0.246025
ENSMUSG00000043668	Tox3	0.15716	2.86945	6.9905	0.0166692	0.246025
ENSMUSG00000096981	Gm16845	0.531502	-0.720473	6.98994	0.0166729	0.246025
ENSMUSG00000039166	Akap7	0.10391	4.82922	6.98791	0.0166864	0.246047
ENSMUSG00000039315	Clnk	-0.665825	-1.10615	6.98033	0.0167368	0.246612
ENSMUSG00000026687	Aldh9a1	-0.106375	4.74415	6.97659	0.0167617	0.246802
ENSMUSG00000027835	Pdcd10	0.111833	4.71249	6.96719	0.0168244	0.247548
ENSMUSG00000010080	Epn3	-0.264576	2.78894	7.01099	0.016874	0.247826
ENSMUSG00000060923	Acyp2	0.174322	3.0997	6.95925	0.0168777	0.247826
ENSMUSG00000041889	Shisa4	-0.107168	6.60016	6.95896	0.0168796	0.247826
ENSMUSG00000026915	Strbp	-0.0829075	7.39747	6.95519	0.016905	0.247908
ENSMUSG00000038481	Cdk19	0.101934	5.8776	6.95453	0.0169094	0.247908
ENSMUSG00000031221	Igbp1	0.1216	4.70987	6.95189	0.0169272	0.247982
ENSMUSG00000045210	Vcpip1	-0.0898115	5.89886	6.95019	0.0169387	0.247982
ENSMUSG00000032503	Arpp21	-0.132603	7.228	7.07053	0.0169551	0.247998
ENSMUSG00000041548	Hspb8	-0.179793	3.88438	6.96033	0.0169639	0.247998
ENSMUSG00000055413	H2-Q5	0.925941	-1.95727	6.93543	0.0170385	0.248911
ENSMUSG00000052137	Rbm12b2	0.156591	3.49176	6.93146	0.0170655	0.249127
ENSMUSG00000002699	Lcp2	-0.311093	1.17323	6.92681	0.0170972	0.249263
ENSMUSG00000016624	Phf21b	-0.162904	3.1151	6.92211	0.0171293	0.249263
ENSMUSG00000104344	Gm38077	-0.288432	1.57072	6.92051	0.0171402	0.249263
ENSMUSG00000108954	Gm44901	-0.66717	-0.639758	6.91998	0.0171438	0.249263
ENSMUSG00000038518	Jarid2	-0.088839	5.26048	6.91949	0.0171472	0.249263
ENSMUSG00000041660	Bbox1	0.351339	1.32057	6.9194	0.0171478	0.249263
ENSMUSG00000024454	Hdac3	-0.0915856	6.3476	6.91545	0.0171748	0.249479
ENSMUSG00000032290	Ptpn9	-0.117001	5.38216	6.90794	0.0172263	0.249905
ENSMUSG00000022494	Shisa9	0.118125	5.62476	6.90762	0.0172286	0.249905
ENSMUSG00000103585	Pcdhgb4	-0.177485	2.79601	6.89833	0.0172926	0.250612
ENSMUSG00000090291	Lrrc10b	-0.101965	6.43666	6.89701	0.0173017	0.250612
ENSMUSG00000042834	Nrep	-0.173712	5.53689	7.18343	0.0173314	0.250801
ENSMUSG00000032204	Aqp9	0.363253	0.539323	6.89158	0.0173393	0.250801
ENSMUSG00000099937	Gm28872	-0.818166	-1.2777	6.88666	0.0173733	0.250874
ENSMUSG00000030286	Emc3	0.118496	5.75978	6.8864	0.0173752	0.250874
ENSMUSG00000052997	Uba2	0.0853781	6.29961	6.88556	0.017381	0.250874
ENSMUSG00000036198	Arhgap36	0.645128	0.175957	7.00068	0.0174074	0.250932
ENSMUSG00000073411	H2-D1	0.170087	5.11189	7.09193	0.0174095	0.250932
ENSMUSG00000046027	Stard5	-0.150613	3.84714	6.87794	0.017434	0.250999
ENSMUSG00000001416	Cct3	0.0820343	6.60707	6.87727	0.0174387	0.250999
ENSMUSG00000067873	Htatsf1	0.105277	6.13182	6.87344	0.0174654	0.251049
ENSMUSG00000038664	Herc1	-0.130326	8.16602	6.92927	0.0174666	0.251049
ENSMUSG00000027435	Cd93	-0.322925	3.03448	7.24233	0.0174943	0.251064
ENSMUSG00000048582	Gja3	-0.568322	-1.06048	6.86901	0.0174963	0.251064
ENSMUSG00000000632	Sez6	-0.128368	8.12803	6.9226	0.0175103	0.251064
ENSMUSG00000005983	1700037C18Rik	-0.240384	2.02505	6.86611	0.0175167	0.251064
ENSMUSG00000034501	Pcnx4	-0.0850269	5.19285	6.85958	0.0175625	0.251545
ENSMUSG00000001665	Gstt3	-0.359868	0.786057	6.85707	0.0175802	0.251622
ENSMUSG00000071415	Rpl23	0.115165	6.73148	6.86532	0.0175956	0.251668
ENSMUSG00000113864	AC160340.1	-0.707849	-0.482076	6.84971	0.017632	0.252012
ENSMUSG00000060475	Wtap	0.116181	5.17667	6.84739	0.0176484	0.25207
ENSMUSG00000000359	Rem1	-0.572994	-0.998142	6.84415	0.0176713	0.252222
ENSMUSG00000022216	Psme1	0.122194	4.61479	6.82872	0.0177809	0.253609
ENSMUSG00000031906	Smpd3	-0.104663	7.16158	6.81739	0.0178618	0.254586
ENSMUSG00000009739	Pou6f1	-0.0950527	7.10066	6.81219	0.0178991	0.254854
ENSMUSG00000091405	Hist2h4	-0.187312	4.06023	6.81015	0.0179138	0.254854
ENSMUSG00000030068	Gm20696	-0.826252	-0.486187	6.80957	0.0179179	0.254854
ENSMUSG00000008658	Rbfox1	0.0973845	8.46396	6.80587	0.0179446	0.255015
ENSMUSG00000021876	Rnase4	0.128303	3.35365	6.80454	0.0179541	0.255015
ENSMUSG00000044700	Tmem201	-0.0839052	6.64369	6.79874	0.017996	0.255333
ENSMUSG00000027544	Nfatc2	-0.165045	3.95572	6.79799	0.0180014	0.255333
ENSMUSG00000071662	Polr2g	0.100083	5.55855	6.7935	0.0180339	0.255617
ENSMUSG00000043602	Zfp3	0.134022	3.65737	6.7909	0.0180527	0.255658
ENSMUSG00000046182	Gsg1l	-0.125911	4.95904	6.78803	0.0180735	0.255658
ENSMUSG00000031812	Map1lc3b	0.0976925	7.33463	6.78781	0.0180751	0.255658
ENSMUSG00000114189	AC134608.1	0.883539	-1.50447	6.78622	0.0180867	0.255658
ENSMUSG00000054792	Klhl18	-0.146042	5.11256	6.83776	0.0181074	0.255739
ENSMUSG00000053825	Ppfia2	0.122502	7.49424	6.83486	0.0181173	0.255739
ENSMUSG00000020810	Cygb	0.0802118	5.895	6.77864	0.0181418	0.255908
ENSMUSG00000027217	Tspan18	0.176978	4.77302	6.96728	0.0181954	0.256065
ENSMUSG00000058620	Adra2b	0.505632	-0.300362	6.77038	0.0182021	0.256065
ENSMUSG00000091337	Eid1	0.128532	7.24777	6.8683	0.0182028	0.256065
ENSMUSG00000067279	Ppp1r3c	0.101891	5.52529	6.76806	0.0182192	0.256065
ENSMUSG00000040552	C3ar1	-0.694046	0.430447	7.04935	0.0182196	0.256065
ENSMUSG00000031441	Atp11a	-0.113667	6.24435	6.76686	0.0182279	0.256065
ENSMUSG00000021327	Zkscan3	-0.114449	5.27608	6.76509	0.0182409	0.256072
ENSMUSG00000022893	Adamts1	-0.116296	4.79851	6.76218	0.0182623	0.256197
ENSMUSG00000038252	Ncapd2	-0.112518	4.71802	6.75768	0.0182954	0.256486
ENSMUSG00000027239	Mdk	0.18638	3.0616	6.74857	0.0183626	0.257134
ENSMUSG00000112307	AC112274.1	-0.787458	-1.15225	6.74801	0.0183667	0.257134
ENSMUSG00000063661	Krt73	-0.206652	2.5828	6.74368	0.0183988	0.257407
ENSMUSG00000000531	Grasp	-0.114296	5.79153	6.73139	0.01849	0.258312
ENSMUSG00000022234	Cct5	0.0875948	7.10551	6.7313	0.0184907	0.258312
ENSMUSG00000021022	Ppp2r3c	0.172856	3.84386	6.72807	0.0185253	0.258312
ENSMUSG00000032280	Tle3	-0.154845	5.56436	6.90048	0.0185395	0.258312
ENSMUSG00000036510	Cdh8	0.0993487	5.88899	6.7245	0.0185414	0.258312
ENSMUSG00000073590	3222401L13Rik	0.344716	0.57508	6.72285	0.0185537	0.258312
ENSMUSG00000045098	Kmt5b	0.0816714	5.79995	6.72237	0.0185573	0.258312
ENSMUSG00000032216	Nedd4	0.0898847	8.80109	6.72144	0.0185643	0.258312
ENSMUSG00000031328	Flna	-0.125042	7.10033	6.79579	0.0185863	0.258442
ENSMUSG00000102771	Gm33320	-0.717013	-1.10886	6.70848	0.0186616	0.259314
ENSMUSG00000027404	Snrpb	0.104839	6.21021	6.70214	0.0187093	0.259627
ENSMUSG00000023075	Akirin1	0.0869429	5.7643	6.70213	0.0187094	0.259627
ENSMUSG00000037736	Limch1	0.084092	6.85654	6.69034	0.0187987	0.260627
ENSMUSG00000062908	Acadm	0.112788	4.78265	6.68804	0.0188162	0.260627
ENSMUSG00000022312	Eif3h	0.103719	6.08871	6.6866	0.0188271	0.260627
ENSMUSG00000021665	Hexb	0.0838905	5.90737	6.6859	0.0188324	0.260627
ENSMUSG00000061787	Rps17	0.108821	6.67906	6.6799	0.0188781	0.261069
ENSMUSG00000068966	Zbtb34	-0.165679	3.91814	6.67837	0.0188898	0.261069
ENSMUSG00000050954	Zfp169	-0.188142	3.88169	6.70437	0.0189366	0.261459
ENSMUSG00000098702	1500015A07Rik	0.262485	1.99929	6.67134	0.0189435	0.261459
ENSMUSG00000103885	Gm37006	-0.927878	-1.47447	6.66907	0.0189609	0.261464
ENSMUSG00000036873	2410004B18Rik	0.108428	4.13233	6.66796	0.0189694	0.261464
ENSMUSG00000021972	Hmbox1	-0.13415	5.85975	6.72256	0.0190193	0.261716
ENSMUSG00000079658	Eloc	0.0845232	6.34959	6.65639	0.0190584	0.261716
ENSMUSG00000034336	Ina	-0.0741695	7.27811	6.65627	0.0190593	0.261716
ENSMUSG00000053914	Kdm4d	-0.413133	0.106365	6.65432	0.0190743	0.261716
ENSMUSG00000053040	Aph1c	-0.162996	3.45799	6.65386	0.0190779	0.261716
ENSMUSG00000005846	Rsl1d1	0.117139	5.42037	6.65367	0.0190794	0.261716
ENSMUSG00000038331	Satb2	-0.289885	3.82947	7.17631	0.019086	0.261716
ENSMUSG00000037001	Zfp39	0.162094	2.78198	6.65231	0.0190899	0.261716
ENSMUSG00000087531	Gm15606	-0.835233	-0.933338	6.64629	0.0191364	0.262179
ENSMUSG00000035637	Grhpr	0.111813	4.64811	6.64172	0.0191719	0.262278
ENSMUSG00000075581	Gm16409	0.642594	-0.200523	6.6408	0.019179	0.262278
ENSMUSG00000037395	Rcor3	-0.168969	3.3169	6.6396	0.0191883	0.262278
ENSMUSG00000030591	Psmd8	0.0947709	6.16319	6.63722	0.0192069	0.262278
ENSMUSG00000022376	Adcy8	-0.131491	4.93345	6.63712	0.0192076	0.262278
ENSMUSG00000026018	Ica1l	0.111432	5.16	6.62385	0.0193111	0.263289
ENSMUSG00000079043	Fastkd5	0.247942	1.73705	6.62182	0.019327	0.263289
ENSMUSG00000038342	Mlxip	-0.132474	5.3876	6.64187	0.0193314	0.263289
ENSMUSG00000001496	Nkx2-1	0.665905	-1.06368	6.6197	0.0193437	0.263289
ENSMUSG00000055553	Kxd1	0.100352	4.2115	6.61821	0.0193553	0.263289
ENSMUSG00000029701	Rbm28	0.127898	5.6309	6.63194	0.0193587	0.263289
ENSMUSG00000032199	Polr2m	0.0818784	6.59427	6.61137	0.0194091	0.263799
ENSMUSG00000037447	Arid5a	-0.144433	4.03406	6.60884	0.019429	0.263894
ENSMUSG00000028394	Pole3	0.11762	4.15438	6.60539	0.0194562	0.264089
ENSMUSG00000046997	Spsb4	-0.23737	1.86	6.5999	0.0194996	0.264503
ENSMUSG00000062300	Nectin2	-0.190037	2.75967	6.59617	0.0195291	0.264728
ENSMUSG00000040423	Rc3h1	-0.107308	5.52855	6.58998	0.0195783	0.265219
ENSMUSG00000045671	Spred2	-0.0994741	6.42514	6.58504	0.0196176	0.265576
ENSMUSG00000079225	Gm9531	0.445962	0.133965	6.58307	0.0196332	0.265613
ENSMUSG00000004637	Wwox	-0.149237	3.86227	6.58118	0.0196483	0.265636
ENSMUSG00000053263	Gm12592	-0.256162	1.55515	6.57787	0.0196747	0.265636
ENSMUSG00000045237	1110012L19Rik	0.180946	2.59291	6.57638	0.0196867	0.265636
ENSMUSG00000026260	Ndufa10	0.0997063	6.91951	6.57636	0.0196869	0.265636
ENSMUSG00000027573	Gid8	-0.102456	4.95326	6.56901	0.0197457	0.266196
ENSMUSG00000033060	Lmo7	-0.114684	6.91554	6.58757	0.01976	0.266196
ENSMUSG00000004568	Arhgef18	-0.0968679	6.29239	6.56633	0.0197673	0.266196
ENSMUSG00000027742	Cog6	-0.0841191	5.28817	6.55906	0.0198257	0.266808
ENSMUSG00000021268	Meg3	-0.165958	8.69922	6.82101	0.0198471	0.26692
ENSMUSG00000002767	Mrpl2	0.114428	4.61915	6.55382	0.0198681	0.267027
ENSMUSG00000042401	Crtac1	-0.105157	6.65274	6.54843	0.0199117	0.267105
ENSMUSG00000024382	Ercc3	0.091472	4.79475	6.54759	0.0199185	0.267105
ENSMUSG00000037032	Apbb1	-0.0903526	9.06852	6.54712	0.0199223	0.267105
ENSMUSG00000042622	Maff	-0.394963	0.0668949	6.54667	0.019926	0.267105
ENSMUSG00000022887	Masp1	-0.220727	2.20359	6.54377	0.0199495	0.267119
ENSMUSG00000081480	Gm13608	-0.828979	-1.81913	6.54296	0.0199561	0.267119
ENSMUSG00000034247	Plekhm1	-0.13974	5.21299	6.58872	0.0199662	0.267119
ENSMUSG00000049265	Kcnk3	-0.173028	3.67656	6.53897	0.0199885	0.267244
ENSMUSG00000032355	Mlip	-0.160438	4.43505	6.57598	0.0200595	0.267552
ENSMUSG00000064115	Cadm2	0.0984712	7.53314	6.53001	0.0200616	0.267552
ENSMUSG00000038812	Trmt112	0.115203	3.74424	6.52922	0.020068	0.267552
ENSMUSG00000060681	Slc9a6	-0.0815597	6.93098	6.52761	0.0200812	0.267552
ENSMUSG00000019080	Mfsd3	0.152596	2.97072	6.52561	0.0200976	0.267552
ENSMUSG00000033697	Arhgap39	-0.116519	7.49243	6.5468	0.0200989	0.267552
ENSMUSG00000028902	Sf3a3	0.115604	4.6608	6.52495	0.020103	0.267552
ENSMUSG00000014226	Cacybp	0.113124	5.75369	6.5223	0.0201247	0.267668
ENSMUSG00000081758	Gm11460	-0.730954	-0.619102	6.5177	0.0201625	0.267822
ENSMUSG00000051586	Mical3	-0.128979	6.45058	6.60294	0.020181	0.267822
ENSMUSG00000109473	B930025P03Rik	0.74074	-1.10335	6.51476	0.0201866	0.267822
ENSMUSG00000036949	Slc39a12	0.150891	5.18144	6.61575	0.0201886	0.267822
ENSMUSG00000032375	Aph1b	-0.0889149	5.1869	6.50729	0.0202482	0.268439
ENSMUSG00000009772	Nuak2	-0.350092	0.84032	6.50288	0.0202847	0.268654
ENSMUSG00000023120	Gm853	-0.907769	-2.12852	6.50005	0.0203081	0.268654
ENSMUSG00000041313	Slc7a1	-0.121073	5.76318	6.50691	0.0203134	0.268654
ENSMUSG00000022545	Ercc4	0.0966695	4.71212	6.49899	0.0203169	0.268654
ENSMUSG00000095681	Gm8281	0.395791	0.234403	6.49738	0.0203303	0.268658
ENSMUSG00000051456	Hspb3	-0.627522	-1.40524	6.49297	0.0203668	0.268778
ENSMUSG00000044005	Gls2	-0.117	4.16985	6.4924	0.0203716	0.268778
ENSMUSG00000090659	Zfp493	0.26123	1.57168	6.48871	0.0204023	0.268778
ENSMUSG00000079104	Prps1l3	0.167062	2.66729	6.48802	0.020408	0.268778
ENSMUSG00000036817	Sun1	-0.0839493	6.51756	6.48447	0.0204376	0.268778
ENSMUSG00000022742	Cpox	0.0817142	5.50488	6.48428	0.0204392	0.268778
ENSMUSG00000021532	Fastkd3	0.139651	3.72313	6.4841	0.0204407	0.268778
ENSMUSG00000003039	Fam32a	0.117865	5.94462	6.49115	0.0204442	0.268778
ENSMUSG00000067594	Krt77	0.208386	3.09356	6.47932	0.0205091	0.269457
ENSMUSG00000104398	Gm37964	-1.19056	-1.20459	6.48622	0.0205414	0.269709
ENSMUSG00000100826	Snhg14	-0.18304	6.92467	6.96165	0.0205611	0.269795
ENSMUSG00000026080	Chst10	0.0865592	5.79107	6.46276	0.0206197	0.270391
ENSMUSG00000030737	Slco2b1	-0.13698	4.3737	6.45883	0.0206529	0.270654
ENSMUSG00000047495	Dlgap2	-0.0982069	5.83909	6.45679	0.0206701	0.270706
ENSMUSG00000038793	Lefty1	-0.215889	3.72461	6.56845	0.0207293	0.271307
ENSMUSG00000021037	Ahsa1	0.079942	6.45283	6.44379	0.0207804	0.271735
ENSMUSG00000034825	Nrip3	-0.155698	7.60093	6.7505	0.0207885	0.271735
ENSMUSG00000042271	Nxt2	0.0976428	4.4322	6.43954	0.0208166	0.271929
ENSMUSG00000023795	Pisd-ps2	0.167505	3.01092	6.42467	0.0209437	0.273103
ENSMUSG00000022361	Zhx1	0.0884396	5.99585	6.42092	0.0209759	0.273103
ENSMUSG00000015659	Serac1	-0.100461	4.25441	6.41803	0.0210008	0.273103
ENSMUSG00000025421	Hdhd2	0.0978927	5.93816	6.41642	0.0210146	0.273103
ENSMUSG00000020135	Apc2	-0.0881154	7.90654	6.41575	0.0210204	0.273103
ENSMUSG00000025978	Rftn2	0.114984	4.58448	6.41476	0.0210289	0.273103
ENSMUSG00000021221	Dpf3	0.144155	3.71205	6.41435	0.0210325	0.273103
ENSMUSG00000057506	Bloc1s2	0.132293	3.83112	6.41434	0.0210326	0.273103
ENSMUSG00000062232	Rapgef2	-0.124441	7.83657	6.46904	0.0210335	0.273103
ENSMUSG00000049225	Pdp1	0.10269	5.60494	6.41351	0.0210397	0.273103
ENSMUSG00000051517	Arhgef39	-0.576989	-1.1043	6.41058	0.021065	0.27323
ENSMUSG00000060636	Rpl35a	0.124672	6.13143	6.45552	0.0210859	0.27323
ENSMUSG00000023953	Polh	-0.205643	2.41414	6.40701	0.0210959	0.27323
ENSMUSG00000002346	Slc25a42	-0.156347	5.25403	6.55413	0.0211097	0.27323
ENSMUSG00000006567	Atp7b	-0.205314	2.16797	6.40466	0.0211162	0.27323
ENSMUSG00000057421	Las1l	-0.100785	5.51479	6.40135	0.0211449	0.273248
ENSMUSG00000105814	Mir703	0.425652	0.407165	6.39656	0.0211864	0.273248
ENSMUSG00000041653	Pnpla3	0.109514	4.07115	6.39611	0.0211904	0.273248
ENSMUSG00000030826	Bcat2	-0.159497	3.69846	6.38926	0.02125	0.273248
ENSMUSG00000092416	Zfp141	0.128187	3.57199	6.38843	0.0212573	0.273248
ENSMUSG00000017493	Igfbp4	-0.156347	6.50082	6.67746	0.0212594	0.273248
ENSMUSG00000022132	Cldn10	0.109721	4.55087	6.38796	0.0212614	0.273248
ENSMUSG00000024695	Zfp91	-0.0860027	6.9877	6.38553	0.0212826	0.273248
ENSMUSG00000030545	Pex11a	0.164792	3.16168	6.38476	0.0212893	0.273248
ENSMUSG00000053119	Chmp3	0.107052	6.41674	6.38217	0.021312	0.273248
ENSMUSG00000038187	Btbd10	-0.0900703	5.86578	6.38201	0.0213134	0.273248
ENSMUSG00000091968	Gm17115	0.617944	-1.26147	6.38189	0.0213145	0.273248
ENSMUSG00000101234	1700007E05Rik	-0.946119	-2.24788	6.38179	0.0213153	0.273248
ENSMUSG00000005580	Adcy9	-0.0967117	7.40398	6.38109	0.0213215	0.273248
ENSMUSG00000031216	Stard8	-0.18232	3.84469	6.41045	0.0213459	0.273248
ENSMUSG00000114153	AC115744.1	-0.657305	-0.137042	6.3733	0.0213898	0.273248
ENSMUSG00000040430	Pitpnc1	0.086825	6.12673	6.37235	0.0213981	0.273248
ENSMUSG00000027663	Zmat3	-0.201647	6.55753	6.97685	0.0214073	0.273248
ENSMUSG00000033880	Lgals3bp	0.212797	4.08711	6.60348	0.0214157	0.273248
ENSMUSG00000022103	Gfra2	0.1325	4.98101	6.37745	0.0214169	0.273248
ENSMUSG00000026442	Nfasc	-0.142466	8.40189	6.51871	0.0214216	0.273248
ENSMUSG00000007908	Hmgcll1	-0.113437	3.65746	6.36962	0.0214222	0.273248
ENSMUSG00000068923	Syt11	-0.133674	9.63244	6.38022	0.0214283	0.273248
ENSMUSG00000094281	Gm8034	-0.696436	-1.72219	6.36604	0.0214537	0.273248
ENSMUSG00000024008	Cpne5	0.175337	4.75672	6.56351	0.0214639	0.273248
ENSMUSG00000027966	Col11a1	-0.188423	4.09274	6.46419	0.0214642	0.273248
ENSMUSG00000045975	C2cd2	-0.12366	3.78156	6.36141	0.0214946	0.273465
ENSMUSG00000002289	Angptl4	0.353931	0.901572	6.35714	0.0215323	0.273636
ENSMUSG00000038843	Gcnt1	0.298575	1.27047	6.35688	0.0215347	0.273636
ENSMUSG00000039253	Fn3krp	-0.0985809	5.23655	6.35459	0.021555	0.273724
ENSMUSG00000063698	Sfxn4	-0.167109	3.35613	6.3509	0.0215877	0.27397
ENSMUSG00000018932	Map2k3	-0.149865	3.42093	6.347	0.0216224	0.274241
ENSMUSG00000020649	Rrm2	-0.34248	0.1917	6.34164	0.0216701	0.274676
ENSMUSG00000033047	Eif3l	0.101578	5.75969	6.33286	0.0217486	0.2755
ENSMUSG00000038369	Ncoa6	-0.156175	5.98573	6.56718	0.0217673	0.275567
ENSMUSG00000060708	Bloc1s4	0.128662	3.66674	6.32814	0.0217909	0.275625
ENSMUSG00000071533	Pcnp	0.0980771	6.14752	6.32726	0.0217988	0.275625
ENSMUSG00000044573	Acp1	0.109128	5.35101	6.3252	0.0218174	0.275656
ENSMUSG00000018412	Kansl1	-0.149015	6.37004	6.55409	0.0218281	0.275656
ENSMUSG00000063160	Numbl	-0.0829826	7.46505	6.31432	0.0219153	0.276136
ENSMUSG00000027309	4930402H24Rik	-0.11785	7.21379	6.36101	0.0219261	0.276136
ENSMUSG00000053414	Hunk	-0.0921281	5.79685	6.31277	0.0219293	0.276136
ENSMUSG00000020644	Id2	0.145097	5.79016	6.44701	0.0219324	0.276136
ENSMUSG00000109372	Gm19410	-0.20613	4.47352	6.60147	0.0219335	0.276136
ENSMUSG00000013089	Etv5	-0.128961	6.50815	6.40649	0.0219517	0.276144
ENSMUSG00000111394	AC160637.1	-0.133734	3.93797	6.30926	0.0219611	0.276144
ENSMUSG00000038002	Cramp1l	-0.134278	5.57558	6.35772	0.0219973	0.276203
ENSMUSG00000002660	Clpp	0.104689	5.03643	6.3037	0.0220115	0.276203
ENSMUSG00000022051	Bnip3l	0.0880475	6.68373	6.30365	0.022012	0.276203
ENSMUSG00000086810	Gm13110	-0.294631	0.989861	6.30195	0.0220274	0.276203
ENSMUSG00000018589	Glra2	0.176431	2.913	6.30124	0.0220338	0.276203
ENSMUSG00000040681	Hmgn1	0.0831423	5.42535	6.29983	0.0220467	0.276203
ENSMUSG00000097537	2610020C07Rik	0.42488	-0.0415919	6.29275	0.0221112	0.276679
ENSMUSG00000054364	Rhob	0.0777572	8.21422	6.29127	0.0221247	0.276679
ENSMUSG00000056220	Pla2g4a	0.309128	1.23107	6.29123	0.0221251	0.276679
ENSMUSG00000096718	Zfp781	0.490099	-0.403044	6.28282	0.0222021	0.277472
ENSMUSG00000043940	Wdfy3	-0.141563	8.20353	6.44163	0.0222584	0.278006
ENSMUSG00000107810	Gm18609	-0.19288	3.25428	6.27477	0.022276	0.278057
ENSMUSG00000044393	Dsg2	0.204269	1.84556	6.26735	0.0223444	0.27874
ENSMUSG00000038860	Garnl3	-0.179575	5.05282	6.53155	0.0223801	0.278812
ENSMUSG00000107838	Gm45769	0.485331	0.401206	6.26517	0.0223941	0.278812
ENSMUSG00000078622	Ccdc47	0.076261	6.54397	6.26079	0.0224051	0.278812
ENSMUSG00000049680	Urgcp	-0.102703	6.85945	6.25704	0.0224398	0.278812
ENSMUSG00000111649	AC126806.1	-0.933827	-2.14783	6.25692	0.0224409	0.278812
ENSMUSG00000097816	Gm26811	-0.245893	1.88434	6.25664	0.0224435	0.278812
ENSMUSG00000019935	Slc17a8	-0.248742	2.2865	6.25645	0.0224453	0.278812
ENSMUSG00000036800	Fam135b	-0.154286	4.58264	6.25439	0.0224645	0.27888
ENSMUSG00000028977	Casz1	-0.212585	2.38494	6.24941	0.0225108	0.279048
ENSMUSG00000113792	AC140376.1	-0.783963	-1.77004	6.24901	0.0225146	0.279048
ENSMUSG00000051008	4930412M03Rik	-0.769847	-0.0809917	6.26006	0.0225188	0.279048
ENSMUSG00000045201	Lrrc3b	0.218005	2.38866	6.2451	0.022551	0.279278
ENSMUSG00000032705	Exd2	0.0911029	6.73827	6.24028	0.022596	0.279667
ENSMUSG00000096995	2810029C07Rik	0.175199	3.13954	6.23831	0.0226144	0.279725
ENSMUSG00000029992	Gfpt1	-0.0903145	5.96159	6.23354	0.0226592	0.28011
ENSMUSG00000104709	Gm42484	-1.10839	-2.08976	6.23136	0.0226796	0.280193
ENSMUSG00000001761	Smo	0.11737	4.99657	6.22961	0.0226961	0.280228
ENSMUSG00000084910	C630043F03Rik	0.18571	2.51941	6.22762	0.0227148	0.28029
ENSMUSG00000002477	Snrpd1	0.126357	4.46609	6.22585	0.0227314	0.2803
ENSMUSG00000071359	Tbpl1	0.0938903	5.58505	6.22463	0.0227429	0.2803
ENSMUSG00000103967	Gm38214	0.773066	-0.69553	6.27096	0.0227714	0.280385
ENSMUSG00000036002	Fam214b	-0.102328	5.52405	6.221	0.0227772	0.280385
ENSMUSG00000054115	Skp2	-0.37886	0.121909	6.2169	0.0228159	0.280575
ENSMUSG00000034832	Tet3	-0.11924	6.18987	6.2351	0.022829	0.280575
ENSMUSG00000002329	Mdp1	0.098873	5.23563	6.21437	0.0228399	0.280575
ENSMUSG00000029131	Dnajb6	0.0848385	6.46477	6.21358	0.0228474	0.280575
ENSMUSG00000084890	A830036E02Rik	-0.143021	4.27106	6.20841	0.0228964	0.281008
ENSMUSG00000063047	Zfp780b	0.155195	3.7021	6.2041	0.0229373	0.281341
ENSMUSG00000018800	Abca5	-0.0933672	5.48631	6.2008	0.0229687	0.281341
ENSMUSG00000036225	Kctd1	-0.115844	5.49298	6.20007	0.0229757	0.281341
ENSMUSG00000030450	Oca2	-0.432364	0.762645	6.19979	0.0229784	0.281341
ENSMUSG00000049091	Sephs2	0.112367	4.50513	6.19416	0.0230321	0.281443
ENSMUSG00000068732	Tmem167b	0.0917457	5.62167	6.18994	0.0230725	0.281443
ENSMUSG00000050628	Ubald2	0.139483	3.75514	6.18977	0.0230741	0.281443
ENSMUSG00000083606	Gm15916	-0.58473	0.0282393	6.18887	0.0230827	0.281443
ENSMUSG00000031516	Dctn6	0.0922988	5.18305	6.18853	0.023086	0.281443
ENSMUSG00000021270	Hsp90aa1	0.162124	9.42769	6.37521	0.0230883	0.281443
ENSMUSG00000056316	Gm9996	-0.528699	-0.390083	6.1875	0.0230959	0.281443
ENSMUSG00000051359	Ncald	0.101238	8.56217	6.18694	0.0231012	0.281443
ENSMUSG00000091393	5330438I03Rik	-1.00856	-1.29522	6.29049	0.0231199	0.281443
ENSMUSG00000074916	Chst14	0.26963	1.12491	6.18343	0.0231349	0.281443
ENSMUSG00000102844	Gm38034	-0.770548	-1.50005	6.18104	0.023158	0.281443
ENSMUSG00000107272	Gm42730	-0.208739	2.34624	6.17966	0.0231712	0.281443
ENSMUSG00000043004	Gng2	0.0782181	7.81579	6.17796	0.0231876	0.281443
ENSMUSG00000080440	Gm25848	0.771498	-1.1134	6.17714	0.0231955	0.281443
ENSMUSG00000031843	Mphosph6	0.137793	3.19133	6.17683	0.0231985	0.281443
ENSMUSG00000048988	Elfn1	-0.117079	4.77061	6.17601	0.0232064	0.281443
ENSMUSG00000104239	Gm37588	-0.950143	-1.9703	6.17295	0.0232359	0.281634
ENSMUSG00000035845	Alg12	-0.119267	3.61606	6.16611	0.023302	0.282269
ENSMUSG00000026135	Zfp142	-0.105231	5.26864	6.16264	0.0233357	0.282509
ENSMUSG00000035283	Adrb1	-0.121168	3.95281	6.15661	0.0233942	0.282861
ENSMUSG00000045349	Sh2d5	-0.0749806	6.3713	6.15504	0.0234095	0.282861
ENSMUSG00000072769	Gm10419	-0.0798427	6.58825	6.15488	0.0234111	0.282861
ENSMUSG00000085382	Gm13861	0.971112	-2.16813	6.15398	0.0234199	0.282861
ENSMUSG00000081974	Gm11960	-0.666919	-1.36546	6.15064	0.0234524	0.283087
ENSMUSG00000026867	Gapvd1	-0.0875482	6.51426	6.14749	0.0234832	0.283117
ENSMUSG00000109257	Gm45200	-0.946494	-1.67328	6.14738	0.0234843	0.283117
ENSMUSG00000036698	Ago2	-0.0888246	7.10581	6.14614	0.0234964	0.283117
ENSMUSG00000047714	Ppp1r2	-0.0800424	6.65977	6.14119	0.0235449	0.283535
ENSMUSG00000006699	Cdc42	0.0805826	7.82071	6.13585	0.0235973	0.283999
ENSMUSG00000002325	Irf9	0.168925	3.56438	6.13208	0.0236344	0.284278
ENSMUSG00000021846	Peli2	0.108402	4.56234	6.12941	0.0236606	0.284427
ENSMUSG00000029836	Cbx3	0.0935427	5.2617	6.1261	0.0236933	0.284647
ENSMUSG00000063550	Nup98	-0.128971	5.5107	6.15285	0.0237203	0.284647
ENSMUSG00000027330	Cdc25b	-0.129676	4.48309	6.12333	0.0237206	0.284647
ENSMUSG00000079508	Apoo	0.128885	4.4567	6.12027	0.0237509	0.284844
ENSMUSG00000034282	Evpl	-0.222598	2.58381	6.11838	0.0237697	0.284902
ENSMUSG00000113361	AC152827.1	0.221562	1.63737	6.11569	0.0237963	0.285055
ENSMUSG00000053111	Fank1	-0.231905	1.61063	6.10999	0.023853	0.285567
ENSMUSG00000029869	Ephb6	-0.0772523	7.06132	6.10546	0.023898	0.285786
ENSMUSG00000112008	AC124556.1	-0.414073	0.331202	6.10387	0.0239139	0.285786
ENSMUSG00000001521	Tulp3	-0.129057	4.6144	6.10341	0.0239185	0.285786
ENSMUSG00000022472	Desi1	-0.131786	6.75112	6.24907	0.023941	0.285786
ENSMUSG00000048485	Zbtb8b	-0.209491	2.27478	6.10116	0.023941	0.285786
ENSMUSG00000041216	Clvs1	-0.126472	3.8272	6.09802	0.0239723	0.285885
ENSMUSG00000049832	Gm9840	0.618182	-0.487781	6.09754	0.0239772	0.285885
ENSMUSG00000026313	Hdac4	-0.140285	6.43114	6.26459	0.0240016	0.28601
ENSMUSG00000112601	AC151984.1	-0.542901	0.560624	6.09226	0.0240301	0.286183
ENSMUSG00000045515	Pou3f3	-0.10917	6.8049	6.09858	0.0240769	0.286574
ENSMUSG00000038079	Tmem237	0.120529	4.25777	6.08576	0.0240953	0.286604
ENSMUSG00000059857	Ntng1	0.136943	5.23212	6.12919	0.0241123	0.286604
ENSMUSG00000022554	Hgh1	0.147479	3.32315	6.08318	0.0241214	0.286604
ENSMUSG00000046364	Rpl27a	0.0977422	6.63463	6.07787	0.0241749	0.287073
ENSMUSG00000028333	Anp32b	0.119138	4.80192	6.0744	0.02421	0.287323
ENSMUSG00000090336	4932443I19Rik	0.341268	0.513801	6.06841	0.0242707	0.287878
ENSMUSG00000109125	Gm45159	-0.447615	2.09763	6.23433	0.0242985	0.28793
ENSMUSG00000027811	4930579G24Rik	0.321968	0.333996	6.0652	0.0243032	0.28793
ENSMUSG00000035948	Acss3	0.476933	0.382943	6.0635	0.0243206	0.287969
ENSMUSG00000006191	Cdkal1	-0.136921	3.45938	6.05861	0.0243704	0.288392
ENSMUSG00000026705	Klhl20	-0.128368	4.46182	6.05632	0.0243937	0.288501
ENSMUSG00000026185	Igfbp5	0.102604	7.48466	6.05135	0.0244445	0.288556
ENSMUSG00000033773	Rpap2	0.150109	3.85683	6.05085	0.0244496	0.288556
ENSMUSG00000059031	Olfr482	0.855083	-0.751591	6.05047	0.0244535	0.288556
ENSMUSG00000034918	Cdhr2	0.399715	0.0329772	6.05036	0.0244546	0.288556
ENSMUSG00000029469	Ift81	0.110307	4.89948	6.04835	0.0244752	0.288633
ENSMUSG00000041592	Sdk2	-0.209323	4.92857	6.44378	0.024529	0.2891
ENSMUSG00000107118	Gm42986	-0.935376	-1.32201	6.03892	0.024572	0.289101
ENSMUSG00000056708	Ier5	-0.110854	5.65213	6.03728	0.0245888	0.289101
ENSMUSG00000108181	C030015A19Rik	-0.226223	1.8141	6.037	0.0245917	0.289101
ENSMUSG00000026028	Trak2	-0.0748419	7.62034	6.03617	0.0246004	0.289101
ENSMUSG00000039672	Kcne2	-0.54827	2.6854	6.74868	0.0246117	0.289101
ENSMUSG00000025036	Sfxn2	-0.163352	3.08631	6.03488	0.0246136	0.289101
ENSMUSG00000111669	AC134586.1	-0.580195	-0.409069	6.02909	0.0246734	0.289549
ENSMUSG00000026761	Orc4	0.0942647	5.24329	6.02845	0.0246801	0.289549
ENSMUSG00000102594	Gm38381	-0.642352	-0.835202	6.0256	0.0247095	0.289712
ENSMUSG00000073144	4930599N23Rik	-0.638588	-1.3057	6.02437	0.0247222	0.289712
ENSMUSG00000032563	Mrpl3	0.0918385	5.83266	6.01472	0.0248225	0.290672
ENSMUSG00000034442	Trmt5	0.145185	2.97593	6.01161	0.0248548	0.290672
ENSMUSG00000019194	Scn1b	-0.100241	8.52918	6.01101	0.0248611	0.290672
ENSMUSG00000031111	Igsf1	0.180976	3.5027	6.01628	0.0248742	0.290672
ENSMUSG00000019877	Serinc1	-0.0979755	9.61278	6.00747	0.024898	0.290672
ENSMUSG00000047250	Ptgs1	-0.123337	3.7172	6.00721	0.0249007	0.290672
ENSMUSG00000097195	Snhg5	0.162715	2.94289	6.00696	0.0249034	0.290672
ENSMUSG00000024168	Tmem204	-0.207696	2.82626	6.00352	0.0249393	0.290925
ENSMUSG00000099998	Gm6501	0.653212	-1.22626	5.9999	0.0249772	0.291202
ENSMUSG00000104271	Gm37891	-0.484409	-0.759513	5.99422	0.0250369	0.291573
ENSMUSG00000029501	Ankle2	0.090362	5.35135	5.99416	0.0250375	0.291573
ENSMUSG00000036040	Adamtsl2	0.210625	2.90921	5.99314	0.0250587	0.291654
ENSMUSG00000035954	Dock4	-0.110444	7.88315	5.99402	0.0251513	0.291835
ENSMUSG00000105945	Gm43570	0.339003	0.207837	5.98228	0.0251627	0.291835
ENSMUSG00000049281	Scn3b	0.124848	8.04563	6.06305	0.0251649	0.291835
ENSMUSG00000091049	Gm1979	-0.931539	-1.27305	5.98178	0.0251681	0.291835
ENSMUSG00000014873	Surf2	0.0960509	4.39011	5.98125	0.0251737	0.291835
ENSMUSG00000026341	Actr3	0.0779795	7.89105	5.98115	0.0251747	0.291835
ENSMUSG00000026179	Pnkd	-0.10492	7.50103	5.98173	0.0251933	0.291835
ENSMUSG00000042613	Pbxip1	-0.0811045	6.39143	5.9786	0.0252017	0.291835
ENSMUSG00000042350	Arel1	-0.124912	7.52178	6.07245	0.0252104	0.291835
ENSMUSG00000025139	Tollip	-0.0846814	7.37022	5.97668	0.025222	0.291835
ENSMUSG00000042328	Hps4	-0.126652	4.57051	5.97542	0.0252354	0.291835
ENSMUSG00000098050	Gm5345	-0.596234	-1.44605	5.9745	0.0252451	0.291835
ENSMUSG00000107576	Gm44093	-0.790968	-1.48209	5.97136	0.0252785	0.29185
ENSMUSG00000039062	Anpep	-0.330855	1.14787	5.97111	0.0252812	0.29185
ENSMUSG00000097859	Gm26601	-0.631946	-0.730267	5.97036	0.0252891	0.29185
ENSMUSG00000019505	Ubb	0.0935083	8.96413	5.96707	0.0253242	0.29209
ENSMUSG00000074676	Foxs1	0.496676	-0.804218	5.96075	0.0253915	0.29263
ENSMUSG00000078427	Sarnp	0.122153	4.27844	5.96	0.0253995	0.29263
ENSMUSG00000107116	Gm43274	-0.81378	-1.04684	5.95837	0.0254169	0.292666
ENSMUSG00000104674	Gm42756	-0.423371	1.28461	6.06723	0.0254321	0.292676
ENSMUSG00000046101	Mcmdc2	0.274849	1.30192	5.95522	0.0254507	0.292726
ENSMUSG00000053199	Arhgap20	0.0986804	5.95229	5.95159	0.0254896	0.292741
ENSMUSG00000064371	mt-Tt	0.669384	-1.02379	5.95153	0.0254903	0.292741
ENSMUSG00000054477	Kcnn2	-0.107132	5.4008	5.9511	0.0254949	0.292741
ENSMUSG00000109154	Gm44822	-0.919934	-1.74289	5.94561	0.0255539	0.293074
ENSMUSG00000036766	Dner	-0.0966339	7.26267	5.94103	0.0256032	0.293074
ENSMUSG00000108551	Gm20274	-0.713116	-1.85205	5.93785	0.0256375	0.293074
ENSMUSG00000032382	Snx1	-0.0976032	5.91794	5.93453	0.0256733	0.293074
ENSMUSG00000026955	Sapcd2	-0.249217	1.37353	5.93288	0.0256912	0.293074
ENSMUSG00000102009	4933400F21Rik	-0.583339	0.0412065	5.93224	0.0256982	0.293074
ENSMUSG00000056999	Ide	-0.238928	4.47606	6.38404	0.0256996	0.293074
ENSMUSG00000095990	Zfp97	0.318658	0.955919	5.93116	0.0257098	0.293074
ENSMUSG00000016257	Prelid3b	0.0873681	4.93187	5.93107	0.0257108	0.293074
ENSMUSG00000030691	Fchsd2	-0.0966603	5.19028	5.93078	0.0257139	0.293074
ENSMUSG00000042659	Arrdc4	-0.178396	3.68967	5.94515	0.0257207	0.293074
ENSMUSG00000046380	Jrk	0.112652	4.49876	5.9258	0.0257679	0.293074
ENSMUSG00000073468	Sft2d1	-0.104275	4.4548	5.92252	0.0258036	0.293074
ENSMUSG00000032014	Oaf	-0.175757	3.70336	5.92708	0.0258232	0.293074
ENSMUSG00000024646	Cyb5a	-0.110686	4.5844	5.91909	0.025841	0.293074
ENSMUSG00000038028	Tigar	-0.114518	5.03807	5.91889	0.0258432	0.293074
ENSMUSG00000049123	Catsperg2	0.764335	-2.2589	5.91621	0.0258724	0.293074
ENSMUSG00000054051	Ercc6	-0.0930259	5.14151	5.9148	0.0258878	0.293074
ENSMUSG00000034135	Sik3	-0.0854939	7.30745	5.91224	0.0259157	0.293074
ENSMUSG00000105137	Gm42869	-0.808138	-1.1189	5.91214	0.0259169	0.293074
ENSMUSG00000047731	Wbp1l	-0.107247	5.67087	5.912	0.0259184	0.293074
ENSMUSG00000071632	2510002D24Rik	0.167892	3.07215	5.91031	0.0259368	0.293074
ENSMUSG00000103147	Gm7341	-0.846188	-1.49107	5.90889	0.0259524	0.293074
ENSMUSG00000032680	6820408C15Rik	0.242764	1.386	5.90817	0.0259603	0.293074
ENSMUSG00000026042	Col5a2	-0.170816	3.45148	5.90813	0.0259608	0.293074
ENSMUSG00000004270	Lpcat3	0.110078	4.39063	5.90759	0.0259666	0.293074
ENSMUSG00000034612	Chst11	-0.109721	6.25175	5.91362	0.0259699	0.293074
ENSMUSG00000027355	Tmco5	0.491753	-0.131213	5.90626	0.0259812	0.293074
ENSMUSG00000029467	Atp2a2	-0.28774	9.82104	6.73271	0.0259843	0.293074
ENSMUSG00000020719	Ddx5	0.177876	9.71347	6.16185	0.0259927	0.293074
ENSMUSG00000028341	Nr4a3	-0.153208	6.44501	6.17489	0.026	0.293074
ENSMUSG00000045752	Tssc4	0.0945451	5.00071	5.90352	0.0260112	0.293074
ENSMUSG00000018001	Cyth3	-0.100858	5.59066	5.90345	0.0260121	0.293074
ENSMUSG00000043398	Gpr135	0.114357	4.07755	5.90261	0.0260212	0.293074
ENSMUSG00000078779	Zfp59	0.225166	2.60382	5.90233	0.0260243	0.293074
ENSMUSG00000079110	Capn3	0.147147	3.69206	5.89701	0.0260828	0.293572
ENSMUSG00000029310	Nudt9	0.0861289	5.23836	5.89141	0.0261447	0.293837
ENSMUSG00000003062	Stard3nl	-0.102839	5.15652	5.89113	0.0261478	0.293837
ENSMUSG00000021361	Tmem14c	0.0949364	4.83114	5.8871	0.0261922	0.293837
ENSMUSG00000033377	Palmd	0.105088	4.27787	5.88669	0.0261968	0.293837
ENSMUSG00000020250	Txnrd1	-0.087712	5.91129	5.88519	0.0262134	0.293837
ENSMUSG00000085440	Sorbs2os	0.389492	1.02753	5.89498	0.0262197	0.293837
ENSMUSG00000074052	BC048644	0.596936	-1.58126	5.88407	0.0262258	0.293837
ENSMUSG00000025880	Smad7	-0.123698	4.64972	5.88391	0.0262276	0.293837
ENSMUSG00000027977	Ndst3	-0.170196	5.0581	6.10476	0.0262354	0.293837
ENSMUSG00000097583	6430590A07Rik	-0.289839	1.27495	5.88004	0.0262705	0.294069
ENSMUSG00000013158	4933405L10Rik	-0.641838	-1.50064	5.8781	0.026292	0.294149
ENSMUSG00000096199	Ptrhd1	0.166816	2.44929	5.8746	0.026331	0.2944
ENSMUSG00000025337	Sbds	0.082971	5.4497	5.87351	0.0263432	0.2944
ENSMUSG00000081683	Fzd10	-0.460767	-0.412541	5.86742	0.0264111	0.294852
ENSMUSG00000046854	Pip5kl1	-0.291206	1.41759	5.8673	0.0264124	0.294852
ENSMUSG00000048747	E130114P18Rik	0.241874	1.41175	5.86439	0.0264449	0.294913
ENSMUSG00000021254	Gpatch2l	-0.0984873	5.08124	5.864	0.0264493	0.294913
ENSMUSG00000019789	Hey2	-0.256291	1.57434	5.8628	0.0264628	0.294913
ENSMUSG00000108155	Gm44443	-0.881502	-1.12014	6.6187	0.0264754	0.294913
ENSMUSG00000032803	Cdv3	0.0798393	5.75346	5.85939	0.026501	0.295038
ENSMUSG00000021071	Trim9	-0.0977117	8.22022	5.85762	0.0265208	0.295098
ENSMUSG00000100005	B130024G19Rik	-0.590303	-0.359565	5.85477	0.0265529	0.295294
ENSMUSG00000043336	Filip1l	-0.293213	1.39056	5.85069	0.0265987	0.295638
ENSMUSG00000028172	Tacr3	-0.431335	0.959193	5.88707	0.0266126	0.295638
ENSMUSG00000036432	Siah2	-0.114774	3.85118	5.84672	0.0266434	0.29582
ENSMUSG00000025855	Prkar1b	-0.077816	8.94773	5.84288	0.0266868	0.296052
ENSMUSG00000004460	Dnajb11	0.0818177	5.45999	5.84113	0.0267066	0.296052
ENSMUSG00000063060	Sox7	-0.42766	0.270686	5.84104	0.0267077	0.296052
ENSMUSG00000043969	Emx2	0.141816	3.41642	5.83515	0.0267744	0.296631
ENSMUSG00000032911	Cspg4	-0.0987716	5.31156	5.83271	0.0268021	0.296652
ENSMUSG00000006362	Cbfa2t3	-0.128877	4.88965	5.83862	0.0268052	0.296652
ENSMUSG00000040761	Spen	-0.139092	6.54235	6.01723	0.0268339	0.29681
ENSMUSG00000110862	CT025619.2	0.605935	-1.6364	5.82814	0.0268541	0.296851
ENSMUSG00000079436	Kcnj13	-0.820944	1.87422	6.713	0.0269025	0.296851
ENSMUSG00000022596	Slurp1	0.368067	1.67669	5.82368	0.0269049	0.296851
ENSMUSG00000027238	Frmd5	-0.124141	4.90546	5.82343	0.0269077	0.296851
ENSMUSG00000034459	Ifit1	0.423334	0.353683	5.82322	0.0269101	0.296851
ENSMUSG00000079157	Fam155a	-0.0744357	6.71776	5.81832	0.0269661	0.297309
ENSMUSG00000038070	Cntln	0.134722	3.70699	5.81561	0.0269972	0.297491
ENSMUSG00000022574	Naprt	-0.132537	3.40496	5.81267	0.0270308	0.297702
ENSMUSG00000095432	Zfp748	0.177612	3.24667	5.80701	0.0270958	0.298258
ENSMUSG00000024474	Ik	0.0780625	6.40874	5.80519	0.0271168	0.298329
ENSMUSG00000015968	Cacna1d	-0.0953238	5.89913	5.80063	0.0271693	0.298746
ENSMUSG00000062101	Zfp119b	0.250466	1.35047	5.79549	0.0272287	0.299238
ENSMUSG00000022836	Mylk	-0.161662	4.14808	5.83214	0.0272551	0.299368
ENSMUSG00000058297	Spock2	-0.112229	10.0354	5.7915	0.0272749	0.299425
ENSMUSG00000024528	Srfbp1	0.153876	3.10259	5.78913	0.0273024	0.299566
ENSMUSG00000052776	Oas1a	0.701496	-1.52723	5.78607	0.0273379	0.29966
ENSMUSG00000020048	Hsp90b1	0.0960933	7.52386	5.78588	0.0273401	0.29966
ENSMUSG00000038055	Dexi	-0.107433	5.09807	5.78129	0.0273936	0.299684
ENSMUSG00000029660	Tex26	-0.68206	-1.85193	5.78001	0.0274084	0.299684
ENSMUSG00000045083	Lingo2	0.14117	4.18766	5.77892	0.0274212	0.299684
ENSMUSG00000037362	Nov	-0.158435	7.02504	6.11825	0.0274232	0.299684
ENSMUSG00000013622	Atraid	0.0787361	5.333	5.77821	0.0274294	0.299684
ENSMUSG00000102250	Gm38260	-0.680178	0.406916	5.82157	0.0274301	0.299684
ENSMUSG00000020877	Scrn2	0.162715	2.56803	5.77382	0.0274806	0.299757
ENSMUSG00000023036	Pcdhgc4	-0.166531	4.09455	5.79795	0.027509	0.299757
ENSMUSG00000103283	Gm37276	0.321137	0.858548	5.76973	0.0275285	0.299757
ENSMUSG00000040952	Rps19	0.0882534	6.61045	5.7693	0.0275336	0.299757
ENSMUSG00000022706	Mrpl40	0.109409	3.88466	5.76905	0.0275365	0.299757
ENSMUSG00000048234	Rnf149	0.13493	4.09003	5.76822	0.0275462	0.299757
ENSMUSG00000041703	Zic5	0.274384	2.3509	5.81118	0.02755	0.299757
ENSMUSG00000086606	Gm13205	-0.258454	1.31067	5.76757	0.0275538	0.299757
ENSMUSG00000032773	Chrm1	-0.0784267	8.07656	5.75954	0.0276482	0.300473
ENSMUSG00000045790	Ccdc149	-0.0751783	5.73125	5.75943	0.0276495	0.300473
ENSMUSG00000083860	Gm13313	1.04354	-1.92821	5.75633	0.0276859	0.300473
ENSMUSG00000024990	Rbp4	-0.276818	2.13182	5.77255	0.0276963	0.300473
ENSMUSG00000047787	Flrt1	-0.124869	4.75101	5.75324	0.0277224	0.300473
ENSMUSG00000028078	Dclk2	-0.102173	7.01562	5.75694	0.0277329	0.300473
ENSMUSG00000063480	Snu13	0.0904245	5.75531	5.75206	0.0277363	0.300473
ENSMUSG00000018334	Ksr1	-0.111566	7.61557	5.77494	0.0277368	0.300473
ENSMUSG00000039419	Cntnap2	-0.0870181	6.7813	5.74805	0.0277838	0.300563
ENSMUSG00000000628	Hk2	-0.223327	3.11246	5.78922	0.0277875	0.300563
ENSMUSG00000049502	Dtx3l	0.176788	2.59827	5.74759	0.0277892	0.300563
ENSMUSG00000027351	Spred1	-0.0831905	6.89525	5.74469	0.0278235	0.300776
ENSMUSG00000034312	Iqsec1	-0.112168	8.06497	5.75616	0.0278894	0.301224
ENSMUSG00000107261	Trmt112-ps1	0.805698	-1.41356	5.73795	0.0279035	0.301224
ENSMUSG00000036822	Topors	0.11895	4.40967	5.73671	0.0279183	0.301224
ENSMUSG00000022120	Rnf219	0.149119	3.39119	5.73411	0.0279493	0.301224
ENSMUSG00000037418	Best1	0.334803	0.721346	5.73286	0.0279642	0.301224
ENSMUSG00000008489	Elavl2	-0.11805	5.79729	5.74903	0.0279673	0.301224
ENSMUSG00000034652	Cd300a	-0.472936	0.0472911	5.73255	0.0279679	0.301224
ENSMUSG00000028701	Lurap1	-0.111092	4.63	5.73106	0.0279857	0.301257
ENSMUSG00000046449	C77370	0.109577	5.63974	5.72941	0.0280053	0.301311
ENSMUSG00000047417	Rexo1	0.0787357	6.32595	5.72678	0.0280367	0.301491
ENSMUSG00000034687	Fras1	-0.144615	5.59141	5.83658	0.0280734	0.301727
ENSMUSG00000016262	Sertad4	0.113158	3.96302	5.72094	0.0281067	0.301926
ENSMUSG00000005958	Ephb3	-0.130283	5.19051	5.73458	0.0281459	0.302159
ENSMUSG00000051444	Bbs12	0.208976	2.13884	5.71668	0.0281579	0.302159
ENSMUSG00000053465	Hs6st3	-0.17245	4.09516	5.75427	0.0281884	0.302328
ENSMUSG00000097924	A730020E08Rik	0.280753	1.59571	5.71223	0.0282114	0.302417
ENSMUSG00000052310	Slc39a1	-0.079084	5.51308	5.71012	0.0282368	0.302489
ENSMUSG00000076006	Mir376c	-0.890141	-0.762349	5.70846	0.0282568	0.302489
ENSMUSG00000048481	Mypop	0.108	4.09166	5.708	0.0282624	0.302489
ENSMUSG00000052713	Zfp608	0.108595	5.48341	5.70672	0.0282779	0.302496
ENSMUSG00000027940	Tpm3	0.0712596	7.15394	5.70465	0.0283028	0.302564
ENSMUSG00000040236	Trappc5	0.101544	5.10183	5.70375	0.0283137	0.302564
ENSMUSG00000033557	Fam20b	-0.104021	6.5326	5.70081	0.028379	0.303104
ENSMUSG00000039410	Prdm16	0.230959	4.42814	6.08766	0.0284591	0.3038
ENSMUSG00000001103	Sebox	0.17572	2.84947	5.68304	0.0285654	0.304688
ENSMUSG00000036180	Gatad2a	-0.117247	5.39573	5.68246	0.0285725	0.304688
ENSMUSG00000014599	Csf1	0.126217	5.08308	5.6921	0.0285868	0.304688
ENSMUSG00000081740	Gm14279	0.603195	0.133039	5.68003	0.0286022	0.304693
ENSMUSG00000042724	Map3k9	-0.233998	5.25336	6.23917	0.0286243	0.304771
ENSMUSG00000013483	Card14	-0.592517	-0.637023	5.67444	0.0286707	0.305107
ENSMUSG00000065327	Gm22058	0.142909	6.74781	5.67064	0.0287174	0.305334
ENSMUSG00000026436	Elk4	-0.177019	4.96404	5.91804	0.0287219	0.305334
ENSMUSG00000047921	Trappc9	-0.067094	6.88395	5.66653	0.028768	0.305513
ENSMUSG00000009828	Ick	-0.101092	4.59981	5.66486	0.0287886	0.305513
ENSMUSG00000023882	Zfp54	0.556585	-0.0606145	5.67237	0.0287903	0.305513
ENSMUSG00000021815	Mss51	-0.519439	-0.587006	5.66406	0.0287983	0.305513
ENSMUSG00000038366	Lasp1	-0.0728867	7.02038	5.66019	0.0288461	0.305838
ENSMUSG00000041084	Ostc	0.101973	4.61475	5.65916	0.0288589	0.305838
ENSMUSG00000005225	Plekha8	-0.114106	4.1477	5.65254	0.0289408	0.306548
ENSMUSG00000041362	Shtn1	0.12182	5.36884	5.65921	0.0289908	0.306919
ENSMUSG00000091119	Ccdc152	0.71048	-1.88687	5.6455	0.0290282	0.307157
ENSMUSG00000031732	Phlpp2	-0.0881346	5.55824	5.64367	0.029051	0.307239
ENSMUSG00000034151	Zbbx	-0.501191	-0.1504	5.63592	0.0291477	0.308103
ENSMUSG00000042063	Zfp386	0.155723	4.08429	5.63856	0.0292529	0.308959
ENSMUSG00000057069	Ero1lb	-0.106728	4.32087	5.62662	0.0292642	0.308959
ENSMUSG00000031796	Cfap20	0.0840019	5.11231	5.62487	0.0292861	0.308959
ENSMUSG00000102753	Gm37056	0.415377	1.1493	5.70377	0.0292924	0.308959
ENSMUSG00000037531	Mrpl47	0.170972	3.42329	5.62248	0.0293163	0.308959
ENSMUSG00000021379	Id4	0.106398	5.26266	5.62225	0.0293192	0.308959
ENSMUSG00000028270	Gbp2	0.324525	0.969794	5.61966	0.0293518	0.309144
ENSMUSG00000036902	Neto2	0.124841	5.27279	5.63472	0.0293685	0.309162
ENSMUSG00000036985	Zdhhc9	-0.129023	5.30141	5.65434	0.0294052	0.309388
ENSMUSG00000097554	Gm26825	0.970357	-1.81109	5.60729	0.0295081	0.310312
ENSMUSG00000073117	Gm7347	-0.942615	-1.80406	5.60504	0.0295366	0.310452
ENSMUSG00000032564	Cpne4	0.107647	6.63037	5.61642	0.0295669	0.310612
ENSMUSG00000035916	Ptprq	-0.689076	-1.232	5.59985	0.0296025	0.310826
ENSMUSG00000032177	Pde4a	-0.0786065	6.75176	5.59805	0.0296255	0.310842
ENSMUSG00000025510	Cd151	-0.108801	4.34392	5.59736	0.0296343	0.310842
ENSMUSG00000066829	Zfp810	0.146754	4.21245	5.60309	0.0296606	0.310958
ENSMUSG00000034855	Cxcl10	1.16812	-2.13058	5.63164	0.0296928	0.311137
ENSMUSG00000096751	Gm28373	-0.471066	0.372248	5.58992	0.0297293	0.311287
ENSMUSG00000097275	Gm26648	-0.295034	1.10597	5.58927	0.0297375	0.311287
ENSMUSG00000097648	9330185C12Rik	-0.684006	-2.0692	6.25031	0.0297563	0.311324
ENSMUSG00000052534	Pbx1	-0.0811899	6.85419	5.58399	0.0298051	0.311534
ENSMUSG00000076137	Gm26384	0.341889	0.814584	5.58387	0.0298067	0.311534
ENSMUSG00000066037	Hnrnpr	0.065336	6.48799	5.57776	0.0298852	0.312159
ENSMUSG00000109708	Gm45809	-0.709063	-1.05291	5.57684	0.029897	0.312159
ENSMUSG00000049792	Bag5	0.0909289	5.16176	5.57215	0.0299574	0.312478
ENSMUSG00000070639	Lrrc8b	-0.0862465	6.56811	5.57159	0.0299647	0.312478
ENSMUSG00000030704	Rab6a	0.0852497	8.63116	5.57015	0.0299833	0.312478
ENSMUSG00000098760	Gm27247	-0.287858	0.998997	5.56853	0.0300042	0.312478
ENSMUSG00000031781	Ciapin1	-0.0771227	5.93892	5.56784	0.030013	0.312478
ENSMUSG00000035941	Ibtk	0.0954001	4.69499	5.56738	0.030019	0.312478
ENSMUSG00000103867	9630010A21Rik	-0.489795	0.456012	5.56544	0.030044	0.31258
ENSMUSG00000055296	Tmem245	-0.113914	6.37613	5.59641	0.0301244	0.313257
ENSMUSG00000036278	Macrod1	0.156595	3.35863	5.55089	0.030233	0.314179
ENSMUSG00000075538	Gm10855	-0.737684	-0.325141	5.56084	0.0302438	0.314179
ENSMUSG00000034075	Zdhhc5	-0.0915803	5.97299	5.54568	0.030301	0.314384
ENSMUSG00000047248	C2cd3	-0.12532	5.02698	5.55339	0.0303192	0.314384
ENSMUSG00000068154	Insm1	-0.2073	2.96539	5.55316	0.0303249	0.314384
ENSMUSG00000039703	Nploc4	-0.0814813	6.30694	5.54232	0.030345	0.314384
ENSMUSG00000080054	Rpl12-ps1	0.843236	-1.6938	5.542	0.0303491	0.314384
ENSMUSG00000045284	Dcaf12l1	0.102011	5.89793	5.53814	0.0303996	0.314384
ENSMUSG00000032268	Tmprss5	0.35978	0.65004	5.53725	0.0304114	0.314384
ENSMUSG00000098557	Kctd12	0.114605	5.86431	5.5496	0.0304263	0.314384
ENSMUSG00000025359	Pmel	-0.444784	-0.428382	5.53559	0.0304332	0.314384
ENSMUSG00000047180	Neurl3	-0.475394	-0.161221	5.53504	0.0304404	0.314384
ENSMUSG00000108347	Gm19187	-0.605963	-1.20057	5.53489	0.0304423	0.314384
ENSMUSG00000045854	Lyrm2	0.16818	3.1444	5.5345	0.0304475	0.314384
ENSMUSG00000014158	Trpv4	-0.353057	2.9612	5.90908	0.0304889	0.314652
ENSMUSG00000069255	Dusp22	-0.104666	4.27746	5.52678	0.0305492	0.315116
ENSMUSG00000038132	Rbm24	0.114669	4.22879	5.52488	0.0305742	0.315216
ENSMUSG00000028191	Bcl10	0.115109	3.43607	5.52102	0.0306251	0.315582
ENSMUSG00000024781	Lipa	-0.11312	4.47049	5.51777	0.0306681	0.315711
ENSMUSG00000022184	Fbxo4	0.179209	2.19157	5.51775	0.0306684	0.315711
ENSMUSG00000000317	Bcl6b	-0.306295	1.25041	5.51586	0.0306935	0.31581
ENSMUSG00000000838	Fmr1	0.0718343	5.71769	5.51064	0.0307628	0.316319
ENSMUSG00000024145	Pigf	0.166683	2.4027	5.50981	0.0307739	0.316319
ENSMUSG00000024135	Srbd1	0.134774	3.28226	5.5049	0.0308392	0.316833
ENSMUSG00000031147	Magix	-0.436502	-0.524493	5.50325	0.0308612	0.316838
ENSMUSG00000057551	Zfp317	0.0865078	4.59425	5.50254	0.0308707	0.316838
ENSMUSG00000059482	2610301B20Rik	0.0904623	5.00308	5.49743	0.0309391	0.317326
ENSMUSG00000011154	Cfap161	-0.358487	0.394678	5.49667	0.0309491	0.317326
[truncated: 18,497 more rows]

## Sheet: Additional Table S2
Upstream Regulator	Expr Log Ratio	Molecule Type	Predicted Activation State	Activation z-score	Flags	p-value of overlap	Target Molecules in Dataset	Mechanistic Network
CREB1	-0.012	transcription regulator	Inhibited	-3.349		1.49e-14	ADGRA1,BHLHE22,CALN1,CIART,CLMP,EGR2,FOS,FOSB,HLA-A,IGSF9B,JUNB,KCTD4,NPTX2,NR4A1,NR4A2,PCDH19,PCSK1,PER1,PER2,PTPRN,RALYL,SORCS3,ZDHHC23	27 (3)
Pkc(s)		group	Inhibited	-2.66		1.38e-09	DBP,EGR2,F3,FOS,JUNB,NR1D1,NR4A1,NR4A2,PER1,PER2,PPARA,PTPRN	53 (19)
CREM	-0.185	transcription regulator		-1.475		5.37e-09	CCND2,CIART,EGR2,FOS,JUNB,Marcks,NR4A1,NR4A2,PCSK1,PER1	41 (22)
ARNTL	0.116	transcription regulator	Inhibited	-2.192		4.21e-08	DBP,NR1D1,PER1,PER2,PER3,PPARA	11 (2)
Mapk		group		-1.488	bias	5.92e-08	DBP,F3,FOS,GJA1,JUNB,PER1,PER2,TUBB3	52 (17)
MEF2D	-0.035	transcription regulator	Inhibited	-2.449	bias	6.33e-08	EGR2,FOS,FOSB,HDAC5,JUNB,NR4A1,PPARA
MAPK3	0.042	kinase	Inhibited	-2.596	bias	7.2e-08	EGR2,FOS,FOSB,FOSL2,JUNB,NPTX2,NR4A1	28 (11)
IPMK	-0.07	kinase		-1.4	bias	8.38e-08	FOS,FOSB,JUNB,PER1,PMP22	16 (4)
CLOCK	0.038	transcription regulator	Inhibited	-2.927		1.02e-07	ARNT2,CNIH1,DBP,GJA1,JUNB,NR1D1,NR1D2,PER1,PER2,PER3,PPARA	11 (2)
PER2	-0.252	transcription regulator				3.4e-07	DBP,PER1,PER2,PER3	11 (4)
ELK4	-0.177	transcription regulator				5.31e-07	EGR2,FOS,JUNB,NR4A1	18 (6)
MEF2C	0.032	transcription regulator		-1.567	bias	5.85e-07	EGR2,FOS,FOSB,GJA1,HDAC5,JUNB,NR4A1,PPARA	15 (5)
CAMK4	-0.095	kinase		-1.277	bias	6.18e-07	F3,FOS,FOSB,FOSL2,JUNB	31 (16)
KCNIP3	-0.21	transcription regulator				7.93e-07	FOS,FOSB,FOSL2,GFAP
HTT	-0.08	transcription regulator				8.05e-07	DBP,EGR2,FOS,GFAP,JUNB,Marcks,MEIS2,NR1D2,NR4A1,NR4A2,PCP4,PER1,PER2,PPARA,SELENOP,TYRO3	58 (21)
Growth hormone		group		-1.763		1.17e-06	CALB1,CCND2,FOS,FOSL2,GFAP,IGFBP6,JUNB,NR1D1,PPARA	40 (14)
FGF2	0.105	growth factor		-0.536		2.29e-06	CALB1,CCND2,CHRM4,F3,FOS,GFAP,GJA1,JUNB,NR4A1,NR4A2,Ptma (includes others),TUBB3	45 (17)
MAPK1	-0.016	kinase	Inhibited	-2.345		2.46e-06	EGR2,FOS,FOSB,FOSL2,IFI44,IGFBP6,IGSF9B,JUNB,NPTX2,NR4A1,OSBPL3	31 (13)
ADCY		group				2.86e-06	FOS,GJA1,NR4A2,PER1	11 (2)
PER1	-0.226	transcription regulator		-0.882		2.86e-06	DBP,PER1,PER2,PER3	11 (3)
PTH		other		-1.389	bias	3.62e-06	CALB1,EGR2,FOS,FOSB,FOSL2,GJA1,NR4A1,NR4A2	28 (18)
ADORA2A	-0.105	G-protein coupled receptor		-0.192		4.48e-06	EGR2,FOS,NR4A1,NR4A2,PCSK1,TUBB3,TUBB4A	48 (21)
EGF	-0.036	growth factor		-1.972	bias	4.78e-06	ALCAM,CCND2,EGR2,F3,FOS,FOSB,GFAP,GJA1,JUNB,NR4A1,NR4A2,PER1,PTPRN	47 (17)
Creb		group		-1.304		6.65e-06	DPY19L3,FOS,FOSB,GJA1,JUNB,NR4A1,OSBPL3,PER1,PER2,SLC25A44
Pde		group				9.06e-06	FOS,NR4A1,NR4A2
ADCYAP1R1	-0.009	G-protein coupled receptor				9.06e-06	EGR2,FOS,PER2	34 (7)
BDNF	-0.028	growth factor	Inhibited	-2.362		9.93e-06	CCND2,EGR2,FOS,FOSB,GFAP,LYPD1,NECAB3,NR4A1,PER2,TUBB3	43 (18)
INS		other		-1.199		1.11e-05	EGR2,F3,FOS,FOSB,FOSL2,JUNB,NR4A1	33 (16)
HDAC4	-0.14	transcription regulator		1.253		1.17e-05	CALB1,EGR2,FOS,HDAC5,NR4A1,NR4A2,PMP22	15 (5)
NFATC3	-0.06	transcription regulator				1.43e-05	EGR2,F3,FOS,FOSB,GJA1	28 (5)
EPHB1	0.084	kinase				1.44e-05	EGR2,FOS,JUNB	31 (14)
ESR1	0.004	ligand-dependent nuclear receptor		-0.152		1.52e-05	ALCAM,CALB1,F3,FOS,FOSB,FOSL2,GFAP,GJA1,IFI44,JUNB,LYPD1,MAP3K13,NR1D1,NR1D2,PCP4,PCSK1,SFXN3,TP53I11,TRPM2,TSPAN9,TTC9	42 (15)
Igkv1-117		other				2.15e-05	CCND2,FOSL2,JUNB
Ngf		group		-1.473	bias	2.57e-05	CALB1,FOS,NR4A1,NR4A2,TUBB3	33 (12)
FOS	-0.506	transcription regulator		0.039		2.71e-05	EGR2,F3,FOS,FOSB,GJA1,IGFBP6,JUNB,NPTX2,NR4A1,PCDH19,PMEPA1,PTPRN	33 (8)
PSEN1	0.018	peptidase		-1.307		2.77e-05	CLEC16A,DBP,DPY19L3,FOS,GFAP,GJA1,PCP4,PER3,STIP1,TUBB3	42 (11)
MAP2K1/2		group		-1.231		3.07e-05	CCND2,EGR2,FOS,GJA1,PPARA	35 (17)
HDAC5	-0.135	transcription regulator		0.463		3.96e-05	EGR2,NR4A1,PMP22,PPARA,TUBB3	13 (4)
C1QL1	-0.076	other				4.14e-05	FOS,NR4A1	15 (6)
DRD1	-0.128	G-protein coupled receptor				4.19e-05	FOS,FOSB,JUNB	22 (8)
IGF1	-0.182	growth factor	Inhibited	-2.395		4.54e-05	CCND2,EGR2,F3,FOS,FOSB,GFAP,IGFBP6,JUNB,NR4A1,PDLIM2,TUBB3	28 (13)
POMC	-0.312	other	Inhibited	-2.174		4.66e-05	FOS,FOSL2,JUNB,NR4A1,NR4A2	31 (16)
TGFB1	-0.14	growth factor		-1.094		5.02e-05	ADGRA1,ARNT2,ATXN1,CAMK2N1,CCND2,CNIH1,DBP,EGR2,F3,FOS,FOSB,FOSL2,GFAP,GJA1,IGFBP6,JUNB,MAP4,NR4A1,NR4A2,NUAK1,PMEPA1,PTPRN,TUBB3	41 (16)
TGFA	-0.01	growth factor	Inhibited	-2.207	bias	5.45e-05	FOS,FOSL2,GFAP,JUNB,NR4A2	50 (19)
CSF2RB	0.041	transmembrane receptor				5.56e-05	CCND2,FOS,JUNB	33 (15)
CSF2RA	0.087	transmembrane receptor				5.56e-05	CCND2,FOS,JUNB	28 (10)
NRTN	0.162	growth factor				5.56e-05	ASIC2,EGR2,FOSB
P38 MAPK		group		-0.457	bias	7.5e-05	CCND2,EGR2,F3,FOS,GJA1,JUNB,MAP4,NR4A1,SORCS3	37 (14)
POU4F2		transcription regulator				8.37e-05	BHLHE22,CALB1,NR4A2,PROX1
REL	-0.165	transcription regulator				8.61e-05	ATXN1,CCND2,EGR2,F3,FOS,HLA-A,NR4A1	27 (7)
Insulin		group		-1.948		0.000102	EGR2,FOS,FOSB,GFAP,NR4A1,NR4A2,PER2,PPARA,PTPRN,SELENOP	39 (15)
ADRA1D	-0.016	G-protein coupled receptor				0.000104	EGR2,FOS,NR4A1,NR4A2	23 (7)
NRG1		growth factor		-1.406	bias	0.000117	CCND2,EGR2,EMP2,FOS,FOSB,JUNB,NR4A1,PMP22	33 (17)
INTS11	0.005	other				0.000124	FOSB,NR4A1
GFRA2	0.132	transmembrane receptor				0.000124	EGR2,FOSB
mir-297		microRNA				0.000124	CCND2,JUNB
ADRA1B	-0.087	G-protein coupled receptor				0.000127	EGR2,FOS,NR4A1,NR4A2	36 (17)
ADRA1A	-0.366	G-protein coupled receptor				0.000127	EGR2,FOS,NR4A1,NR4A2	37 (18)
CLEC11A	-0.007	growth factor				0.000127	EGR2,FOS,NR4A1,PMP22	41 (19)
RARA	-0.166	ligand-dependent nuclear receptor		0.378		0.000138	ARNT2,CALB1,EGR2,FOS,FOSL2,IFI44,IGFBP6,LYPD1,TTC9	18 (4)
VEGFA	-0.092	growth factor		-0.873	bias	0.00014	F3,FOS,FOSB,GJA1,JUNB,NR4A1,NR4A2,SET	35 (17)
GNRH1	-0.206	other		-1.979		0.00014	EGR2,FOS,FOSB,JUNB	33 (19)
BMP2	-0.02	growth factor		-1	bias	0.000167	CALB1,F3,FOS,FOSB,GFAP,JUNB,TUBB3	44 (15)
LEP		growth factor		-1.208		0.000186	EGR2,F3,FOS,GFAP,JUNB,PCSK1,PER2,PPARA,SELENOP	45 (20)
STAT3	-0.087	transcription regulator		-1.298		0.000189	CCND2,EGR2,F3,FOS,GFAP,GJA1,HLA-A,IFI44,JUNB,NR4A2,PCSK1	36 (14)
RET	0.019	kinase				0.000192	CALB1,FOS,GJA1,PER3,STIP1
PTX3	0.359	other				0.0002	EGR2,F3,FOS	10 (3)
APP	-0.022	other	Inhibited	-2.597		0.00021	CALB1,CCND2,CHRM4,DPY19L3,FOS,FOSB,GFAP,JUNB,NR1D1,NR4A2,PCP4,SET,STIP1,TUBB3	40 (14)
PDX1		transcription regulator		-1.387		0.000229	CAMK2N1,F3,GFAP,JUNB,NPTX2,PCSK1
PRKAR2B	0.12	kinase				0.000237	FOS,NR4A1,NR4A2
TSHZ3	-0.129	transcription regulator		-1.131		0.00024	BHLHE22,FOSB,FOSL2,NR4A1
HOXA10		transcription regulator	Activated	2.449		0.000248	DBP,EGR2,GJA1,MEIS2,NR4A1,PCP4
F2		peptidase		-1.485	bias	0.000248	CCND2,F3,FOS,FOSB,FOSL2,JUNB,TUBB3	41 (15)
ELK1	0.039	transcription regulator		-1.899	bias	0.00026	EGR2,FOS,FOSB,JUNB	26 (9)
AXIN1	0.03	other				0.000277	CCND2,FOS,TUBB3	21 (7)
PRKCD	0.24	kinase	Inhibited	-2.425		0.000301	FOS,FOSL2,GFAP,JUNB,NR4A1,TTC9	43 (18)
NFKBIA	0.154	transcription regulator		-1.777		0.000302	CCND2,F3,FOS,GPR176,HLA-A,IGFBP6,JUNB,NR4A1,PMEPA1	26 (11)
EOMES	0.201	transcription regulator		-0.447		0.000328	ALCAM,BHLHE22,PCDH19,PMP22,SV2B
FOSL1	-0.082	transcription regulator		1.953		0.000329	EGR2,FOS,FOSB,JUNB	17 (4)
IKBKG	-0.062	kinase		-0.979	bias	0.000362	FOS,HLA-A,IGFBP6,JUNB,PPARA	31 (13)
PRKD1	0.082	kinase				0.000371	CCND2,F3,NR4A1	32 (15)
mir-21		microRNA		0.415	bias	0.00038	DBP,EGR2,GFAP,PER2,PER3,PPARA,TUBB3	36 (7)
KCNE3	0.314	ion channel				0.000382	FOSB,NR4A1,NR4A2,PER1
ADRA1		group				0.000409	FOS,JUNB	39 (15)
FOXN4		transcription regulator				0.000409	NR4A2,PROX1
DCX	-0.049	other				0.000409	GFAP,TUBB3
NPAS2	-0.061	transcription regulator				0.000409	PER1,PER2
NTF3	0.265	growth factor				0.000483	CCND2,FOS,GJA1	21 (11)
Ins1		other		-1.785		0.000595	EGR2,FOS,JUNB,Marcks,PER1,PPARA,PTPRN	48 (16)
RPS6KA4	-0.059	kinase				0.000611	FOS,JUNB	31 (10)
ERK1/2		group		-0.915	bias	0.000612	CCND2,F3,FOS,FOSB,GJA1,HLA-A,JUNB	40 (16)
TLR3	0.049	transmembrane receptor				0.000633	FOS,IFI44,JUNB,Marcks,NR4A1,PIK3R3	23 (7)
Gsk3		group				0.000654	FOS,FOSB,NR4A1,NR4A2	32 (18)
DRD2	0.308	G-protein coupled receptor				0.000689	FOS,FOSB,PCSK1
GDNF		growth factor				0.000696	EGR2,FOSB,GFAP,TUBB4A
JUN	0.129	transcription regulator		0.185		0.000702	CCND2,F3,FOS,GJA1,IGFBP6,JUNB,NR4A1,PCSK1,PTPRN	46 (19)
Fgf		group				0.000768	FOS,JUNB,PER1	38 (10)
Agtr1b		G-protein coupled receptor				0.000851	F3,FOS	41 (14)
PLC		group				0.000851	FOS,NR4A1	44 (19)
AGTRAP	-0.018	G-protein coupled receptor				0.000851	FOS,GJA1	23 (12)
MC1R		G-protein coupled receptor				0.000851	NR4A1,NR4A2
NCR2		transmembrane receptor				0.000851	NR4A1,NR4A2
ZBED6		transcription regulator				0.000942	FOSL2,PMEPA1,TUBB3
NPY	-0.13	other				0.000942	FOS,PER1,PER2	11 (3)
CREBBP	-0.047	transcription regulator		-1.987	bias	0.000956	CCND2,EGR2,FOS,FOSB,FOSL2,KCNIP3,NR4A1,NR4A2	39 (18)
JAK2	0.025	kinase		-0.772	bias	0.000983	CCND2,FOS,GFAP,NR4A1,SET	51 (18)
Interferon alpha		group		1.154	bias	0.000996	CCND2,EFCAB6,F3,FOS,FOSL2,HLA-A,IFI44,PPM1K	35 (12)
TP53	0.066	transcription regulator		-0.712		0.00102	ATXN1,CAMK2N1,CCND2,DBP,EGR2,F3,FOS,GJA1,GPR176,HDAC5,JUNB,MAP4,PIK3R3,PMEPA1,PPARA,PTPRN,STIP1,TP53I11,TUBB3,TUBB4A	45 (18)
TRH	0.9	other				0.00104	FOS,JUNB,NR4A1	49 (17)
miR-221-3p (and other miRNAs w/seed GCUACAU)		mature microRNA				0.00104	FOS,GFAP,TUBB3
FGFR3	-0.025	kinase				0.00104	FOS,GFAP,PROX1	5 (2)
MEMO1	0.036	other				0.00113	FOS,PCP4
CD99		other				0.00113	FOSB,TUBB3	21 (7)
PTGER1	-0.061	G-protein coupled receptor				0.00113	EGR2,FOS
FOSB	-0.325	transcription regulator				0.00114	F3,FOS,FOSB
GFI1		transcription regulator				0.00114	CCND2,EGR2,FOSL2,GJA1,PER3
MAFB	0.058	transcription regulator		-1.067	bias	0.00116	ALCAM,EGR2,NUAK1,SELENOP
FEV		transcription regulator		0	bias	0.00122	FOS,GPR176,PROX1,STXBP6
CSF1R	-0.035	kinase				0.00125	CCND2,FOS,JUNB	35 (14)
RELA	0.008	transcription regulator		-1.353	bias	0.00134	ALCAM,F3,FOS,FOSB,JUNB,NR4A1,NR4A2,TUBB3	46 (17)
NFKB1	-0.104	transcription regulator		-1.131	bias	0.00141	CCND2,FOS,FOSB,GJA1,NR4A1,NR4A2	37 (19)
trypsin		group				0.00145	F3,FOS	28 (15)
Shc		group				0.00145	CCND2,FOS	17 (7)
TRPV1		ion channel				0.00145	FOS,GFAP	17 (4)
N4BP1	-0.005	other				0.00145	HLA-A,JUNB
TACR1	0.236	G-protein coupled receptor				0.00145	F3,FOS	39 (17)
NGF	0.006	growth factor	Inhibited	-2.377	bias	0.00145	ASIC2,EGR2,FOS,FOSL2,JUNB,NR4A1	44 (20)
COL18A1	-0.151	other		1.067	bias	0.00149	F3,FOS,GFAP,JUNB	36 (16)
EGFR	-0.023	kinase		-1.059		0.0015	F3,FOS,FOSL2,GFAP,GJA1,JUNB,LGR6,TUBB4A	43 (17)
MECP2	-0.105	transcription regulator				0.00157	CHRM4,GJA1,JUNB,NR4A1,UNC5C
BCL3	-0.377	transcription regulator				0.00161	EGR2,FOS,NR4A1	20 (7)
EGR1	-0.041	transcription regulator		-0.083	bias	0.00168	CCND2,EGR2,F3,JUNB,NR4A1	43 (14)
F2R	-0.06	G-protein coupled receptor		0.157	bias	0.00172	F3,FOS,GJA1,NR4A1	40 (15)
HCRT		other				0.0018	FOS,PER2
AFP		transporter				0.0018	EGR2,FOS
CEBPA	0.044	transcription regulator		-0.059		0.00188	CCND2,EGR2,FOS,GJA1,JUNB,NR4A2,PPARA,PPL	36 (15)
ITGA5	-0.191	transmembrane receptor				0.00203	FOS,GJA1,JUNB	36 (17)
INSR	-0.141	kinase				0.00219	CCND2,EGR2,FOS,JUNB,PPARA,PTPRN,SELENOP	44 (18)
FZD9	-0.094	G-protein coupled receptor				0.00219	Ifi27l2a/Ifi27l2b,IFI44
IL2RA		transmembrane receptor				0.00219	CCND2,FOS
CHRM1	-0.078	G-protein coupled receptor				0.00219	EGR2,FOS	24 (8)
PTGFR	0.069	G-protein coupled receptor				0.00219	FOS,NR4A1
MYZAP	0	other				0.00219	FOS,GJA1	20 (7)
RXRA	-0.036	ligand-dependent nuclear receptor		-0.762		0.00224	CALB1,FOS,IGFBP6,NR1D1,PMP22,PPARA
REST	-0.027	transcription regulator				0.00224	CHRM4,PCSK1,PTPRN,TRPM2,TUBB3
CHUK	-0.045	kinase		-0.633	bias	0.00224	F3,FOS,HLA-A,IGFBP6,JUNB	31 (11)
GSK3B	-0.088	kinase		-0.305		0.00245	FOS,MAP4,PMP22,TUBB4A
SH3TC2	-0.027	other				0.00262	EGR2,PMP22
S1PR2	-0.169	G-protein coupled receptor				0.00262	F3,FOS	40 (18)
RPS6KA5	0.078	kinase				0.00262	FOS,JUNB	33 (12)
DBP	-0.435	transcription regulator				0.00262	PER1,PPARA
CDON	0.001	other				0.00262	GJA1,TUBB3
KDR	-0.016	kinase				0.00269	F3,NR4A1,SET	24 (7)
SRC	-0.006	kinase		-1.07		0.00277	CCND2,F3,FOS,GJA1	35 (17)
SIRT1	0.071	transcription regulator		0.128		0.00288	ARNT2,CCND2,DBP,HLA-A,IFI44,NR1D1,PER1	14 (3)
TLE1	0.059	transcription regulator				0.00308	FOS,MEIS2
ADRB3	-0.236	G-protein coupled receptor				0.00308	FOS,JUNB	42 (21)
HOXB4		transcription regulator				0.00308	CCND2,JUNB
Jnk		group		-0.658	bias	0.0031	F3,FOS,FOSB,GJA1,NR4A1	28 (14)
MYC	0.176	transcription regulator	Inhibited	-2.582		0.00312	ALCAM,CAMK2N1,CCND2,EGR2,F3,FOS,GJA1,HLA-A,IFI44,MAP4,PMP22,PPARA,PPL,SOX5	35 (15)
Tgf beta		group		-1.481		0.00325	CCND2,EGR2,FOS,JUNB,NR4A2,PMEPA1	40 (16)
GPER1	-0.234	G-protein coupled receptor				0.00327	FOS,FOSB,NR4A2	37 (9)
IRAK4	-0.066	kinase				0.00327	FOS,FOSB,NR4A1	27 (15)
FAS	0.21	transmembrane receptor				0.00329	EGR2,F3,FOS,FOSB,NR4A1,NR4A2,PTPRN	44 (17)
SRF	-0.023	transcription regulator				0.00341	CALB1,EGR2,FOS,FOSB,JUNB,NR4A1,NR4A2	18 (5)
Pkg		group				0.00358	FOS,FOSB	36 (15)
S100B	0.085	other				0.00358	FOS,GFAP	24 (4)
SLC6A3	0.148	transporter				0.00358	FOSB,GFAP
ERBB2	-0.116	kinase		-1.912		0.00364	CCND2,FOS,GJA1,IGFBP6,JUNB,MAP4,Marcks,NPTX2,PER1,PMEPA1,TUBB4A	37 (13)
F3	0.227	transmembrane receptor				0.00369	F3,FOS,GJA1	26 (11)
OXT		other				0.00412	FOS,GJA1	47 (14)
RCAN1	-0.042	transcription regulator				0.00412	F3,FOS
REN		peptidase				0.00412	F3,FOS	36 (11)
NKX6-1		transcription regulator				0.00412	NR4A1,UNC5C
NAB2	0.011	transcription regulator				0.00412	F3,FOS
STK11	-0.012	kinase		0.447		0.00429	ALCAM,JUNB,NPTX2,NR1D1,PTPRN
STAT5a/b		group				0.00435	CCND2,FOS,PROX1,STIP1
STAT5A	0.025	transcription regulator				0.00437	CCND2,FOS,FOSB,FOSL2,NR4A2,PCP4
ADRB		group		-1.961		0.0045	FOS,JUNB,NR4A1,NR4A2	40 (17)
TGFB3	-0.087	growth factor	Inhibited	-2	bias	0.00466	FOS,FOSB,FOSL2,GJA1	18 (7)
HDAC7	-0.035	transcription regulator				0.00468	ALCAM,NR4A1
ARRB1	-0.022	other				0.00468	F3,JUNB	48 (15)
CCR5	-0.044	G-protein coupled receptor				0.00468	F3,FOS	25 (15)
APOE	-0.153	transporter				0.00484	CCND2,F3,FOS,IGFBP6,PMEPA1,SLC25A44	23 (9)
HGF	-0.178	growth factor		-1.637	bias	0.00503	EMP2,F3,FOS,FOSB,HDAC5,NR4A1,NR4A2,PMP22	34 (15)
SIN3A	-0.045	transcription regulator				0.00514	CCND2,MAP4,SET
ACKR2	-0.1	G-protein coupled receptor				0.00529	Ifi27l2a/Ifi27l2b,IFI44
VAV1	-0.144	transcription regulator				0.00529	CCND2,FOS	38 (16)
MAP2K5	0.005	kinase				0.00529	FOS,NR4A1	20 (8)
BRD4		kinase				0.00532	CCND2,FOS,FOSL2,TYRO3
TLR4	-0.081	transmembrane receptor				0.00534	CCND2,F3,GFAP,GJA1,NR4A1,NR4A2	40 (17)
miR-17-5p (and other miRNAs w/seed AAAGUGC)		mature microRNA				0.00541	CCND2,EGR2,PPARA
Mek		group		-1.949		0.0055	CCND2,EGR2,FOS,JUNB,NR4A1	29 (13)
TP73	-0.161	transcription regulator		0.57		0.00553	DBP,GPR176,PIK3R3,PMP22,PPL,RFX3,TP53I11
JAK1	-0.02	kinase				0.00569	FOS,HLA-A,JUNB	25 (10)
Vegf		group		-0.309	bias	0.00571	BTBD3,CALB1,EMP2,F3,FOSB,NR4A1,NR4A2,PMP22	33 (14)
MAPK9	-0.047	kinase		-0.152		0.00586	FOS,FOSL2,JUNB,PPARA	36 (11)
HOXA13		transcription regulator				0.00592	EMP2,GJA1
CCNH	0.01	transcription regulator				0.00592	MEIS2,TENM2
TAC1	-0.101	other				0.00598	FOS,FOSB,GFAP	26 (13)
KLF6	-0.063	transcription regulator				0.00598	NR1D1,NR4A1,PPARA
NRG2	0.059	growth factor				0.00628	FOSB,JUNB,NR4A1
G protein alpha		group				0.00646	FOS
growth factor receptor		group				0.00646	FOS
PLA2		group				0.00646	FOS
SNORD21		other				0.00646	HLA-A
SLC17A6	-0.206	transporter				0.00646	NR4A1
CLK1	-0.081	kinase				0.00646	F3
PFKP	0.067	kinase				0.00646	F3
FGF14	0.061	growth factor				0.00646	FOS
Raet1a		other				0.00646	HLA-A
PROTEASE		group				0.00646	F3
lymphokine		group				0.00646	F3
INTERLEUKIN		group				0.00646	FOS
Lectin		group				0.00646	F3
SEMA5A	0.094	transmembrane receptor				0.00646	GFAP
ARHGEF17	-0.033	other				0.00646	FOS
Raet1b		other				0.00646	HLA-A
KIFAP3	0.048	other				0.00646	FOS
CELA1	-0.188	peptidase				0.00646	HLA-A
PPY		other				0.00646	FOS
CHKA	-0.063	kinase				0.00646	TUBB3
GPHA2		other				0.00646	FOS
CLK4	-0.095	kinase				0.00646	F3
miR-2861 (and other miRNAs w/seed GGGCCUG)		mature microRNA				0.00646	HDAC5
H60a		other				0.00646	HLA-A
TIMELESS	0.026	other				0.00646	PER1
NPVF		other				0.00646	FOS
UTS2	0.176	other				0.00646	FOS
Raet1d/Raet1e		other				0.00646	HLA-A
SELE		transmembrane receptor				0.00646	FOS
GAN	-0.086	other				0.00646	GFAP
SLC1A2	-0.055	transporter				0.00646	FOS
ARHGEF28	-0.133	other				0.00646	FOS
GPHB5		other				0.00646	FOS
SCN7A	0.299	ion channel				0.00646	FOS
PSMC4	0.018	peptidase				0.00646	CCND2
ANKS1A	-0.098	other				0.00646	FOS
PSMA2	-0.061	peptidase				0.00646	CCND2
GABRG2	0.054	ion channel				0.00646	FOS
GC		transporter				0.00646	CALB1
FAIM	-0.038	other				0.00646	NR4A1
EPGN		growth factor				0.00646	FOS
TAX1BP3	-0.165	transcription regulator				0.00646	FOS
PHF5A	0.056	transcription regulator				0.00646	GJA1
CCR4		G-protein coupled receptor				0.00646	FOS
ADAM19	-0.105	peptidase				0.00646	EGR2
INHBE		growth factor				0.00646	JUNB
EXOSC10	0.053	kinase				0.00646	FOS
CNTFR	-0.031	transmembrane receptor				0.00646	GJA1
SMARCD3	-0.034	transcription regulator				0.00659	ALCAM,SOX5
ECSIT	0.007	transcription regulator				0.00659	JUNB,NR4A2	21 (7)
TBXT		transcription regulator				0.00659	ALCAM,SOX5
EPOR	0.205	transmembrane receptor				0.00659	CCND2,JUNB	20 (7)
PDGFC	0.266	growth factor				0.00659	GFAP,NR4A1
ADCYAP1	0.422	other		-0.97		0.00724	2900052N01Rik,EGR2,FOS,GFAP,TENM2	36 (7)
PRKDC	0.014	kinase				0.00729	EGR2,NR1D1
PPP1R13L	-0.17	transcription regulator				0.00729	CCND2,GJA1
EP300	-0.078	transcription regulator		-1.974	bias	0.00733	EGR2,FOS,FOSL2,IGFBP6,KCNIP3,NR4A1,PPARA	37 (16)
AGT	0.107	growth factor		-0.1		0.00767	CCND2,F3,FOS,GJA1,NR4A1,NR4A2,TUBB3	38 (17)
NANOG		transcription regulator	Inhibited	-2		0.00769	CCND2,FOS,FOSB,SET
IKBKB	-0.03	kinase		-0.075	bias	0.00773	F3,FOS,HLA-A,IGFBP6,JUNB	32 (14)
FOXO3	-0.053	transcription regulator		-1.3		0.00786	CCND2,EGR2,FOS,FOSB,JUNB,SOX5	34 (13)
FADD	0.01	other				0.00789	CCND2,FOS,JUNB	34 (10)
SMARCE1	0.098	transcription regulator				0.00802	CHRM4,FOS
NTRK1		kinase				0.00802	FOS,NR4A1	43 (20)
ACVR1C	0.069	kinase				0.00802	FOS,JUNB	20 (7)
PIK3R1	-0.025	kinase				0.0086	CCND2,F3,FOS	34 (18)
HMGA1	0.017	transcription regulator		0		0.00861	CCND2,FOS,FOSL2,JUNB
HMGN1	0.083	transcription regulator				0.00879	FOS,FOSB
PLAT	-0.035	peptidase				0.00879	FOS,GFAP
IGF2	0.03	growth factor				0.00934	EGR2,IGFBP6,JUNB,SELENOP	28 (14)
GLI3	-0.041	transcription regulator				0.00935	CCND2,FOSB,JUNB
GRP	-0.231	growth factor				0.00959	FOS,FOSB	31 (17)
KNG1		other				0.00959	ASIC2,FOS
MAPT	-0.039	other				0.00996	DPY19L3,FOS,GFAP,PCP4,STIP1,TUBB3	20 (5)
mir-9	0.399	microRNA				0.0104	MEIS2,PMP22
SUB1	0.033	transcription regulator				0.0104	FOS,KCTD4
MAPK14	-0.065	kinase				0.0107	FOS,FOSL2,GJA1,JUNB
TCF		group				0.0109	FOS,GJA1,JUNB
NOTCH1	-0.099	transcription regulator		0.128		0.0112	CCND2,FOS,FOSB,GFAP,PROX1
PTH1R	-0.085	G-protein coupled receptor				0.0113	CALB1,NR4A2
ARRB2	0.058	other				0.0113	F3,JUNB
TERC	0.368	other				0.0113	GFAP,NR1D1
Rhox5		transcription regulator				0.0113	TMEM47,UNC5C
PPP3R1	-0.003	phosphatase				0.0113	CCND2,PPARA
NGFR	-0.326	transmembrane receptor				0.0122	FOS,GFAP
NR1D1	-0.294	ligand-dependent nuclear receptor				0.0122	FOS,NR1D1
MSK1/2		group				0.0129	FOS
cAMP-Gef		group				0.0129	HDAC5
NPS		other				0.0129	FOS
GJA3	-0.568	transporter				0.0129	GJA1
Sapk		group				0.0129	FOS
OMG	-0.036	G-protein coupled receptor				0.0129	FOS
RAB11FIP3	-0.142	other				0.0129	FOS
AP1M1	0.035	transporter				0.0129	HLA-A
IL3RA	0.084	transmembrane receptor				0.0129	PROX1
MAPK8IP2	-0.007	other				0.0129	FOS
SETBP1	0.098	transcription regulator				0.0129	SET
CD244		transmembrane receptor				0.0129	FOS
NMB	-0.182	other				0.0129	FOS
miR-296-3p (miRNAs w/seed AGGGUUG)		mature microRNA				0.0129	JUNB
miR-483-5p (miRNAs w/seed AGACGGG)		mature microRNA				0.0129	ALCAM
miR-370-3p (and other miRNAs w/seed CCUGCUG)		mature microRNA				0.0129	PTPRN
mir-370		microRNA				0.0129	PTPRN
SLC1A1	-0.04	transporter				0.0129	FOS
SCN1B	-0.1	ion channel				0.0129	FOS
PER3	-0.323	other				0.0129	DBP
TOR2A	-0.001	other				0.0129	FOS
POU4F3		transcription regulator				0.0129	FOS
RAMP3	-0.033	other				0.0129	FOS
AKAP13	-0.179	other				0.0129	FOS
GRAP	-0.061	other				0.0129	FOS
XPA	0.03	other				0.0129	FOS
UBE2V1	-0.059	transcription regulator				0.0129	FOS
Bhlhe41	-0.186	transcription regulator				0.0129	PER1
H1-1		other				0.0129	FOS
VIPR2	-0.106	G-protein coupled receptor				0.0129	JUNB
miR-101b-3p (miRNAs w/seed UACAGUA)		mature microRNA				0.0129	ATXN1
mir-19		microRNA				0.0131	CCND2,F3
TRIM24	-0.008	transcription regulator				0.0132	CALB1,Ifi27l2a/Ifi27l2b,IFI44
HDAC1	0.057	transcription regulator				0.0135	ALCAM,CCND2,FOS,LGR6,TUBB3
PSEN2	-0.145	peptidase				0.0136	DBP,GFAP,GJA1
CALCA		other				0.0136	FOS,GFAP,JUNB
TP63	0.469	transcription regulator		0		0.0137	CCND2,F3,FOS,IGFBP6,JUNB,PIK3R3,PPARA
FYN	0.085	kinase				0.014	EGR2,FOS
ATF1	0.015	transcription regulator				0.014	FOS,PCSK1
RARG	0.087	ligand-dependent nuclear receptor				0.0141	EGR2,FOS,IGFBP6
RASSF1	-0.007	other				0.0146	CCND2,FOS,SELENOP
LDLR	-0.088	transporter				0.0146	ALCAM,F3,GJA1,PPARA
TMEM173	-0.07	other				0.015	Ifi27l2a/Ifi27l2b,IFI44
SOX10	-0.01	transcription regulator				0.015	FOS,PMP22
GDF2		growth factor				0.0151	FOS,PROX1,TUBB3
miR-291a-3p (and other miRNAs w/seed AAGUGCU)		mature microRNA				0.0156	CCND2,NR4A2,VPS26A
SHH	0.305	peptidase		-1.154	bias	0.016	CCND2,NR4A1,PMP22,TUBB3
ANGPT2	-0.132	growth factor		1.103	bias	0.016	EFR3A,HDAC5,PPARA,TUBB3
Calcineurin A		group				0.016	FOS,GJA1
mir-221	0.373	microRNA				0.016	GFAP,TUBB3
FGFR1	-0.065	kinase				0.0161	CCND2,FOS,PCSK1
BMP7	0.108	growth factor				0.0164	CAMK2N1,F3,GJA1,IGFBP6
CEBPB	-0.036	transcription regulator		0.723	bias	0.0169	CCND2,FOS,GFAP,HLA-A,PPARA,TUBB3
F7		peptidase				0.017	F3,FOS
NRXN1	0.026	transporter				0.017	GFAP,PCDH19
ETV5	-0.129	transcription regulator				0.0172	ALCAM,EMP2,PMP22
SREBF1	0.012	transcription regulator				0.0178	DPY19L3,PIK3R3,PMP22,SELENOP
IL1R1	0.186	transmembrane receptor				0.0181	FOS,GFAP
ZNF106	-0.013	other				0.0181	Ifi27l2a/Ifi27l2b,PMP22
IL2RG	-0.489	transmembrane receptor				0.0181	FOS,HLA-A
NR2F2	-0.112	ligand-dependent nuclear receptor				0.0181	PPARA,PROX1
EWSR1		other				0.0181	BHLHE22,FOS
INHBA	-0.081	growth factor		-0.15		0.0182	CALB1,CCND2,JUNB,NR4A2
AR	-0.019	ligand-dependent nuclear receptor		0.415	bias	0.0186	GFAP,GJA1,Marcks,PER1,PMEPA1,TUBB3,UNC5C
FGF1	-0.016	growth factor				0.0188	FOS,NR4A2,PMEPA1
EZH2	-0.013	transcription regulator	Inhibited	-2		0.0191	CCND2,Ifi27l2a/Ifi27l2b,Mirg,PER1,PER2,Rian
MSX2	-0.056	transcription regulator				0.0192	EGR2,PROX1
CCAR2	-0.005	peptidase				0.0193	NR1D1
Beta Arrestin		group				0.0193	FOS
SLC6A12	0.179	transporter				0.0193	TUBB3
BCS1L	-0.048	other				0.0193	PPARA
potassium channel		group				0.0193	FOS
SLC2A8	-0.053	transporter				0.0193	PPARA
ALX3	-0.482	transcription regulator				0.0193	GFAP
Ap1 gamma		group				0.0193	HLA-A
ATP1A2	0.001	transporter				0.0193	FOS
Gap		group				0.0193	FOS
ZNF467	-0.041	transcription regulator				0.0193	FOS
CSNK1E	0.046	kinase				0.0193	PER1
SERTAD1	-0.119	transcription regulator				0.0193	SET
ELL	0.058	transcription regulator				0.0193	FOS
HABP2		peptidase				0.0193	F3
PSMC5	0.06	transcription regulator				0.0193	CCND2
SPTBN1	-0.018	other				0.0193	FOS
KCNIP2	0.028	other				0.0193	FOSB
ARID1B	-0.033	transcription regulator				0.0193	FOS
PHIP	-0.014	other				0.0193	CCND2
mir-541	-0.169	microRNA				0.0193	PTPRN
mir-342		microRNA				0.0193	PTPRN
CLCN1	-0.042	ion channel				0.0193	HDAC5
AHNAK	-0.123	other				0.0193	CCND2
KIDINS220	0.028	transcription regulator				0.0193	FOS
PTPRR	0.075	phosphatase				0.0193	FOS
GRM5	0.088	G-protein coupled receptor				0.0193	FOS
GTF2H4	0.098	transcription regulator				0.0193	CCND2
SH2B2	0.1	other				0.0193	FOS
CDK5R2	-0.003	other				0.0193	FOS
YWHAE	0.102	other				0.0193	ATXN1
INHBC		growth factor				0.0193	JUNB
ELAVL3	0.011	other				0.0193	TUBB3
CSTB	0.062	peptidase				0.0193	GFAP
ARHGEF11	-0.007	other				0.0193	FOS
LIFR	-0.044	transmembrane receptor				0.0193	GFAP
RING1	0.111	transcription regulator				0.0193	FOS
Mt3	-0.018	other				0.0193	GFAP
Hspa1b	0.016	other				0.0193	FOS
Rfx5	-0.079	other				0.0193	HLA-A
PSMB11	0.295	peptidase				0.02	GFAP,NR4A1,NR4A2
DDIT3	-0.058	transcription regulator				0.02	BHLHE22,CAMK2N1,PER1
STAT		group				0.0203	FOS,JUNB
GTF2IRD1	0.086	transcription regulator				0.0203	FOS,PPARA
IL1		group		0.419	bias	0.0206	F3,FOS,GFAP,GJA1,PPARA
CD28		transmembrane receptor	Inhibited	-2.219	bias	0.0209	CCND2,EGR2,FOS,IGFBP6,NR4A1
KCNK9	-0.061	ion channel				0.0214	CALB1,NR4A2
BCL6	-0.024	transcription regulator		1.091		0.0219	ALCAM,CCND2,JUNB,SOX5
Foxp1	-0.162	transcription regulator				0.0226	EGR2,GJA1
APLN	-0.049	other				0.0238	FOS,GFAP
F2RL1		G-protein coupled receptor				0.0238	F3,FOS
NKX2-5		transcription regulator				0.0238	GJA1,STIP1
SOCS1	0.279	other				0.0244	CCND2,FOS,IFI44
MAP2K7	0.003	kinase				0.025	GJA1,JUNB
Neurotrophin		group				0.0256	FOS
Dynamin		group				0.0256	FOS
DGKE	-0.063	kinase				0.0256	F3
DRD3		G-protein coupled receptor				0.0256	FOS
NPSR1	-0.354	G-protein coupled receptor				0.0256	NR4A1
PROM1	0.051	other				0.0256	NR4A2
Gpcr		group				0.0256	FOS
CHCHD5	0.109	other				0.0256	PPARA
UTP3	0.102	other				0.0256	CCND2
TEX11	-0.33	other				0.0256	FOS
endothelin receptor		group				0.0256	FOS
SOX12	0.028	transcription regulator				0.0256	TUBB3
ZNF24	0.109	transcription regulator				0.0256	CCND2
IGSF11	0.047	other				0.0256	GJA1
CABIN1	-0.04	other				0.0256	NR4A1
TBR1	-0.15	transcription regulator				0.0256	NR4A2
KCNJ2	-0.106	ion channel				0.0256	FOS
ULK1	-0.085	kinase				0.0256	TUBB4A
ANXA5	-0.035	transporter				0.0256	F3
TEC	0.02	kinase				0.0256	FOS
miR-217-5p (and other miRNAs w/seed ACUGCAU)		mature microRNA				0.0256	PPARA
miR-193a-5p (miRNAs w/seed GGGUCUU)		mature microRNA				0.0256	PIK3R3
mir-665		microRNA				0.0256	PTPRN
MPP5	0.055	kinase				0.0256	PMP22
NUCB2	0.051	other				0.0256	FOS
MYCBP	-0.07	transcription regulator				0.0256	CCND2
IGHE		other				0.0256	TYRO3
CALCR		G-protein coupled receptor				0.0256	FOS
P2RY1	0.252	G-protein coupled receptor				0.0256	FOS
GIPC1	0.023	other				0.0256	PROX1
TRPV5		ion channel				0.0256	CALB1
Nrg1	-0.158	other				0.0256	FOS
ACP1	0.109	phosphatase				0.0256	FOS
Foxe3		transcription regulator				0.0256	PROX1
Pou3f1	-0.111	transcription regulator				0.0256	PMP22
ZKSCAN3	-0.114	transcription regulator				0.0256	CCND2
ILF2	0.024	transcription regulator				0.0256	FOS
TBPL1	0.094	transcription regulator				0.0256	FOS
ID3	-0.163	transcription regulator		1		0.026	CCND2,EGR2,NR4A1,SOX5
SATB2	-0.29	transcription regulator				0.0263	BHLHE22,IFI44
HBEGF	-0.197	growth factor				0.0263	CCND2,GJA1
MEF2A	0.007	transcription regulator				0.0263	FOS,NR4A1
CTNNB1	0.048	transcription regulator		-0.14	bias	0.0264	ALCAM,CCND2,FOS,GFAP,GJA1,LGR6,MAP4,NR4A1,PMP22,SOX5
AHR	-0.077	ligand-dependent nuclear receptor		0.277		0.0266	CAMK2N1,EGR2,FOS,JUNB,PMP22
ERBB3	0.061	kinase				0.0271	CCND2,EMP2,F3
RTN4	0.034	other				0.0275	GFAP,TUBB4A
NR3C2	0.126	ligand-dependent nuclear receptor				0.0278	JUNB,NR4A2,TUBB3
NR4A1	-0.239	ligand-dependent nuclear receptor				0.028	CCND2,KCNIP3,NR4A1,NR4A2
TSC2	-0.035	other				0.0285	CCND2,FOS,GFAP
MAP3K8	-0.117	kinase				0.0285	FOS,GPR176,JUNB
CDK9	0.016	kinase				0.0288	CCND2,FOS
CBL	-0.155	transcription regulator				0.0288	FOS,NR4A1
VDR		transcription regulator		-0.317		0.0306	CALB1,CCND2,F3,PDLIM2
ITGB1	0.027	transmembrane receptor				0.0307	FOS,GFAP,JUNB
Rock		group				0.0315	F3,FOS
BCL2L1	0.018	other				0.0315	GFAP,TUBB3
HTR7	-0.1	G-protein coupled receptor				0.0319	FOS
GPR17	-0.111	G-protein coupled receptor				0.0319	FOS
USP48	-0.072	peptidase				0.0319	CCND2
ZNF536	-0.139	transcription regulator				0.0319	TUBB3
FEZF2	-0.114	transcription regulator				0.0319	BHLHE22
SNHG3		other				0.0319	CCND2
PCA3		other				0.0319	PMEPA1
Cathepsin		group				0.0319	CCND2
PRKD2	-0.11	kinase				0.0319	F3
ERAP1	0.021	peptidase				0.0319	HLA-A
PROK2		other				0.0319	FOS
Pvr	-0.17	other				0.0319	CCND2
PKP2	-0.125	other				0.0319	GJA1
HTR2C	0.023	G-protein coupled receptor				0.0319	PPARA
KCND2	0.018	ion channel				0.0319	KCNIP3
PENK	0.172	other				0.0319	FOS
KCTD11	-0.012	other				0.0319	CCND2
SLC2A1	-0.093	transporter				0.0319	PPARA
DYNLL1	0.06	other				0.0319	FOS
CD160	-0.066	transmembrane receptor				0.0319	FOS
DBI	0.058	other				0.0319	PPARA
F2RL3	0.105	G-protein coupled receptor				0.0319	FOS
SUPT5H	0.002	transcription regulator				0.0319	MEIS2
GRB10	-0.071	other				0.0319	FOS
HIVEP2	-0.054	transcription regulator				0.0319	FOS
GALP		other				0.0319	FOS
PBX2	-0.016	transcription regulator				0.0319	FOS
RFXANK	-0.087	transcription regulator				0.0319	HLA-A
ULBP1		transmembrane receptor				0.0319	HLA-A
OSMR	-0.192	transmembrane receptor				0.0328	FOS,JUNB
TCF7		transcription regulator				0.0328	FOS,PPARA
Histone h3		group				0.0332	BAHCC1,CCND2,FOS,Ifi27l2a/Ifi27l2b,MEIS2,TYRO3
IRF3	0.032	transcription regulator				0.0337	Ifi27l2a/Ifi27l2b,IFI44,JUNB
KITLG	-0.028	growth factor				0.0338	FOS,GFAP,GJA1,Ifi27l2a/Ifi27l2b
WT1		transcription regulator				0.0344	FOSB,JUNB,NR4A2,Ptma (includes others)
ID2	0.145	transcription regulator		1		0.035	CCND2,EGR2,NR4A1,SOX5
STAT5B	-0.064	transcription regulator				0.0355	CCND2,FOS,FOSL2,NR4A2
H2AB3 (includes others)		other				0.0356	FOS,LYPD1
TIMP3	-0.109	other				0.0356	EGR2,FOS
ERK		group		-1.953	bias	0.0361	EGR2,FOS,FOSL2,JUNB
SYVN1	-0.076	transporter				0.0369	F3,HLA-A,IFI44
cytokine		group				0.0369	F3,FOS,GFAP
mir-15		microRNA				0.037	CCND2,SOX5
MRPS18B	0.022	other				0.0381	TUBB3
HOXD8		transcription regulator				0.0381	PROX1
AKIRIN2	0.016	other				0.0381	CCND2
LILRA2		other				0.0381	TYRO3
NELFCD	0.046	other				0.0381	JUNB
ZNF395	-0.027	other				0.0381	IFI44
SAMD4A	-0.012	translation regulator				0.0381	PPARA
ARHGEF1	0.016	other				0.0381	FOS
HDAC10	0.029	transcription regulator				0.0381	NR4A1
TFPI	0.088	other				0.0381	F3
TYRO3	-0.16	kinase				0.0381	EGR2
OPRK1	0.048	G-protein coupled receptor				0.0381	FOS
NTS	-0.186	other				0.0381	FOS
OLIG2	-0.078	transcription regulator				0.0381	GFAP
DAB2	-0.129	other				0.0381	FOS
miR-9-3p (and other miRNAs w/seed UAAAGCU)		mature microRNA				0.0381	HDAC5
SOX18	0.025	transcription regulator				0.0381	PROX1
MTBP	-0.114	other				0.0381	CCND2
NUP107	0.013	other				0.0381	FOS
EGR4	0.062	transcription regulator				0.0381	EGR2
Nisch	-0.045	other				0.0381	FOS
DLG4	-0.012	kinase				0.0381	FOS
LIMS2	-0.119	other				0.0381	GJA1
CLTC	-0.147	other				0.0381	HLA-A
GPS1	0.007	other				0.0381	FOS
TFF2		other				0.0381	CCND2
PPP1CA	-0.006	phosphatase				0.0381	FOS
RTKN	0.024	other				0.0381	FOS
GLP1R	0.305	G-protein coupled receptor				0.0381	FOS
BRMS1	0.023	transcription regulator				0.0381	GJA1
NCOA6		transcription regulator				0.0381	FOS
CAPN2	-0.013	peptidase				0.0381	GFAP
RASA1	0.018	transporter				0.0381	FOS
GNRH2		other				0.0381	FOSB
ZYX	0.107	other				0.0381	FOS
VGF	-0.114	growth factor				0.0381	FOS
Muscarinic cholinergic receptor		group				0.0381	FOS
RXRB	0.005	ligand-dependent nuclear receptor				0.0385	IGFBP6,PMP22
CXCR4	-0.023	G-protein coupled receptor				0.0385	F3,JUNB
HIC1	-0.26	transcription regulator				0.0385	SFXN3,TMEM47
ADIPOQ		other				0.0386	F3,FOS,PPARA
Pro-inflammatory Cytokine		group				0.04	F3,NR4A1
RHO	-0.051	G-protein coupled receptor				0.04	FOS,SELENOP
AKT1	0.003	kinase		-1.131		0.041	CCND2,FOS,FOSB,PPARA
LGALS1	-0.287	other				0.0415	CCND2,F3
IL6ST	0.019	transmembrane receptor				0.0415	GFAP,JUNB
NCOA1	0.008	transcription regulator				0.0429	DBP,FOS,JUNB
PDGFB	-0.174	growth factor				0.043	FOS,NR4A1
AGER	0.063	transmembrane receptor				0.043	F3,TUBB3
PRKAG3		other				0.0438	GJA1,JUNB,MAP4
ATN1	-0.052	transcription regulator				0.0438	DBP,Marcks,TYRO3
ARV1	-0.031	transporter				0.0443	PPARA
MKX	0.065	transcription regulator				0.0443	SOX5
CMKLR1	-0.01	G-protein coupled receptor				0.0443	CCND2
ATXN2	-0.091	other				0.0443	PCP4
PRKG2	0.137	kinase				0.0443	FOS
TAP1	0.125	transporter				0.0443	HLA-A
RAP1GAP	0.027	other				0.0443	FOS
KCNN4	0.256	ion channel				0.0443	FOS
AGR2		other				0.0443	FOS
PSMB9	0.124	peptidase				0.0443	HLA-A
CTNNBIP1	-0.05	other				0.0443	TUBB3
EN1		transcription regulator				0.0443	TUBB3
AGRP	0.234	other				0.0443	FOS
mir-217		microRNA				0.0443	NR4A2
miR-140-5p (and other miRNAs w/seed AGUGGUU)		mature microRNA				0.0443	EGR2
NCK1	-0.064	kinase				0.0443	FOS
CYSLTR1	-0.12	G-protein coupled receptor				0.0443	FOS
IL9R		transmembrane receptor				0.0443	JUNB
ADIPOR2	-0.154	transmembrane receptor				0.0443	PPARA
ARAF	0.044	kinase				0.0443	FOS
PIK3C3	0.039	kinase				0.0443	HLA-A
IGFBP4	-0.156	other				0.0443	IGFBP6
NELFA	0.001	other				0.0443	JUNB
OXTR	0.101	G-protein coupled receptor				0.0443	FOS
RASGRF1	0.018	other				0.0443	FOS
BMP5	0.485	growth factor				0.0443	CCND2
PEA15	-0.044	transporter				0.0443	EGR2
TAPBP	0.019	transporter				0.0443	HLA-A
CAPNS1	-0.053	peptidase				0.0443	CCND2
KLKB1		peptidase				0.0443	F3
Ncoa6	-0.156	transcription regulator				0.0443	FOS
H4C3		other				0.0443	FOSB
NELFE	0.081	other				0.0443	JUNB
TPT1	0.134	other				0.0443	TYRO3
STAT6	-0.082	transcription regulator		0.44		0.0444	CCND2,EGR2,IFI44,PPARA,TP53I11
JUND		transcription regulator				0.0445	F3,NR4A1
PLAU	-0.292	peptidase				0.0445	F3,GJA1
ATF6	-0.051	transcription regulator				0.0445	FOS,PPARA
SPI1	0.016	transcription regulator		0.762		0.0448	CCND2,EGR2,FOS,IFI44
IFN alpha/beta		group				0.0461	HLA-A,Ifi27l2a/Ifi27l2b
SFTPA1		transporter				0.0461	FOS,FOSB
TBP	-0.051	transcription regulator				0.0461	FOS,HLA-A
Akt		group		-0.41		0.0468	CCND2,EGR2,F3,FOS
IL10RA	-0.252	transmembrane receptor		-0.152		0.0475	EMP2,HLA-A,PMP22,TRPM2
miR-21-5p (and other miRNAs w/seed AGCUUAU)		mature microRNA				0.0476	GFAP,SOX5
PPP3CA	0.17	phosphatase				0.0476	GFAP,PMP22
estrogen receptor		group				0.0482	CALB1,CCND2,FOS,PCDH19
ESR2		ligand-dependent nuclear receptor				0.0489	ARNT2,FOS,GFAP,JUNB,SFXN3,TP53I11
ETS2	-0.004	transcription regulator				0.0492	FOS,JUNB
EGR2	-0.546	transcription regulator				0.0493	EGR2,FOS,PMP22
SMAD3	-0.01	transcription regulator				0.0496	CCND2,FOS,JUNB,PMEPA1
FOXO1	0.124	transcription regulator	Inhibited	-2.236		0.0799	EGR2,FOS,FOSB,JUNB,SOX5

## Sheet: Additional Table S3
ensembl_gene_id	gene_name	logFC	logCPM	F	PValue	FDR
ENSMUSG00000071341	Egr4	0.906377	4.61076	176.118	1.26061e-09	1.86899e-05
ENSMUSG00000058488	Kl	0.7438	5.92719	165.954	1.78842e-09	1.86899e-05
ENSMUSG00000028125	Abca4	0.747435	3.85892	146.348	3.26607e-09	2.27547e-05
ENSMUSG00000004655	Aqp1	1.5817	3.46273	147.697	1.05281e-08	4.83829e-05
ENSMUSG00000038418	Egr1	0.893919	6.66691	164.695	1.15743e-08	4.83829e-05
ENSMUSG00000019960	Dusp6	0.513114	6.19524	117.402	1.48247e-08	5.1642e-05
ENSMUSG00000052837	Junb	0.914681	6.34556	149.918	3.28792e-08	9.81726e-05
ENSMUSG00000020681	Ace	0.761119	5.15822	108.865	5.05597e-08	0.000132094
ENSMUSG00000020893	Per1	0.442053	6.58239	91.6724	7.7613e-08	0.000180243
ENSMUSG00000028967	Errfi1	0.382773	5.21398	62.2359	9.26778e-07	0.00185664
ENSMUSG00000003545	Fosb	0.857947	3.34012	68.177	9.77286e-07	0.00185664
ENSMUSG00000049791	Fzd4	0.439256	3.69945	60.8444	1.06596e-06	0.00185664
ENSMUSG00000049907	Rasl11b	0.34527	5.45704	58.2946	1.38701e-06	0.00219162
ENSMUSG00000034640	Tiparp	0.444524	3.87936	57.4719	1.51299e-06	0.00219162
ENSMUSG00000030450	Oca2	1.41915	0.554396	57.1077	1.57286e-06	0.00219162
ENSMUSG00000037490	Slc2a12	0.581298	3.13309	55.9526	1.78121e-06	0.00232682
ENSMUSG00000032988	Slc16a8	0.86438	1.67074	51.7586	2.84897e-06	0.00333105
ENSMUSG00000033730	Egr3	0.317661	5.07761	51.5737	2.91058e-06	0.00333105
ENSMUSG00000014158	Trpv4	0.719164	2.84496	51.233	3.02808e-06	0.00333105
ENSMUSG00000058145	Adamts17	-0.355356	3.90663	50.57	3.27245e-06	0.00341988
ENSMUSG00000032826	Ank2	-0.292209	9.55098	48.9279	3.97985e-06	0.00356391
ENSMUSG00000085609	1700016P03Rik	0.956373	1.57524	48.8778	4.00402e-06	0.00356391
ENSMUSG00000032501	Trib1	0.404241	3.44072	48.5056	4.18875e-06	0.00356391
ENSMUSG00000025402	Nab2	0.270833	4.97667	48.4209	4.2321e-06	0.00356391
ENSMUSG00000015312	Gadd45b	0.571886	3.47162	48.4853	4.41424e-06	0.00356391
ENSMUSG00000037465	Klf10	0.372219	4.64225	48.0404	4.43336e-06	0.00356391
ENSMUSG00000056174	Col8a2	0.579936	4.2797	48.361	4.95105e-06	0.00383266
ENSMUSG00000053560	Ier2	0.723087	2.51588	46.9198	5.21927e-06	0.003896
ENSMUSG00000024042	Sik1	0.610837	4.08033	49.6603	5.52517e-06	0.00391069
ENSMUSG00000022602	Arc	1.22212	7.93065	106.466	5.79515e-06	0.00391069
ENSMUSG00000039634	Zfp189	0.436072	4.17769	45.8844	5.80026e-06	0.00391069
ENSMUSG00000005899	Smpd4	-0.302158	6.03837	45.4615	6.12116e-06	0.0039405
ENSMUSG00000040495	Chrm4	0.374022	4.16866	45.3344	6.22154e-06	0.0039405
ENSMUSG00000090086	AI480526	-0.493861	3.95294	44.9803	6.51106e-06	0.00400258
ENSMUSG00000022425	Enpp2	0.890732	9.05438	73.8427	8.16813e-06	0.00487777
ENSMUSG00000097156	Gm3764	-0.38618	6.68851	43.943	1.02768e-05	0.00596655
ENSMUSG00000034765	Dusp5	0.837837	4.61419	61.9365	1.0874e-05	0.00608645
ENSMUSG00000031786	Drc7	0.609115	3.18474	41.3847	1.11685e-05	0.00608645
ENSMUSG00000057738	Sptan1	0.332092	10.2919	40.8171	1.13569e-05	0.00608645
ENSMUSG00000073147	5031425E22Rik	-0.308992	4.34162	39.6618	1.33532e-05	0.00679417
ENSMUSG00000023034	Nr4a1	1.01825	6.28337	81.5076	1.36679e-05	0.00679417
ENSMUSG00000005483	Dnajb1	0.248521	5.51845	39.4691	1.37234e-05	0.00679417
ENSMUSG00000068196	Col8a1	0.868613	2.72652	40.4893	1.39778e-05	0.00679417
ENSMUSG00000095123	Gm21781	-0.506426	4.17516	40.6353	1.5382e-05	0.00714877
ENSMUSG00000037868	Egr2	2.6204	2.24459	80.6058	1.57455e-05	0.00714877
ENSMUSG00000022512	Cldn1	0.782214	2.01408	38.3253	1.61756e-05	0.00714877
ENSMUSG00000032515	Csrnp1	0.440789	3.91029	38.1625	1.65634e-05	0.00714877
ENSMUSG00000028341	Nr4a3	0.388028	6.32261	40.5056	1.67405e-05	0.00714877
ENSMUSG00000023043	Krt18	0.971359	1.26167	38.0818	1.67595e-05	0.00714877
ENSMUSG00000028680	Plk3	0.33847	3.74518	36.5918	2.08987e-05	0.00873609
ENSMUSG00000035621	Midn	0.243343	5.61342	35.8792	2.32792e-05	0.00954037
ENSMUSG00000024190	Dusp1	0.68068	3.99831	42.9116	2.53322e-05	0.0101821
ENSMUSG00000025981	Coq10b	0.311997	3.63107	34.928	2.69508e-05	0.0106283
ENSMUSG00000020482	Ccdc117	0.303647	4.04398	34.7739	2.76055e-05	0.0106848
ENSMUSG00000090223	Pcp4	-0.277031	3.91468	34.4021	2.926e-05	0.0111193
ENSMUSG00000006134	Crkl	0.237008	5.50996	34.2819	2.98187e-05	0.0111293
ENSMUSG00000021848	Otx2	0.944949	2.21712	35.5828	3.18266e-05	0.0116703
ENSMUSG00000055866	Per2	0.309793	5.53815	33.3827	3.44038e-05	0.0123587
ENSMUSG00000041112	Elmo1	-0.215226	5.38775	33.296	3.48865e-05	0.0123587
ENSMUSG00000100017	2410022M11Rik	-0.402114	2.53988	33.0307	3.64117e-05	0.012684
ENSMUSG00000032232	Cgnl1	0.277136	4.58096	32.3236	4.08608e-05	0.0137962
ENSMUSG00000047230	Cldn2	0.962484	2.39968	34.0296	4.16824e-05	0.0137962
ENSMUSG00000041225	Arhgap12	0.24501	6.14351	32.1345	4.21532e-05	0.0137962
ENSMUSG00000017418	Arl5b	0.245376	4.6006	32.1213	4.22447e-05	0.0137962
ENSMUSG00000021981	Cab39l	0.262693	4.83413	31.9632	4.33636e-05	0.0139437
ENSMUSG00000027570	Col9a3	0.395954	5.24741	33.3415	4.47752e-05	0.0141795
ENSMUSG00000084947	Gm15594	-0.894398	0.588855	31.5925	4.61202e-05	0.0143874
ENSMUSG00000032265	Fam46a	0.56385	2.45061	31.4853	4.69536e-05	0.014432
ENSMUSG00000030772	Dkk3	0.210908	8.76686	30.9415	5.14551e-05	0.0155864
ENSMUSG00000043015	Nemp2	-0.470696	2.69005	30.3754	5.6669e-05	0.0156246
ENSMUSG00000022206	Npr3	0.315488	4.36181	30.371	5.67119e-05	0.0156246
ENSMUSG00000010825	Grid2ip	-0.55751	1.70323	30.3428	5.69866e-05	0.0156246
ENSMUSG00000020108	Ddit4	0.234646	5.79507	30.3178	5.72322e-05	0.0156246
ENSMUSG00000060550	H2-Q7	-1.26428	-0.432445	30.2677	5.7727e-05	0.0156246
ENSMUSG00000010066	Cacna2d2	-0.244391	5.29581	30.2659	5.77448e-05	0.0156246
ENSMUSG00000022475	Hdac7	-0.242322	5.20611	30.2561	5.78423e-05	0.0156246
ENSMUSG00000031075	Ano1	-0.528738	2.73752	30.2363	5.80395e-05	0.0156246
ENSMUSG00000016526	Dyrk3	0.36537	3.70505	30.2094	5.8309e-05	0.0156246
ENSMUSG00000026211	Obsl1	-0.207266	4.84809	28.7552	7.52231e-05	0.0198469
ENSMUSG00000005268	Prlr	0.466931	3.25509	28.7001	7.59655e-05	0.0198469
ENSMUSG00000026116	Tmem131	-0.205851	6.50286	28.3156	8.13849e-05	0.0209084
ENSMUSG00000028073	Pear1	-0.451495	2.6436	28.2558	8.22667e-05	0.0209084
ENSMUSG00000038612	Mcl1	0.228875	5.89347	28.1787	8.34181e-05	0.0209084
ENSMUSG00000059839	Zfp874b	0.318314	3.38595	28.1383	8.40298e-05	0.0209084
ENSMUSG00000021701	Plk2	0.199308	7.71792	27.9185	8.7445e-05	0.0215022
ENSMUSG00000035929	H2-Q4	-0.638358	1.43635	27.8044	8.92795e-05	0.021698
ENSMUSG00000037573	Tob1	0.262691	4.68747	27.7032	9.09436e-05	0.0218484
ENSMUSG00000028195	Cyr61	0.663495	1.801	27.5893	9.28593e-05	0.0220551
ENSMUSG00000050164	Mchr1	0.252406	4.28844	27.3788	9.65208e-05	0.0222966
ENSMUSG00000046402	Rbp1	0.393152	3.05156	27.3742	9.66012e-05	0.0222966
ENSMUSG00000053025	Sv2b	0.229016	8.7796	27.3476	9.70762e-05	0.0222966
ENSMUSG00000040690	Col16a1	-0.260982	4.38943	27.009	0.000103354	0.0234806
ENSMUSG00000016024	Lbp	0.441162	3.51045	27.0155	0.000105661	0.0235797
ENSMUSG00000004098	Col5a3	-0.351391	2.71881	26.8708	0.000106047	0.0235797
ENSMUSG00000032246	Calml4	0.653351	1.75601	26.8008	0.000107443	0.0236386
ENSMUSG00000016918	Sulf1	0.646725	3.95158	31.388	0.00010929	0.0237946
ENSMUSG00000021994	Wnt5a	-0.352871	3.62213	26.391	0.000116036	0.0250028
ENSMUSG00000029778	Adcyap1r1	-0.226265	8.33415	26.2984	0.000118085	0.0251208
ENSMUSG00000007682	Dio2	0.264255	5.12719	26.2581	0.000118987	0.0251208
ENSMUSG00000038872	Zfhx3	-0.360744	3.26146	25.787	0.000130161	0.0270885
ENSMUSG00000020734	Grin2c	-0.179746	6.33013	25.7574	0.0001309	0.0270885
ENSMUSG00000040860	Crocc	-0.237047	6.87215	25.4993	0.000137566	0.0281888
ENSMUSG00000042793	Lgr6	-0.494492	1.95787	25.2514	0.000144332	0.0292882
ENSMUSG00000023122	Sult1c2	1.88841	-0.933337	25.1128	0.000148278	0.0297997
ENSMUSG00000025488	Cox8b	1.54844	-0.466224	24.53	0.000166269	0.0327854
ENSMUSG00000057751	Megf6	-0.350717	3.35853	24.5299	0.000166272	0.0327854
ENSMUSG00000023764	Sfi1	-0.299962	4.97098	24.6223	0.0001703	0.0332659
ENSMUSG00000105881	4932422M17Rik	-0.433055	2.07673	24.3381	0.000172726	0.0334273
ENSMUSG00000098051	Gm27032	-0.249589	3.8703	24.207	0.000177299	0.0339975
ENSMUSG00000011751	Sptbn4	-0.178505	8.33199	23.9567	0.000186417	0.0353682
ENSMUSG00000039672	Kcne2	1.0236	2.49403	25.9612	0.000188885	0.0353682
ENSMUSG00000039323	Igfbp2	0.334337	5.35404	24.786	0.000189524	0.0353682
ENSMUSG00000015652	Steap1	1.09229	0.877411	23.6314	0.000199077	0.0364774
ENSMUSG00000037992	Rara	0.298149	4.36329	23.6121	0.000199854	0.0364774
ENSMUSG00000056724	Nbeal2	-0.254888	4.66415	23.5912	0.000200703	0.0364774
ENSMUSG00000031502	Col4a1	-0.212631	6.56816	23.4983	0.000204532	0.0366753
ENSMUSG00000074890	Lcmt2	-0.346834	3.21626	23.4799	0.000205302	0.0366753
ENSMUSG00000001827	Folr1	1.14266	3.19028	33.1372	0.000208809	0.0369673
ENSMUSG00000022893	Adamts1	0.314897	4.70052	23.5923	0.000210474	0.0369673
ENSMUSG00000035314	Gdpd5	-0.225669	4.72546	23.3129	0.000212417	0.0369977
ENSMUSG00000021895	Arhgef3	0.236015	6.24986	23.2202	0.00021649	0.0373955
ENSMUSG00000104969	Gm43445	-0.655255	0.889286	23.0754	0.000223028	0.0382092
ENSMUSG00000029823	Luc7l2	-0.22419	7.25276	22.4362	0.000254706	0.0432655
ENSMUSG00000037553	Zdhhc18	-0.181324	5.211	22.3993	0.000256683	0.0432655
ENSMUSG00000019235	Rps6kl1	0.174157	5.80069	22.3046	0.000261842	0.0437821
ENSMUSG00000038115	Ano2	-0.42471	2.45891	22.2568	0.000264493	0.0438569
ENSMUSG00000102401	Gm37864	2.03989	-0.397291	23.1163	0.000266486	0.0438569
ENSMUSG00000015377	Dennd6b	-0.178953	6.27457	22.1646	0.000269683	0.0438584
ENSMUSG00000050074	Spink8	0.299457	3.88312	22.147	0.000270692	0.0438584
ENSMUSG00000056679	Gpr173	-0.253766	4.029	22.066	0.00027537	0.0442732
ENSMUSG00000074793	Hspa12b	-0.298282	2.9996	21.9731	0.000280848	0.0448092
ENSMUSG00000031530	Dusp4	0.280241	5.10364	22.0895	0.000283346	0.0448652
ENSMUSG00000019916	P4ha1	0.188672	5.51338	21.6657	0.000299884	0.0469209
ENSMUSG00000045817	Zfp36l2	-0.293012	4.03005	21.6512	0.000300818	0.0469209
ENSMUSG00000055003	Lrtm2	-0.171421	5.84954	21.38	0.000318895	0.0493721
ENSMUSG00000019936	Epyc	0.669998	1.00097	21.2308	0.000329363	0.0506178
ENSMUSG00000028565	Nfia	-0.245641	6.00136	21.2703	0.000337234	0.0511434
ENSMUSG00000050666	Vstm4	-0.415311	1.82332	21.1161	0.000337677	0.0511434
ENSMUSG00000044317	Gpr4	-0.516903	1.9347	21.0815	0.000340227	0.0511589
ENSMUSG00000067860	Zic3	-0.419269	1.74535	20.878	0.000355701	0.0531036
ENSMUSG00000016559	H3f3b	-0.182078	7.22493	20.8222	0.000360082	0.0532029
ENSMUSG00000074825	Itpripl1	0.471344	2.03425	20.7766	0.000363709	0.0532029
ENSMUSG00000067279	Ppp1r3c	0.218011	5.34053	20.7553	0.000365417	0.0532029
ENSMUSG00000028630	Dyrk2	0.242185	5.67473	20.7723	0.000366548	0.0532029
ENSMUSG00000074415	2610203C20Rik	-0.267855	5.59219	20.7638	0.000377813	0.0544598
ENSMUSG00000040488	Ltbp4	-0.170644	6.2476	20.5287	0.000384163	0.0546319
ENSMUSG00000042804	Gpr153	-0.276283	4.13019	20.5278	0.000384235	0.0546319
ENSMUSG00000034621	Gpatch8	-0.175787	6.46956	20.4599	0.000390065	0.0550861
ENSMUSG00000036792	Mbd5	-0.171642	5.91472	20.3039	0.000403845	0.0560554
ENSMUSG00000111374	AC113305.1	0.6984	1.42904	20.301	0.0004041	0.0560554
ENSMUSG00000022324	Matn2	0.188234	6.09976	20.2913	0.000404974	0.0560554
ENSMUSG00000025350	Rdh5	0.543756	2.62724	20.5182	0.000411961	0.0566473
ENSMUSG00000036432	Siah2	0.238654	3.80695	20.1103	0.00042171	0.0571573
ENSMUSG00000055214	Pld5	-0.461172	1.71213	20.0948	0.000423175	0.0571573
ENSMUSG00000021250	Fos	1.87428	3.99923	43.1881	0.000423873	0.0571573
ENSMUSG00000021179	Nrde2	-0.258708	4.59707	20.0474	0.000427703	0.057304
ENSMUSG00000031246	Sh3bgrl	0.152641	6.2946	19.9735	0.000434873	0.0578935
ENSMUSG00000002771	Grin2d	-0.407694	3.77997	20.6659	0.000446151	0.059019
ENSMUSG00000027864	Ptgfrn	-0.239384	4.48565	19.8214	0.000450065	0.0591623
ENSMUSG00000022280	Rnf19a	0.201366	5.33614	19.7412	0.000458319	0.0597482
ENSMUSG00000021134	Srsf5	-0.21434	7.96125	19.7228	0.000460239	0.0597482
ENSMUSG00000046470	Sox18	-0.381613	2.59904	19.682	0.000464524	0.0598827
ENSMUSG00000048450	Msx1	0.354321	3.12271	19.6585	0.000467005	0.0598827
ENSMUSG00000032259	Drd2	-0.436153	1.93952	19.6279	0.00047027	0.0599336
ENSMUSG00000038793	Lefty1	0.296613	3.73076	19.5923	0.000474098	0.0600515
ENSMUSG00000086290	Snhg12	-0.225691	3.84742	19.5661	0.000476942	0.0600515
ENSMUSG00000024170	Telo2	-0.163155	5.62565	19.4958	0.000484652	0.0606569
ENSMUSG00000105594	Gm43398	-0.753764	0.460487	19.427	0.000492337	0.061252
ENSMUSG00000058793	Cds2	-0.223813	10.2448	19.3641	0.000499489	0.061774
ENSMUSG00000042605	Atxn2	-0.154998	6.45527	19.3365	0.000502663	0.0618009
ENSMUSG00000050931	Sgms2	0.345778	2.47887	19.2854	0.000508602	0.062148
ENSMUSG00000046056	Sbsn	-0.431152	1.8971	19.2604	0.000511543	0.062148
ENSMUSG00000040938	Slc16a11	-0.276767	4.29557	19.2361	0.000514406	0.062148
ENSMUSG00000090698	Apold1	0.522094	2.15776	19.0933	0.000546003	0.0655862
ENSMUSG00000048677	Tpcn2	-0.288137	2.64326	18.894	0.000556821	0.0665035
ENSMUSG00000032511	Scn5a	-0.384241	3.06384	18.8007	0.000569065	0.0675604
ENSMUSG00000035007	Rundc1	0.1858	5.37833	18.7777	0.000572135	0.0675604
ENSMUSG00000023805	Synj2	0.165476	6.59787	18.7023	0.000582314	0.0679921
ENSMUSG00000029705	Cux1	-0.170061	5.62497	18.6775	0.000585718	0.0679921
ENSMUSG00000021338	Carmil1	-0.200392	4.58973	18.6525	0.000589153	0.0679921
ENSMUSG00000039976	Tbc1d16	-0.161319	6.50369	18.6154	0.000594307	0.0679921
ENSMUSG00000037447	Arid5a	0.263915	4.04238	18.5934	0.000597385	0.0679921
ENSMUSG00000025505	Tmem80	-0.182988	4.54388	18.577	0.000599697	0.0679921
ENSMUSG00000000253	Gmpr	0.161405	5.78249	18.5729	0.000600283	0.0679921
ENSMUSG00000017723	Wfdc2	1.52346	0.486006	20.0147	0.000601816	0.0679921
ENSMUSG00000042742	Bmt2	0.219311	4.55647	18.496	0.000611244	0.0680118
ENSMUSG00000030779	Rbbp6	-0.163968	6.3983	18.4804	0.000613502	0.0680118
ENSMUSG00000032932	Hspa13	0.165412	5.11904	18.4631	0.000616015	0.0680118
ENSMUSG00000048546	Tob2	0.270948	5.00511	18.7114	0.000616092	0.0680118
ENSMUSG00000026463	Atp2b4	-0.337898	6.92133	21.5007	0.000618688	0.0680118
ENSMUSG00000049382	Krt8	0.756706	0.726459	18.4075	0.000624154	0.0680118
ENSMUSG00000026577	Blzf1	0.238095	3.90985	18.4033	0.000624767	0.0680118
ENSMUSG00000000794	Kcnn3	-0.2835	4.51829	18.4608	0.000638812	0.0691804
ENSMUSG00000037243	Zfp692	-0.164193	5.05495	18.2552	0.000647097	0.0695027
ENSMUSG00000064368	mt-Nd6	-0.219001	9.68246	18.2465	0.000648439	0.0695027
ENSMUSG00000070780	Rbm47	0.570848	1.49939	18.1483	0.000663771	0.0707831
ENSMUSG00000049792	Bag5	0.180484	5.06339	18.125	0.000667468	0.0708159
ENSMUSG00000060572	Mfap2	-0.315538	2.4497	17.9895	0.000689449	0.0721824
ENSMUSG00000095332	Gm9821	-0.323801	2.45428	17.9855	0.000690116	0.0721824
ENSMUSG00000046380	Jrk	-0.217358	4.62901	17.9648	0.00069354	0.0721824
ENSMUSG00000074776	Gm10754	0.732826	0.31854	17.9611	0.000694161	0.0721824
ENSMUSG00000055148	Klf2	0.389557	2.29219	17.8964	0.000705027	0.0727476
ENSMUSG00000113656	AC124516.3	-1.50195	-1.43483	17.8874	0.000706558	0.0727476
ENSMUSG00000030279	C2cd5	-0.173027	6.1834	17.8662	0.00071017	0.0727611
ENSMUSG00000074909	Ranbp6	0.179868	5.22207	17.7639	0.000727903	0.0742141
ENSMUSG00000085385	Snhg17	-0.236304	3.93372	17.6871	0.000741531	0.0752366
ENSMUSG00000004415	Col26a1	-0.396953	2.06544	17.6647	0.000745566	0.0752805
ENSMUSG00000026051	1500015O10Rik	0.891139	3.40751	23.4186	0.000773102	0.0772524
ENSMUSG00000007812	Zfp655	0.202661	4.79646	17.5034	0.000775346	0.0772524
ENSMUSG00000050423	Ppp1r3g	0.315307	2.8198	17.4742	0.00078088	0.0772524
ENSMUSG00000044583	Tlr7	0.540939	0.751791	17.4626	0.000783104	0.0772524
ENSMUSG00000042873	Lhfpl4	-0.14485	7.25054	17.4601	0.000783576	0.0772524
ENSMUSG00000076617	Ighm	-0.34159	3.26984	17.4226	0.00079077	0.0775957
ENSMUSG00000039879	Heca	0.174609	5.27024	17.3704	0.000800924	0.0782249
ENSMUSG00000061524	Zic2	-0.543239	4.09424	21.6101	0.000804872	0.0782448
ENSMUSG00000078671	Chd2	-0.15163	5.89121	17.2922	0.000816406	0.0786543
ENSMUSG00000060802	B2m	-0.260716	5.50543	17.6428	0.000819064	0.0786543
ENSMUSG00000063511	Snrnp70	-0.216008	8.41145	17.2852	0.000820374	0.0786543
ENSMUSG00000052087	Rgs14	0.161751	7.32498	17.2474	0.000825435	0.0787782
ENSMUSG00000021032	Ngb	-0.56822	2.08419	17.5275	0.000830128	0.0788659
ENSMUSG00000021670	Hmgcr	0.207536	6.61875	17.2261	0.000841752	0.0796084
ENSMUSG00000031355	Arhgap6	-0.401101	2.42776	17.1465	0.000846189	0.0796675
ENSMUSG00000108414	Snhg1	-0.27294	3.06036	17.1068	0.000854495	0.0799158
ENSMUSG00000018846	Pank3	0.162023	5.77662	17.0975	0.000856473	0.0799158
ENSMUSG00000042520	Ubap2l	-0.165049	6.49608	17.074	0.000861445	0.0800225
ENSMUSG00000055436	Srsf11	-0.144815	7.02136	17.0465	0.000867312	0.080211
ENSMUSG00000109555	Gm44891	-0.726041	0.13921	16.9487	0.000888576	0.0818156
ENSMUSG00000038855	Itpkb	-0.155478	6.21769	16.8974	0.000899976	0.0822517
ENSMUSG00000042800	Spata46	-1.0451	-1.40817	16.892	0.000901184	0.0822517
ENSMUSG00000032243	Itga11	-0.363473	2.46891	16.8516	0.000910279	0.0827206
ENSMUSG00000049516	Spty2d1	0.210808	4.31973	16.788	0.000924812	0.0836774
ENSMUSG00000063765	Chadl	-0.239954	3.68457	16.7529	0.000932935	0.0840486
ENSMUSG00000018143	Mafk	0.212286	3.99073	16.6879	0.000948238	0.0850401
ENSMUSG00000096014	Sox1	-0.250208	4.14353	16.6572	0.000955552	0.0850401
ENSMUSG00000021763	BC067074	0.419401	1.99484	16.653	0.000956547	0.0850401
ENSMUSG00000074738	Fndc10	-0.167542	4.95699	16.6377	0.000960215	0.0850401
ENSMUSG00000010080	Epn3	0.449337	2.78112	16.7738	0.000968853	0.085443
ENSMUSG00000027639	Samhd1	-0.213346	3.97628	16.575	0.000975444	0.0854866
ENSMUSG00000063975	Slco1a5	1.50286	-1.26894	16.5665	0.000977527	0.0854866
ENSMUSG00000040441	Slc26a10	-0.301144	4.06299	16.5456	0.00101493	0.0883876
ENSMUSG00000021986	Amer2	0.326251	4.26067	16.5337	0.00105222	0.0912553
ENSMUSG00000026918	Brd3	-0.135072	5.94664	16.256	0.00105727	0.0913104
ENSMUSG00000043773	1700048O20Rik	-0.54667	1.67095	16.2249	0.00106568	0.0913104
ENSMUSG00000036972	Zic4	-0.744349	2.87831	20.0815	0.00107325	0.0913104
ENSMUSG00000021760	Gpx8	0.521726	1.63528	16.1907	0.00107498	0.0913104
ENSMUSG00000047045	Tmem164	-0.178818	4.99254	16.1888	0.00107552	0.0913104
ENSMUSG00000067879	3110035E14Rik	0.128396	7.59091	16.1758	0.00107907	0.0913104
ENSMUSG00000025816	Sec61a2	-0.154784	5.43037	16.1564	0.00108442	0.0913934
ENSMUSG00000023277	Twf2	0.16248	5.26251	16.1088	0.00109767	0.0921384
ENSMUSG00000066150	Slc31a1	0.24454	4.35982	16.0902	0.00110289	0.0922058
ENSMUSG00000010803	Gabra1	0.151662	7.70845	16.0349	0.00111859	0.0931457
ENSMUSG00000044367	Slc16a13	-0.275455	2.80265	15.9769	0.00113533	0.094165
ENSMUSG00000052273	Dnah3	-0.486642	0.684989	15.8478	0.00117363	0.0965783
ENSMUSG00000024451	Arap3	-0.230445	3.74433	15.8399	0.00117601	0.0965783
ENSMUSG00000043993	2900052L18Rik	-0.295847	2.48965	15.8324	0.00117829	0.0965783
ENSMUSG00000030748	Il4ra	-0.346785	2.72241	15.7929	0.00119037	0.097187
ENSMUSG00000025790	Slco3a1	-0.17302	5.37189	15.7763	0.00119547	0.0972237
ENSMUSG00000000538	Tom1l2	-0.172726	8.51516	15.7596	0.00120063	0.0972647
ENSMUSG00000056947	Mab21l1	-0.797472	0.0244121	15.6917	0.00122191	0.0986065
ENSMUSG00000001995	Sipa1l2	-0.195519	6.93966	15.7244	0.00122684	0.098624
ENSMUSG00000028749	Pla2g2f	-0.45454	2.41762	15.7294	0.00124123	0.0993984
ENSMUSG00000036052	Dnajb5	0.189759	7.25159	15.5617	0.00126383	0.100502
ENSMUSG00000063018	2010204K13Rik	-0.256231	3.66191	15.5593	0.00126462	0.100502
ENSMUSG00000045005	Fzd5	-0.406745	1.3101	15.5347	0.00127275	0.100672
ENSMUSG00000030110	Ret	-0.262648	2.86329	15.5232	0.00127657	0.100672
ENSMUSG00000031485	Prosc	0.14374	5.98774	15.5093	0.00128121	0.100672
ENSMUSG00000110146	Gm45487	-1.40971	-1.80758	15.4651	0.00129607	0.101457
ENSMUSG00000101795	Gm5835	0.396536	1.80867	15.3583	0.0013328	0.103412
ENSMUSG00000030403	Vasp	-0.177117	4.11814	15.3547	0.00133405	0.103412
ENSMUSG00000038602	Slc35f1	-0.195076	5.75418	15.3488	0.00133611	0.103412
ENSMUSG00000058740	Kcnt1	-0.172661	6.31985	15.3137	0.00134849	0.103412
ENSMUSG00000059991	Nptx2	0.213727	5.20596	15.2909	0.00135658	0.103412
ENSMUSG00000025038	Efhc2	0.529919	0.468383	15.277	0.00136154	0.103412
ENSMUSG00000092274	Neat1	-0.549317	7.01631	22.8211	0.00136315	0.103412
ENSMUSG00000021025	Nfkbia	0.207163	3.98023	15.2677	0.00136486	0.103412
ENSMUSG00000027993	Trim2	0.142207	8.51907	15.2657	0.00136557	0.103412
ENSMUSG00000061353	Cxcl12	-0.229952	5.93338	15.4475	0.00138313	0.104364
ENSMUSG00000041193	Pla2g5	0.67759	0.828772	15.175	0.00139859	0.104975
ENSMUSG00000044548	Dact1	0.406335	2.05175	15.1678	0.00140127	0.104975
ENSMUSG00000047793	Sned1	-0.283803	4.20578	15.2622	0.00141563	0.105344
ENSMUSG00000021367	Edn1	-0.93227	0.245198	15.2213	0.00141628	0.105344
ENSMUSG00000033159	Cnppd1	-0.155867	5.26815	15.0919	0.00142963	0.105653
ENSMUSG00000027452	Acss1	0.170832	5.22264	15.0895	0.00143054	0.105653
ENSMUSG00000068323	Slc4a5	1.37963	3.35272	23.6547	0.00143899	0.105902
ENSMUSG00000034998	Foxn2	0.186276	4.42173	15.0267	0.00145456	0.105977
ENSMUSG00000036169	Sostdc1	0.534551	3.03131	15.8553	0.00145805	0.105977
ENSMUSG00000028542	Slc6a9	-0.192479	5.17021	14.9935	0.00146744	0.105977
ENSMUSG00000030888	Rrp8	0.235025	3.20974	14.9846	0.0014709	0.105977
ENSMUSG00000043557	Mdga1	-0.182703	6.8624	14.9812	0.00147223	0.105977
ENSMUSG00000037253	Mex3c	0.148289	5.23463	14.9558	0.00148218	0.105977
ENSMUSG00000038425	Poli	-0.232818	3.38183	14.9532	0.00148323	0.105977
ENSMUSG00000114045	AC152061.1	-0.379138	1.49724	14.9515	0.00148391	0.105977
ENSMUSG00000113361	AC152827.1	-0.350496	1.7155	14.9388	0.0014889	0.105977
ENSMUSG00000060988	Galnt13	-0.178546	4.00988	14.9297	0.00149253	0.105977
ENSMUSG00000001750	Tcirg1	-0.175542	4.24246	14.9215	0.00149577	0.105977
ENSMUSG00000037306	Man1c1	-0.208327	5.02922	14.8991	0.00150475	0.106253
ENSMUSG00000009097	Tbx1	-0.614247	0.242734	14.8735	0.00151505	0.106549
ENSMUSG00000029265	Dr1	0.187882	5.3358	14.8633	0.00151915	0.106549
ENSMUSG00000041712	Ubr7	0.158011	5.2146	14.8413	0.00152809	0.106818
ENSMUSG00000020090	Npffr1	-0.33436	3.04155	14.7823	0.00155241	0.108157
ENSMUSG00000028093	Acp6	-0.221501	4.15281	14.7385	0.00157073	0.109069
ENSMUSG00000102059	Gm20257	-0.532536	0.304375	14.6991	0.00158739	0.109861
ENSMUSG00000050315	Synpo2	-0.409792	2.66247	14.835	0.0015974	0.110189
ENSMUSG00000001467	Cyp51	0.194465	5.65365	14.6343	0.0016153	0.110474
ENSMUSG00000045672	Col27a1	-0.368539	3.06502	14.7939	0.0016192	0.110474
ENSMUSG00000090381	Gm6158	1.12863	-1.45173	14.6208	0.00162115	0.110474
ENSMUSG00000037474	Dtl	0.657175	0.692033	14.6173	0.00162268	0.110474
ENSMUSG00000109392	Gm5737	1.10925	-1.49815	14.5961	0.00163197	0.110746
ENSMUSG00000063049	Ing2	0.211049	4.11844	14.571	0.00164308	0.110881
ENSMUSG00000052616	Terb1	-0.707586	-0.452779	14.5676	0.00164457	0.110881
ENSMUSG00000031503	Col4a2	-0.177863	6.75555	14.5036	0.00167325	0.112123
ENSMUSG00000024261	Syt4	0.155074	6.66547	14.4922	0.00167841	0.112123
ENSMUSG00000042857	Gm9776	-0.304277	1.86367	14.4638	0.00169133	0.112123
ENSMUSG00000104010	Gm37366	-0.725395	-0.0441263	14.443	0.00170091	0.112123
ENSMUSG00000029406	Pitpnm2	-0.135761	8.7192	14.4424	0.0017012	0.112123
ENSMUSG00000004980	Hnrnpa2b1	-0.149836	8.32766	14.4335	0.00170531	0.112123
ENSMUSG00000022686	B3gnt5	0.989274	-0.578096	14.4265	0.00170855	0.112123
ENSMUSG00000038909	Kat7	-0.144547	6.46055	14.4221	0.00171057	0.112123
ENSMUSG00000014786	Slc9a5	-0.168825	4.45529	14.4206	0.00171127	0.112123
ENSMUSG00000026579	F5	1.09267	3.59229	21.3208	0.0017265	0.112768
ENSMUSG00000009406	Elk1	-0.223524	6.54789	14.7186	0.00174054	0.113034
ENSMUSG00000074151	Nlrc5	-0.620469	0.344587	14.3509	0.00174397	0.113034
ENSMUSG00000029608	Rph3a	-0.140547	8.385	14.3449	0.0017468	0.113034
ENSMUSG00000000056	Narf	0.158515	5.65649	14.312	0.0017625	0.11357
ENSMUSG00000041926	Rnpep	-0.206232	5.43417	14.3303	0.00176676	0.11357
ENSMUSG00000012017	Scarf2	-0.399114	2.32126	14.2895	0.00177337	0.11357
ENSMUSG00000025103	Btbd1	0.122094	6.41673	14.2823	0.00177682	0.11357
ENSMUSG00000057969	Sema3b	0.425202	3.03146	14.4452	0.00179745	0.113754
ENSMUSG00000063434	Sorcs3	0.157162	6.0057	14.238	0.00179846	0.113754
ENSMUSG00000011427	Zfp790	0.202918	3.68252	14.2328	0.001801	0.113754
ENSMUSG00000086924	Gm11766	-0.296884	2.9965	14.2221	0.00180629	0.113754
ENSMUSG00000070493	Chchd2	-0.156578	7.37541	14.2131	0.00181071	0.113754
ENSMUSG00000044708	Kcnj10	-0.187851	6.94371	14.2795	0.00181235	0.113754
ENSMUSG00000086536	Gm12264	-0.63657	0.288442	14.1815	0.0018264	0.114033
ENSMUSG00000055862	Izumo4	-0.176529	4.94292	14.1789	0.00182771	0.114033
ENSMUSG00000057948	Unc13d	-0.383297	1.24205	14.1039	0.00186566	0.115449
ENSMUSG00000060733	Ipmk	0.201634	5.45821	14.0738	0.00188118	0.115449
ENSMUSG00000023011	Faim2	-0.16905	8.95624	14.0721	0.00188203	0.115449
ENSMUSG00000113836	AC124426.4	0.692659	0.00801913	14.0484	0.00189432	0.115449
ENSMUSG00000079465	Col4a3	0.734216	0.686821	14.0425	0.00189741	0.115449
ENSMUSG00000031310	Zmym3	-0.125834	7.74295	14.0325	0.00190265	0.115449
ENSMUSG00000044345	Marveld1	-0.216502	3.53521	14.0141	0.0019123	0.115449
ENSMUSG00000045078	Rnf216	-0.153603	5.85317	14.0124	0.0019132	0.115449
ENSMUSG00000034616	Ssh3	-0.17737	5.62402	14.0093	0.00191482	0.115449
ENSMUSG00000031709	Tbc1d9	0.127499	6.81064	13.9996	0.00191998	0.115449
ENSMUSG00000086224	2700069I18Rik	1.58857	-2.04191	13.9927	0.00192362	0.115449
ENSMUSG00000010608	Rbm25	-0.169248	6.69996	13.9911	0.00192447	0.115449
ENSMUSG00000040113	Mettl11b	0.723779	-0.525505	13.991	0.00192453	0.115449
ENSMUSG00000050295	Foxc1	-0.477491	2.04282	14.0706	0.00193263	0.115449
ENSMUSG00000041354	Rgl2	-0.175373	5.9293	13.9745	0.00193326	0.115449
ENSMUSG00000035722	Abca7	-0.144746	5.60054	13.9239	0.00196049	0.116435
ENSMUSG00000051111	Sv2c	-0.214273	5.31336	13.986	0.00196594	0.116435
ENSMUSG00000040265	Dnm3	-0.151947	6.54119	13.9127	0.00196655	0.116435
ENSMUSG00000037086	Prr32	1.22763	0.857257	14.706	0.00197274	0.116435
ENSMUSG00000039089	L3mbtl3	-0.197673	4.38255	13.8924	0.00197764	0.116435
ENSMUSG00000022220	Adcy4	-0.449053	2.02529	13.9103	0.0019899	0.116828
ENSMUSG00000067199	Frat1	-0.199202	4.4724	13.8589	0.00199602	0.11686
ENSMUSG00000073787	Gm10575	-0.793812	-0.850603	13.8424	0.0020052	0.117069
ENSMUSG00000104886	Gm43000	-2.3491	-1.1191	17.9887	0.00205353	0.119557
ENSMUSG00000021775	Nr1d2	0.144447	6.1049	13.7279	0.00206996	0.11979
ENSMUSG00000100252	Mir124-2hg	-0.188162	4.5285	13.7263	0.00207088	0.11979
ENSMUSG00000035493	Tgfbi	0.324099	2.33225	13.7197	0.00207474	0.11979
ENSMUSG00000019027	Dnah1	-0.206009	4.01269	13.7031	0.00208434	0.119879
ENSMUSG00000031785	Adgrg1	-0.148331	6.10824	13.6916	0.00209102	0.119879
ENSMUSG00000037622	Wdtc1	-0.151422	6.78235	13.686	0.00209427	0.119879
ENSMUSG00000097767	Miat	-0.227642	9.08437	13.858	0.00209921	0.119879
ENSMUSG00000028248	Pnisr	-0.190695	7.53374	13.6958	0.0021341	0.120717
ENSMUSG00000035673	Sbno2	-0.137725	5.03584	13.6159	0.00213566	0.120717
ENSMUSG00000022383	Ppara	0.423098	1.5784	13.6148	0.00213635	0.120717
ENSMUSG00000033717	Adra2a	-0.258678	3.82499	13.6137	0.002137	0.120717
ENSMUSG00000028809	Srrm1	-0.190372	6.89883	13.6668	0.00215188	0.121088
ENSMUSG00000039137	Whrn	-0.177808	4.83385	13.5679	0.00216453	0.121088
ENSMUSG00000016179	Camk1g	0.174245	4.92645	13.5668	0.0021652	0.121088
ENSMUSG00000045930	Clec14a	-0.367736	1.79467	13.5538	0.00217311	0.121088
ENSMUSG00000022807	Osbpl11	0.1602	4.61263	13.5514	0.00217455	0.121088
ENSMUSG00000016494	Cd34	0.1842	5.0688	13.5453	0.00217832	0.121088
ENSMUSG00000067787	Blcap	-0.141929	6.76824	13.5063	0.00220226	0.122094
ENSMUSG00000033170	Card10	-0.243298	3.14093	13.4272	0.00225176	0.124508
ENSMUSG00000026109	Tmeff2	-0.141565	6.19021	13.4113	0.00226189	0.124611
ENSMUSG00000039318	Rab3gap2	0.124207	6.37794	13.4002	0.00226895	0.124611
ENSMUSG00000001946	Esam	-0.206505	3.83332	13.3879	0.00227687	0.124611
ENSMUSG00000029561	Oasl2	-0.471914	1.39794	13.3742	0.00228569	0.124611
ENSMUSG00000000184	Ccnd2	0.162778	6.45391	13.3729	0.00228648	0.124611
ENSMUSG00000020788	Atp2a3	-0.233671	3.83258	13.3635	0.00229256	0.124611
ENSMUSG00000040061	Plcb2	-0.372685	2.21212	13.3592	0.00229535	0.124611
ENSMUSG00000020432	Tcn2	0.250688	4.52037	13.4655	0.00230266	0.124656
ENSMUSG00000056972	Magel2	-0.406876	2.12731	13.3396	0.00230812	0.124656
ENSMUSG00000041679	Lrrc29	-0.338261	2.16132	13.3098	0.00232765	0.125387
ENSMUSG00000035372	1810055G02Rik	0.175933	3.95862	13.2735	0.00235168	0.12632
ENSMUSG00000057236	Rbbp4	-0.139071	6.50673	13.2654	0.00235706	0.12632
ENSMUSG00000044792	Isca1	0.11941	6.66685	13.2238	0.00238504	0.127493
ENSMUSG00000068267	Cenpb	-0.139233	8.05744	13.2085	0.00239545	0.127723
ENSMUSG00000020752	Recql5	-0.184154	5.32733	13.1303	0.00244929	0.130261
ENSMUSG00000027030	Stk39	0.177554	5.88926	13.1178	0.00245805	0.130325
ENSMUSG00000048070	Pirt	0.432121	1.22977	13.1073	0.00246544	0.130325
ENSMUSG00000002748	Baz1b	-0.137715	7.27473	13.102	0.00246919	0.130325
ENSMUSG00000057963	Itpk1	-0.161007	6.29245	13.093	0.00247553	0.130327
ENSMUSG00000097479	Gm26582	-0.773926	-0.863776	13.0842	0.0024817	0.130327
ENSMUSG00000097993	Ptprv	-0.862345	-1.00557	13.0612	0.00249808	0.130622
ENSMUSG00000091002	Tcerg1l	-0.245027	3.41535	13.0588	0.00249982	0.130622
ENSMUSG00000069049	Eif2s3y	-0.150592	5.25097	13.0233	0.00252531	0.131596
ENSMUSG00000047786	Lix1	0.132809	5.09434	13.0123	0.00253323	0.131596
ENSMUSG00000026921	Egfl7	-0.172841	4.99832	13.0034	0.00253973	0.131596
ENSMUSG00000051615	Rap2a	0.138498	6.73045	12.993	0.00254726	0.131596
ENSMUSG00000002341	Ncan	-0.153679	8.61596	12.9894	0.00254994	0.131596
ENSMUSG00000106139	Gm43194	-0.646453	-0.364287	12.9794	0.00255724	0.131647
ENSMUSG00000016921	Srsf6	-0.132957	6.8273	12.9674	0.00256602	0.131775
ENSMUSG00000023911	Flywch2	-0.301397	2.52214	12.9343	0.00259051	0.132589
ENSMUSG00000020846	Rflnb	-0.348201	3.76442	13.5008	0.00259985	0.132589
ENSMUSG00000027347	Rasgrp1	0.133228	9.09531	12.914	0.00260567	0.132589
ENSMUSG00000022428	Cby1	0.156442	4.53701	12.9116	0.0026075	0.132589
ENSMUSG00000032596	Uba7	-0.311258	2.47142	12.9034	0.00261359	0.132589
ENSMUSG00000038517	Tbkbp1	-0.115657	6.66781	12.8782	0.00263264	0.132632
ENSMUSG00000044349	Snhg11	-0.276221	10.6698	13.3339	0.00263511	0.132632
ENSMUSG00000042116	Vwa1	-0.174082	4.56876	12.8697	0.00263909	0.132632
ENSMUSG00000097587	4930578M01Rik	-0.45807	1.05784	12.8687	0.00263982	0.132632
ENSMUSG00000025450	Gm9752	-0.355173	1.79768	12.8535	0.00265144	0.132896
ENSMUSG00000025902	Sox17	-0.407716	2.31699	12.9004	0.00266951	0.133326
ENSMUSG00000040372	Gpr63	0.221558	3.466	12.8257	0.00267277	0.133326
ENSMUSG00000042121	Ssh1	-0.139072	5.00854	12.7939	0.00269738	0.134233
ENSMUSG00000034917	Tjp3	0.467981	1.71055	12.7735	0.00271329	0.134328
ENSMUSG00000063564	Col23a1	-0.257496	4.08497	12.8037	0.00271701	0.134328
ENSMUSG00000045903	Npas4	0.808364	3.59021	18.1413	0.00272091	0.134328
ENSMUSG00000020641	Rsad2	-0.560522	0.257451	12.7388	0.00274071	0.134328
ENSMUSG00000031700	Gpt2	0.213557	6.28978	13.0108	0.00275039	0.134328
ENSMUSG00000031026	Trim66	-0.200174	5.0274	12.7234	0.00275295	0.134328
ENSMUSG00000042810	Krba1	-0.151885	6.27035	12.7188	0.0027566	0.134328
ENSMUSG00000047777	Phf13	0.320839	4.06461	13.2768	0.00276036	0.134328
ENSMUSG00000113216	AL590503.1	-0.357658	2.79591	12.7469	0.00277994	0.134328
ENSMUSG00000022634	Yaf2	0.149856	5.81168	12.6884	0.00278096	0.134328
ENSMUSG00000021257	Angel1	-0.217585	3.66204	12.6844	0.00278422	0.134328
ENSMUSG00000045275	Lca5l	-0.400366	1.88418	12.6843	0.00278431	0.134328
ENSMUSG00000108601	Gm44645	-0.508924	0.965136	12.6776	0.00278974	0.134328
ENSMUSG00000090235	Gm16244	-0.617169	-0.211229	12.6728	0.00279355	0.134328
ENSMUSG00000023912	Slc25a27	-0.147024	5.29678	12.6679	0.0027976	0.134328
ENSMUSG00000053965	Pde5a	0.206609	3.31211	12.6511	0.00281125	0.134328
ENSMUSG00000041703	Zic5	-0.354356	2.33966	12.6436	0.00281736	0.134328
ENSMUSG00000108049	Gm44168	-0.421717	3.1456	13.3803	0.00281926	0.134328
ENSMUSG00000045822	Zswim3	0.226571	3.05725	12.6378	0.00282208	0.134328
ENSMUSG00000001520	Nrip2	-0.199525	4.04871	12.6309	0.00282782	0.134328
ENSMUSG00000036867	Smad6	-0.387525	1.42515	12.6112	0.00284403	0.134462
ENSMUSG00000016346	Kcnq2	-0.166935	9.8337	12.6016	0.00285196	0.134462
ENSMUSG00000039629	Strip2	0.239929	5.24188	12.9531	0.0028539	0.134462
ENSMUSG00000038593	Tctn1	-0.171393	4.38807	12.5963	0.00285637	0.134462
ENSMUSG00000097379	Gm26873	-0.602796	0.276749	12.5822	0.00286814	0.134562
ENSMUSG00000069206	Zfp874a	0.237997	3.4583	12.5732	0.00287562	0.134562
ENSMUSG00000020231	Dip2a	-0.129112	7.05449	12.5706	0.00287781	0.134562
ENSMUSG00000005501	Usp40	-0.201472	4.49938	12.5465	0.00289812	0.135209
ENSMUSG00000110827	AC159895.1	-0.830161	-0.323528	12.5122	0.00292729	0.13612
ENSMUSG00000052387	Trpm3	0.230158	5.52386	12.7654	0.00293067	0.13612
ENSMUSG00000049154	Fam183b	-0.34416	1.35931	12.4937	0.00294313	0.136247
ENSMUSG00000062901	Klhl24	0.129177	5.68653	12.4843	0.00295126	0.136247
ENSMUSG00000008384	Sertad1	0.311076	2.97525	12.4784	0.00295635	0.136247
ENSMUSG00000040136	Abcc8	-0.127705	6.12985	12.4747	0.00295948	0.136247
ENSMUSG00000104662	Gm43267	-0.459039	0.649526	12.4669	0.00296624	0.136258
ENSMUSG00000035967	Ints6l	-0.143125	5.70253	12.4559	0.00297583	0.136399
ENSMUSG00000001247	Lsr	-0.340617	1.82185	12.4368	0.0029925	0.136863
ENSMUSG00000035275	Raver2	0.124379	5.6618	12.3754	0.00304686	0.13852
ENSMUSG00000001761	Smo	-0.16554	5.0868	12.3717	0.00305021	0.13852
ENSMUSG00000001985	Grik3	-0.206165	6.14216	12.5446	0.00305144	0.13852
ENSMUSG00000031024	St5	-0.198706	5.08782	12.3721	0.00306126	0.13852
ENSMUSG00000021384	Susd3	-0.455503	0.675902	12.3587	0.00306188	0.13852
ENSMUSG00000040606	Kazn	-0.129578	5.87627	12.3469	0.00307253	0.138702
ENSMUSG00000029757	Dync1i1	0.140782	7.11439	12.3208	0.00309618	0.139071
ENSMUSG00000063281	Zfp35	0.219937	3.61162	12.3198	0.00309709	0.139071
ENSMUSG00000031548	Sfrp1	0.413331	2.11499	12.3159	0.00310067	0.139071
ENSMUSG00000032846	Zswim6	0.157995	4.96793	12.3036	0.00311192	0.139277
ENSMUSG00000023892	Zfp51	0.448504	1.5237	12.2915	0.00312304	0.139427
ENSMUSG00000025049	Taf5	0.257427	2.58349	12.2813	0.00313241	0.139427
ENSMUSG00000096995	2810029C07Rik	-0.230462	3.14675	12.2782	0.00313529	0.139427
ENSMUSG00000056537	Rlim	0.12791	5.92935	12.2541	0.00315759	0.140121
ENSMUSG00000040511	Pvr	0.255833	3.00535	12.2333	0.00317709	0.140687
ENSMUSG00000033191	Tie1	-0.253981	3.98523	12.2571	0.00318574	0.140772
ENSMUSG00000022494	Shisa9	-0.181446	5.58674	12.2153	0.00319401	0.14084
ENSMUSG00000022995	Enah	-0.137165	7.5296	12.186	0.00322179	0.141766
ENSMUSG00000021573	Tppp	0.172389	8.92325	12.1511	0.0032553	0.142422
ENSMUSG00000035773	Kiss1r	-0.209498	2.85971	12.1415	0.00326456	0.142422
ENSMUSG00000023048	Prr13	-0.176855	4.69389	12.1395	0.00326648	0.142422
ENSMUSG00000113852	AC159193.5	-0.307411	3.18471	12.1282	0.00327742	0.142422
ENSMUSG00000026037	Orc2	0.173927	4.26946	12.1254	0.00328014	0.142422
ENSMUSG00000024524	Gnal	-0.15034	6.74869	12.123	0.00328249	0.142422
ENSMUSG00000098889	Gm27206	-0.583401	0.629085	12.1211	0.00328441	0.142422
ENSMUSG00000038065	Mturn	0.128156	7.59838	12.1031	0.00330195	0.142496
ENSMUSG00000028333	Anp32b	-0.153086	4.70363	12.096	0.00330889	0.142496
ENSMUSG00000029228	Lnx1	-0.193917	3.71361	12.0935	0.00331137	0.142496
ENSMUSG00000021294	Kif26a	-0.248825	3.94519	12.0915	0.00331338	0.142496
ENSMUSG00000021495	Fam193b	-0.123783	6.46503	12.0301	0.00337437	0.144821
ENSMUSG00000020131	Pcsk4	-0.321625	1.78555	12.0193	0.0033853	0.144992
ENSMUSG00000014748	Tex261	-0.148587	5.89551	11.9932	0.0034117	0.14535
ENSMUSG00000007617	Homer1	0.162142	6.67799	11.9865	0.00341855	0.14535
ENSMUSG00000035392	Dennd1a	-0.156234	6.21849	11.984	0.00342113	0.14535
ENSMUSG00000058979	Hdhd5	-0.173468	4.94395	11.9836	0.00342146	0.14535
ENSMUSG00000068580	Zfyve19	0.177694	3.79093	11.9616	0.00344404	0.146012
ENSMUSG00000043190	Rfesd	-0.220434	2.93932	11.9479	0.00345818	0.146111
ENSMUSG00000029439	Sfswap	-0.127573	6.61326	11.9305	0.00347617	0.146111
ENSMUSG00000051043	Gprc5c	-0.261542	3.09047	11.9247	0.00348222	0.146111
ENSMUSG00000022194	Pabpn1	-0.146771	5.83344	11.922	0.0034851	0.146111
ENSMUSG00000021587	Pcsk1	0.164906	4.41667	11.9184	0.00348878	0.146111
ENSMUSG00000085828	Gm15612	-0.321355	1.59021	11.9072	0.0035005	0.146111
ENSMUSG00000026170	Cyp27a1	-0.325318	1.89646	11.9056	0.00350221	0.146111
ENSMUSG00000071337	Tia1	-0.122134	6.35267	11.894	0.0035144	0.146111
ENSMUSG00000048997	Atxn7l2	-0.154746	4.86554	11.8848	0.00352412	0.146111
ENSMUSG00000027995	Tlr2	0.607221	-0.236799	11.877	0.00353232	0.146111
ENSMUSG00000042444	Fam63b	0.132395	5.66931	11.8738	0.0035357	0.146111
ENSMUSG00000037772	Mrpl23	-0.178745	3.90874	11.8691	0.00354071	0.146111
ENSMUSG00000018983	E2f2	-0.407834	1.1798	11.8644	0.00354569	0.146111
ENSMUSG00000021613	Hapln1	0.181406	4.25377	11.8628	0.00354741	0.146111
ENSMUSG00000047867	Gimap6	0.7307	0.957144	12.1842	0.00355945	0.146111
ENSMUSG00000071181	3830408C21Rik	-0.729976	0.0858602	11.8472	0.00356406	0.146111
ENSMUSG00000020253	Ppm1m	-0.187857	4.34367	11.839	0.00357278	0.146111
ENSMUSG00000013662	Atad1	0.118772	6.23178	11.8378	0.00357415	0.146111
ENSMUSG00000004815	Dgkq	-0.171708	5.83992	11.8254	0.00358741	0.146111
ENSMUSG00000097331	F420014N23Rik	-0.322175	1.98834	11.8236	0.00358944	0.146111
ENSMUSG00000106864	Gtf3c2	-0.158758	4.64955	11.8201	0.00359318	0.146111
ENSMUSG00000061702	Tmem91	-0.254564	2.86881	11.7963	0.00361891	0.146872
ENSMUSG00000026185	Igfbp5	-0.166082	7.46263	11.7838	0.00363257	0.14714
ENSMUSG00000026380	Tfcp2l1	-0.313355	2.94355	11.7669	0.00365112	0.147466
ENSMUSG00000048001	Hes5	-0.320396	2.81886	11.7636	0.00365472	0.147466
ENSMUSG00000036822	Topors	0.208266	4.25793	11.7542	0.00366511	0.147516
ENSMUSG00000048281	Dleu7	-0.340199	1.78436	11.7497	0.00367007	0.147516
ENSMUSG00000028626	Col9a2	-0.348003	2.64155	11.7411	0.00367963	0.147567
ENSMUSG00000046761	Fam83h	-0.396349	2.05839	11.7358	0.00368547	0.147567
ENSMUSG00000031302	Nlgn3	-0.143362	6.21751	11.7247	0.00369779	0.147777
ENSMUSG00000055333	Fat2	-0.702499	0.237046	11.7129	0.00371098	0.147945
ENSMUSG00000021806	Nid2	0.292646	2.90849	11.7083	0.00371614	0.147945
ENSMUSG00000024299	Adamts10	-0.181067	4.63967	11.6986	0.00372707	0.148098
ENSMUSG00000021791	Dydc2	1.0386	-1.60113	11.6901	0.00373662	0.148195
ENSMUSG00000053113	Socs3	-0.370735	1.05466	11.6818	0.003746	0.148286
ENSMUSG00000024427	Spry4	0.201019	4.21147	11.6526	0.00377922	0.149318
ENSMUSG00000028549	Itgb3bp	0.342359	1.57538	11.6455	0.00378737	0.149333
ENSMUSG00000028750	Pla2g2c	-0.778921	-1.06744	11.6398	0.00379389	0.149333
ENSMUSG00000039830	Olig2	-0.166945	4.52369	11.6209	0.00381574	0.149911
ENSMUSG00000029550	Sppl3	-0.132268	6.18839	11.6086	0.00382998	0.150188
ENSMUSG00000049764	Zfp280b	0.171131	4.39583	11.5887	0.0038531	0.150561
ENSMUSG00000032198	Dock6	-0.13993	4.76587	11.584	0.00385862	0.150561
ENSMUSG00000029385	Ccng2	0.145021	5.29702	11.5819	0.00386108	0.150561
ENSMUSG00000027881	Prpf38b	-0.146363	5.51646	11.5705	0.00387449	0.150802
ENSMUSG00000054708	Ankrd24	-0.136237	5.36741	11.5598	0.00388705	0.15101
ENSMUSG00000100615	Gm5511	1.03619	-0.219984	11.5496	0.00389909	0.151196
ENSMUSG00000105112	Gm42778	-0.680511	0.308997	11.5416	0.00390859	0.151284
ENSMUSG00000042035	Igsf3	-0.187413	5.45451	11.5273	0.00392564	0.151655
ENSMUSG00000012126	Ubxn11	-0.178876	4.14615	11.5182	0.00393654	0.151655
ENSMUSG00000051166	Eml5	-0.222072	6.2238	11.9878	0.00393995	0.151655
ENSMUSG00000024076	Vit	0.309585	2.28092	11.5026	0.00395526	0.151795
ENSMUSG00000029151	Slc30a3	-0.184786	6.68592	11.6193	0.00396057	0.151795
ENSMUSG00000025779	Ly96	-0.685379	-0.468103	11.4942	0.00396537	0.151795
ENSMUSG00000022332	Khdrbs3	0.141394	7.11551	11.4852	0.00397633	0.151848
ENSMUSG00000020447	Npc1l1	-0.637272	0.049068	11.4794	0.00398338	0.151848
ENSMUSG00000023084	Lrrc71	-0.392954	0.997794	11.4729	0.00399124	0.151848
ENSMUSG00000022900	Ildr1	-0.842865	-1.18387	11.4691	0.0039958	0.151848
ENSMUSG00000049521	Cdc42ep1	-0.195132	4.59046	11.4612	0.00400544	0.151938
ENSMUSG00000021890	Eaf1	0.203052	4.23143	11.4227	0.00405291	0.15346
ENSMUSG00000087231	E230016M11Rik	-0.461073	1.33692	11.4002	0.00408085	0.154238
ENSMUSG00000024014	Pim1	-0.509215	1.10299	11.3898	0.00409383	0.15431
ENSMUSG00000108372	Gm45124	-0.503481	0.672885	11.3869	0.00409751	0.15431
ENSMUSG00000049047	Armcx3	0.116898	5.5267	11.3792	0.00410706	0.154391
ENSMUSG00000028552	Eps15	0.147324	7.79568	11.3466	0.00414829	0.154888
ENSMUSG00000021453	Gadd45g	0.258932	3.52374	11.3463	0.00414877	0.154888
ENSMUSG00000073779	Lrp8os2	-0.670299	0.529974	11.3445	0.00415095	0.154888
ENSMUSG00000042608	Stk40	0.159379	5.05771	11.3377	0.00415968	0.154888
ENSMUSG00000032085	Tagln	-1.27878	-1.53338	11.3346	0.00416363	0.154888
ENSMUSG00000080966	Gm6263	-0.806445	0.279578	11.3262	0.00417431	0.154888
ENSMUSG00000054604	Cggbp1	0.131646	5.66193	11.3243	0.00417682	0.154888
ENSMUSG00000030047	Arhgap25	-0.346288	1.93464	11.3222	0.00417954	0.154888
ENSMUSG00000081603	Gm14681	0.688801	0.0102795	11.3024	0.00420499	0.155416
ENSMUSG00000078129	Actl10	-0.42611	0.716402	11.2916	0.00421895	0.155416
ENSMUSG00000017667	Zfp334	0.157845	4.83029	11.2891	0.00422222	0.155416
ENSMUSG00000047878	A4galt	-0.461469	0.869956	11.288	0.00422354	0.155416
ENSMUSG00000030032	Wdr54	-0.158781	4.17947	11.2762	0.00423901	0.155711
ENSMUSG00000021268	Meg3	-0.209589	8.74204	11.4438	0.00426275	0.156121
ENSMUSG00000030753	Thap12	0.119367	6.02385	11.2562	0.0042651	0.156121
ENSMUSG00000025650	Col7a1	-0.304768	2.30055	11.2363	0.00429133	0.156721
ENSMUSG00000028673	Fuca1	0.147134	4.83439	11.2324	0.0042965	0.156721
ENSMUSG00000025813	Homer2	0.187229	6.51462	11.3299	0.004346	0.157586
ENSMUSG00000029016	Clcn6	-0.130169	7.15613	11.1875	0.00435642	0.157586
ENSMUSG00000020092	Pald1	-0.178234	4.77571	11.1702	0.00437972	0.157586
ENSMUSG00000009281	Rarres2	-0.323944	1.81626	11.1494	0.00440795	0.157586
ENSMUSG00000038987	Cfap157	-0.358849	1.39943	11.1464	0.00441195	0.157586
ENSMUSG00000038250	Usp38	0.150054	4.61389	11.1462	0.0044123	0.157586
ENSMUSG00000036687	Tmem184a	1.08116	-0.478854	11.2087	0.00441598	0.157586
ENSMUSG00000075555	Gm10863	-0.445298	0.985667	11.1392	0.00442192	0.157586
ENSMUSG00000023456	Tpi1	0.124395	8.92169	11.1388	0.00442233	0.157586
ENSMUSG00000057315	Arhgap24	-0.26033	2.34328	11.1373	0.00442443	0.157586
ENSMUSG00000035459	Stab2	-0.357673	1.76028	11.1344	0.00442844	0.157586
ENSMUSG00000031808	Slc27a1	-0.109857	7.26162	11.1325	0.00443103	0.157586
ENSMUSG00000092071	A230065N10Rik	-1.30283	-1.98959	11.1318	0.00443201	0.157586
ENSMUSG00000097439	Gm16754	-0.521398	0.666346	11.1317	0.00443208	0.157586
ENSMUSG00000048076	Arf1	0.119465	8.62252	11.13	0.00443445	0.157586
ENSMUSG00000044835	Ankrd45	-0.140793	5.68077	11.1253	0.00444085	0.157586
ENSMUSG00000048000	Gigyf2	-0.181862	6.56109	11.217	0.00446245	0.157846
ENSMUSG00000063661	Krt73	0.277962	2.56116	11.1091	0.00446328	0.157846
ENSMUSG00000042757	Tmem108	-0.185477	5.02836	11.0901	0.00448953	0.158286
ENSMUSG00000029708	Gcc1	0.197694	4.79539	11.0856	0.0044962	0.158286
ENSMUSG00000023452	Pisd	-0.161666	4.74877	11.0837	0.00449843	0.158286
ENSMUSG00000025959	Klf7	-0.180526	4.54759	11.0761	0.00450915	0.158294
ENSMUSG00000031389	Arhgap4	-0.310613	1.95107	11.0727	0.00451382	0.158294
ENSMUSG00000108255	Gm16499	-0.638002	-0.615012	11.0538	0.00454038	0.158959
ENSMUSG00000060538	Tmem219	-0.189368	3.09842	11.0291	0.00457534	0.159915
ENSMUSG00000022526	Zfp251	0.117624	6.10382	11.0133	0.00459787	0.160272
ENSMUSG00000009863	Sdhb	0.117397	6.36365	11.0099	0.0046027	0.160272
ENSMUSG00000039199	Zdhhc1	-0.161078	5.59801	11.0058	0.00460859	0.160272
ENSMUSG00000026890	Lhx6	0.155201	4.12881	11.0005	0.00461622	0.160272
ENSMUSG00000063179	Pstk	-0.221469	3.8278	10.9904	0.00463078	0.160511
ENSMUSG00000071454	Dtnb	-0.139429	6.48156	10.9821	0.00464271	0.160658
ENSMUSG00000109829	Gm45605	-0.309639	1.91166	10.9556	0.00468122	0.161723
ENSMUSG00000043857	Mgat5b	-0.123839	6.0732	10.9464	0.00469461	0.161725
ENSMUSG00000063626	Unc5d	-0.162222	4.47736	10.945	0.00469675	0.161725
ENSMUSG00000019897	Ccdc59	-0.159938	4.28045	10.9228	0.00472942	0.162582
ENSMUSG00000030062	Rpn1	0.117447	6.87568	10.9145	0.00474171	0.162737
ENSMUSG00000040859	Bsdc1	0.109772	5.9147	10.8996	0.0047637	0.162828
ENSMUSG00000033715	Akr1c14	0.648278	-0.025389	10.8985	0.00476545	0.162828
ENSMUSG00000025934	Gsta3	-0.511349	0.22576	10.8919	0.00477524	0.162828
ENSMUSG00000030102	Itpr1	0.175673	8.96626	10.8887	0.00478009	0.162828
ENSMUSG00000019820	Utrn	-0.152127	5.5668	10.8848	0.00478591	0.162828
ENSMUSG00000032525	Nktr	-0.156403	6.2251	10.8813	0.00479111	0.162828
ENSMUSG00000038527	C1rl	0.783555	-0.967184	10.8607	0.00482203	0.163612
ENSMUSG00000002102	Psmc3	0.125105	6.7461	10.8251	0.0048761	0.164984
ENSMUSG00000105272	Gm43071	-0.610621	-0.0573441	10.8238	0.00487823	0.164984
ENSMUSG00000030469	Zfp719	0.15343	3.92526	10.7981	0.00491769	0.165533
ENSMUSG00000022580	Rhpn1	-0.18318	3.97262	10.7959	0.00492111	0.165533
ENSMUSG00000075706	Gpx4	0.106278	7.01859	10.7903	0.00492971	0.165533
ENSMUSG00000021708	Rasgrf2	-0.125806	6.51422	10.7886	0.0049324	0.165533
ENSMUSG00000027895	Kcnc4	-0.163736	6.21272	10.7836	0.00494002	0.165533
ENSMUSG00000025498	Irf7	-0.381704	0.987331	10.779	0.00494724	0.165533
ENSMUSG00000110195	Pde2a	-0.220578	2.66128	10.7773	0.00494992	0.165533
ENSMUSG00000021385	Ippk	0.162291	5.28021	10.7523	0.00498891	0.166571
ENSMUSG00000059361	Nrsn2	-0.153135	5.30093	10.7418	0.00500548	0.166771
ENSMUSG00000032705	Exd2	-0.115049	6.67922	10.7342	0.0050174	0.166771
ENSMUSG00000005718	Tfap4	-0.321033	1.78935	10.728	0.00502715	0.166771
ENSMUSG00000066042	Med18	-0.284778	2.04908	10.7227	0.00503567	0.166771
ENSMUSG00000036002	Fam214b	-0.131745	5.62277	10.7204	0.00503922	0.166771
ENSMUSG00000042096	Dao	-0.847571	-1.30148	10.7182	0.00504279	0.166771
ENSMUSG00000010175	Prox1	-0.224508	6.27989	11.2706	0.00505164	0.1668
ENSMUSG00000027849	Syt6	-0.315733	2.8933	10.7339	0.00508544	0.167651
ENSMUSG00000020083	2010107G23Rik	-0.146415	4.55747	10.6811	0.00510203	0.167812
ENSMUSG00000042364	Snx18	0.149005	4.84394	10.6741	0.00511339	0.167812
ENSMUSG00000109353	Gm45183	-1.04396	-1.03614	10.6728	0.00511541	0.167812
ENSMUSG00000024921	Smarca2	-0.116411	7.6841	10.6685	0.00512244	0.167812
ENSMUSG00000044551	9930012K11Rik	-0.423403	0.700839	10.6319	0.00518202	0.169498
ENSMUSG00000022723	Crybg3	-0.224028	2.57609	10.6207	0.00520036	0.169743
ENSMUSG00000022103	Gfra2	-0.183034	5.01471	10.612	0.00521476	0.169743
ENSMUSG00000024045	Akap8	-0.144372	6.4157	10.6084	0.0052207	0.169743
ENSMUSG00000036880	Acaa2	0.1877	4.04251	10.6016	0.00523187	0.169743
ENSMUSG00000028649	Macf1	-0.11898	8.60014	10.5885	0.00525371	0.169743
ENSMUSG00000001518	Itfg2	-0.152796	4.49258	10.5862	0.00525747	0.169743
ENSMUSG00000037747	Phyhipl	-0.138294	6.71571	10.5837	0.00526166	0.169743
ENSMUSG00000074406	Zfp628	-0.18196	3.38466	10.5782	0.00527091	0.169743
ENSMUSG00000033389	Arhgap44	-0.112898	7.369	10.5709	0.005283	0.169743
ENSMUSG00000052485	Tmem171	-0.789128	-1.115	10.5638	0.00529506	0.169743
ENSMUSG00000004885	Crabp2	-0.816272	-0.357684	10.5586	0.00530367	0.169743
ENSMUSG00000102950	Gm37018	-1.67841	-1.75794	10.5443	0.00532781	0.169743
ENSMUSG00000042073	Abhd14b	-0.200885	3.56487	10.5402	0.0053347	0.169743
ENSMUSG00000035310	Lin54	0.184326	3.54905	10.539	0.00533682	0.169743
ENSMUSG00000022994	Adcy6	-0.128954	6.23768	10.5362	0.0053415	0.169743
ENSMUSG00000041957	Pkp2	0.15764	5.05306	10.5266	0.00535786	0.169743
ENSMUSG00000051495	Irf2bp2	0.142275	5.80251	10.5217	0.00536623	0.169743
ENSMUSG00000024176	Sox8	0.201763	5.48552	10.6483	0.00536892	0.169743
ENSMUSG00000107272	Gm42730	0.35968	2.29508	10.5388	0.00537064	0.169743
ENSMUSG00000020251	Glt8d2	0.195292	3.45502	10.5189	0.00537095	0.169743
ENSMUSG00000010492	Uckl1os	-0.266469	2.29335	10.5109	0.0053846	0.169743
ENSMUSG00000111623	AC163637.1	-1.142	-1.50256	10.5094	0.00538717	0.169743
ENSMUSG00000040434	Large2	0.621946	0.268098	10.5082	0.00538923	0.169743
ENSMUSG00000029647	Pan3	-0.186258	5.70505	10.6009	0.00539023	0.169743
ENSMUSG00000103183	Gm37090	-0.350134	2.78691	10.5648	0.00539462	0.169743
ENSMUSG00000002395	Use1	0.149322	5.18188	10.5016	0.00540064	0.169743
ENSMUSG00000019338	Zfp687	-0.112492	5.73293	10.4813	0.0054356	0.170067
ENSMUSG00000044641	Pard6b	0.292294	2.35237	10.4807	0.00543665	0.170067
ENSMUSG00000022842	Ece2	-0.177241	5.44833	10.5038	0.00543938	0.170067
ENSMUSG00000025348	Itga7	-0.171347	5.87249	10.5006	0.00544351	0.170067
ENSMUSG00000032338	Hcn4	-0.339725	1.80713	10.4521	0.00548641	0.170982
ENSMUSG00000080316	Spaca6	-0.2391	5.37605	10.9362	0.00548915	0.170982
ENSMUSG00000020522	Mfap3	0.213426	4.62985	10.5008	0.00552299	0.171531
ENSMUSG00000024426	Atat1	-0.134836	5.07344	10.4311	0.00552321	0.171531
ENSMUSG00000030987	Stim1	-0.107103	6.80862	10.419	0.00554461	0.17194
ENSMUSG00000055897	Ppp4r1l-ps	-0.209528	4.30621	10.4055	0.00556866	0.17243
ENSMUSG00000086844	B230206H07Rik	-0.393717	1.44665	10.3924	0.00559201	0.172767
ENSMUSG00000027520	Zdbf2	0.219145	4.36296	10.4334	0.00559608	0.172767
ENSMUSG00000042507	Elmsan1	0.141134	5.40501	10.3809	0.00561264	0.173023
ENSMUSG00000052726	Kcnt2	-0.161326	4.87854	10.3741	0.00562485	0.173144
ENSMUSG00000003235	Eif2b5	0.126395	5.68693	10.3476	0.00567275	0.174362
ENSMUSG00000103163	Gm38146	1.67022	-1.09901	10.5762	0.00568607	0.174515
ENSMUSG00000062960	Kdr	-0.378132	4.14631	11.7668	0.00569589	0.17456
ENSMUSG00000028354	Fmn2	-0.14151	6.3268	10.3229	0.00571782	0.174975
ENSMUSG00000031494	Cd209a	-1.67054	-2.14249	10.3106	0.00574043	0.175411
ENSMUSG00000007570	Fance	-0.146355	4.47503	10.292	0.00577468	0.176177
ENSMUSG00000015850	Adamtsl4	-0.264879	3.27448	10.2879	0.00578237	0.176177
ENSMUSG00000070348	Ccnd1	0.154488	5.37388	10.2801	0.0057969	0.176363
ENSMUSG00000030695	Aldoa	0.188782	10.876	10.2745	0.00580736	0.176424
ENSMUSG00000038056	Kmt2c	-0.122485	6.66382	10.265	0.00582509	0.176563
ENSMUSG00000021115	Vrk1	-0.180817	3.91358	10.2612	0.00583218	0.176563
ENSMUSG00000035179	Ppp1r32	-0.390125	1.0613	10.2585	0.00583728	0.176563
ENSMUSG00000045761	Fam179a	-0.26458	2.1599	10.2539	0.00584586	0.176567
ENSMUSG00000097242	Gm16907	-0.452492	1.63763	10.2391	0.00587372	0.176648
ENSMUSG00000103047	Gm37310	-0.620852	0.230967	10.2369	0.00587799	0.176648
ENSMUSG00000107950	Gm6375	1.11519	1.09454	10.2358	0.00588003	0.176648
ENSMUSG00000032289	Thsd4	0.144256	6.19247	10.2253	0.0059	0.176648
ENSMUSG00000104214	Gm36638	-1.36473	-0.881304	10.2222	0.00590593	0.176648
ENSMUSG00000026928	Card9	-0.334269	2.05889	10.2162	0.00591729	0.176648
ENSMUSG00000097788	Gm16596	-0.83913	-1.28565	10.215	0.00591965	0.176648
ENSMUSG00000023191	P3h3	-0.133876	4.79155	10.2083	0.00593241	0.176648
ENSMUSG00000104938	Gm42840	0.569811	0.0722779	10.1997	0.00594881	0.176648
ENSMUSG00000068859	Sp9	-0.317317	2.23969	10.1966	0.00595483	0.176648
ENSMUSG00000036555	Iqce	-0.147713	5.29053	10.193	0.00596163	0.176648
ENSMUSG00000015401	Tmem27	1.27723	-1.25227	10.1918	0.00596394	0.176648
ENSMUSG00000028402	Mpdz	-0.119056	6.56013	10.1908	0.00596595	0.176648
ENSMUSG00000059854	Hydin	-0.315887	2.39744	10.1903	0.00596685	0.176648
ENSMUSG00000085269	Gm15777	-0.370843	0.999009	10.1828	0.00598137	0.176827
ENSMUSG00000020282	Rhbdf1	-0.197149	4.16361	10.1767	0.00599307	0.176923
ENSMUSG00000032298	Neil1	-0.172206	3.42308	10.1661	0.00601364	0.17728
ENSMUSG00000073096	Lrrc61	-0.183722	3.85712	10.148	0.006049	0.178071
ENSMUSG00000103983	Gm20045	-0.320544	2.36781	10.1424	0.00605989	0.17814
ENSMUSG00000073434	Wdr90	-0.1397	4.94142	10.1324	0.0060795	0.178466
ENSMUSG00000046321	Hs3st2	-0.210213	3.58332	10.1237	0.00609659	0.178716
ENSMUSG00000014198	Zfp385c	-1.04897	-0.769491	10.1166	0.00611076	0.178881
ENSMUSG00000041199	Rpusd1	0.132611	5.67665	10.1072	0.00612935	0.179174
ENSMUSG00000030103	Bhlhe40	0.227572	6.7486	10.7768	0.00625714	0.182654
ENSMUSG00000034636	Zyg11b	0.106922	7.56788	10.0382	0.00626794	0.182714
ENSMUSG00000052928	Ctif	-0.11257	6.43902	10.0288	0.0062872	0.183021
ENSMUSG00000059742	Kcnh7	0.194694	5.51749	10.1316	0.00630357	0.183059
ENSMUSG00000028441	1110017D15Rik	-0.357482	1.00597	10.0196	0.00630605	0.183059
ENSMUSG00000018921	Pelp1	-0.120231	5.398	10.0109	0.00632393	0.183324
ENSMUSG00000040822	1700123O20Rik	0.169919	3.47976	10.0037	0.00633863	0.183444
ENSMUSG00000064348	mt-Tn	-0.386678	5.17296	12.3281	0.00635394	0.183444
ENSMUSG00000021611	Tert	-0.395364	1.15267	9.99611	0.00635441	0.183444
ENSMUSG00000084950	Gm5577	-0.309024	2.78442	10.001	0.00637059	0.183658
ENSMUSG00000059248	2020-09-09	0.0973671	6.8125	9.97887	0.00639017	0.183968
ENSMUSG00000037995	Igsf9	-0.319931	2.14096	9.96857	0.00641165	0.184104
ENSMUSG00000041653	Pnpla3	-0.183789	4.0547	9.96634	0.00641631	0.184104
ENSMUSG00000059857	Ntng1	-0.220247	5.16919	10.2191	0.00642133	0.184104
ENSMUSG00000040940	Arhgef1	-0.122456	6.09558	9.95829	0.00643318	0.184192
ENSMUSG00000036334	Igsf10	-0.354526	1.1537	9.95091	0.00644868	0.184364
ENSMUSG00000027502	Rtfdc1	0.106395	6.21655	9.94515	0.00646079	0.184364
ENSMUSG00000059810	Rgs3	-0.144754	4.30325	9.94284	0.00646568	0.184364
ENSMUSG00000038079	Tmem237	0.178372	4.10978	9.93463	0.00648301	0.184607
ENSMUSG00000027540	Ptpn1	0.122131	6.11217	9.92464	0.00650419	0.184712
ENSMUSG00000000861	Bcl11a	-0.113315	6.48627	9.92212	0.00650955	0.184712
ENSMUSG00000041477	Dcp1b	-0.137752	4.29281	9.92003	0.006514	0.184712
ENSMUSG00000040990	Sh3kbp1	-0.131335	4.74842	9.90998	0.00653541	0.184712
ENSMUSG00000073436	Eme2	-0.190919	3.59791	9.90843	0.00653873	0.184712
ENSMUSG00000103707	Pcdha6	-0.330613	1.35167	9.90206	0.00655236	0.184712
ENSMUSG00000041827	Oasl1	-1.80695	-2.08121	10.1376	0.00655681	0.184712
ENSMUSG00000000202	Btbd17	-0.152063	4.54057	9.89971	0.0065574	0.184712
ENSMUSG00000029344	Tpst2	0.131239	4.91292	9.886	0.00658686	0.185117
ENSMUSG00000020831	0610010K14Rik	-0.339417	0.932432	9.88249	0.00659442	0.185117
ENSMUSG00000026556	Vangl2	-0.178913	3.97307	9.88067	0.00659835	0.185117
ENSMUSG00000085601	Gm4969	-0.495582	-0.109156	9.85793	0.00664766	0.18617
ENSMUSG00000021884	Hacl1	0.237223	2.41636	9.85473	0.00665464	0.18617
ENSMUSG00000022211	Carmil3	-0.118837	6.26639	9.85108	0.00666259	0.18617
ENSMUSG00000110638	Gm45887	-1.09539	-0.895606	9.84439	0.00667721	0.186329
ENSMUSG00000025207	Sema4g	-0.152632	4.73188	9.83873	0.00668962	0.186406
ENSMUSG00000111792	AC117245.5	-1.25316	-0.988282	10.0699	0.00669781	0.186406
ENSMUSG00000032368	Zic1	-0.882945	4.88812	15.321	0.00673275	0.186661
ENSMUSG00000001751	Naglu	-0.157104	4.12276	9.81105	0.00675065	0.186661
ENSMUSG00000029710	Ephb4	-0.255099	3.36514	9.79818	0.00677923	0.186661
ENSMUSG00000085517	Gm12963	-0.582091	-0.230993	9.79588	0.00678437	0.186661
ENSMUSG00000042115	Klhdc8a	-0.220968	3.53608	9.79559	0.00678501	0.186661
ENSMUSG00000038268	Ovca2	0.268979	3.1157	9.78707	0.00680403	0.186661
ENSMUSG00000048616	Nog	-0.26985	2.18464	9.78388	0.00681116	0.186661
ENSMUSG00000055818	A230083G16Rik	-0.329589	1.36304	9.77924	0.00682156	0.186661
ENSMUSG00000029518	Rab35	0.103832	6.36315	9.77004	0.00684222	0.186661
ENSMUSG00000105107	Gm43412	-1.1405	-1.81626	9.76737	0.00684825	0.186661
ENSMUSG00000029605	Oas1b	-0.849233	-1.19058	9.76697	0.00684914	0.186661
ENSMUSG00000030043	Tacr1	-0.477389	0.434373	9.76602	0.00685128	0.186661
ENSMUSG00000025608	Podxl	-0.158124	5.07741	9.76415	0.0068555	0.186661
ENSMUSG00000013698	Pea15a	0.111145	8.6436	9.76322	0.0068576	0.186661
ENSMUSG00000036087	Slain2	0.15726	4.24644	9.76117	0.00686222	0.186661
ENSMUSG00000026034	Clk1	0.12214	6.62013	9.75749	0.00687053	0.186661
ENSMUSG00000075389	2810410L24Rik	-0.242799	2.45232	9.7562	0.00687347	0.186661
ENSMUSG00000031431	Tsc22d3	0.305023	5.76617	11.3154	0.00687482	0.186661
ENSMUSG00000090523	Gypc	-0.375632	0.878996	9.75328	0.00688006	0.186661
ENSMUSG00000020287	Mpg	-0.194886	3.26787	9.75084	0.00688559	0.186661
ENSMUSG00000061544	Zfp229	0.353468	1.27609	9.7433	0.00690272	0.186883
ENSMUSG00000005397	Nid1	-0.228199	3.11151	9.71221	0.00697379	0.188563
ENSMUSG00000042846	Lrrtm3	-0.172085	3.93637	9.70812	0.00698321	0.188574
ENSMUSG00000050967	Creg2	0.115564	7.12279	9.69757	0.00700755	0.188861
ENSMUSG00000104166	Gm38247	-1.39742	-2.12723	9.88063	0.00701213	0.188861
ENSMUSG00000104157	Gm38101	-0.939134	-1.52181	9.69141	0.00702183	0.188861
ENSMUSG00000076435	Acsf2	-0.176346	3.96967	9.6844	0.00703809	0.188861
ENSMUSG00000112967	AC166996.1	-1.00513	-1.34514	9.68401	0.00703902	0.188861
ENSMUSG00000034936	Arl4d	0.430106	3.54207	10.9611	0.00708076	0.189315
ENSMUSG00000007989	Fzd3	0.183951	4.3506	9.6634	0.0070871	0.189315
ENSMUSG00000049775	Tmsb4x	0.143979	9.17761	9.66218	0.00708995	0.189315
ENSMUSG00000019505	Ubb	0.142744	8.87438	9.66124	0.00709217	0.189315
ENSMUSG00000004633	Chn2	-0.206423	4.13559	9.65014	0.00711825	0.189543
ENSMUSG00000078794	Dact3	-0.103677	7.50726	9.64989	0.00711884	0.189543
ENSMUSG00000056592	Zfp658	0.241379	2.5891	9.63672	0.00714991	0.189886
ENSMUSG00000041329	Atp1b2	-0.1337	8.09264	9.63105	0.00716336	0.189886
ENSMUSG00000025188	Hps1	-0.185734	4.54601	9.6262	0.00717488	0.189886
ENSMUSG00000038526	Car14	0.295195	3.25809	9.72093	0.00718117	0.189886
ENSMUSG00000042286	Stab1	-0.158426	4.98046	9.61872	0.00719266	0.189886
ENSMUSG00000052040	Klf13	-0.118562	8.08725	9.61463	0.00720242	0.189886
ENSMUSG00000040599	Mis12	0.16802	3.82047	9.60774	0.00721887	0.189886
ENSMUSG00000034739	Mfrp	1.21699	3.53643	14.3334	0.00722239	0.189886
ENSMUSG00000105742	Gm42748	-0.523829	1.18056	9.60238	0.00723172	0.189886
ENSMUSG00000079045	Prox1os	-0.39854	1.80273	9.60226	0.00723201	0.189886
ENSMUSG00000041794	Myrip	0.115022	6.31205	9.59852	0.00724098	0.189886
ENSMUSG00000061048	Cdh3	1.16231	0.434015	10.2414	0.00724616	0.189886
ENSMUSG00000037759	Ptger2	-0.767984	-1.52159	9.59483	0.00724984	0.189886
ENSMUSG00000036699	Zcchc12	-0.248107	5.51704	10.3239	0.00730064	0.190916
ENSMUSG00000103486	Gm10657	-0.624214	-0.700449	9.57097	0.00730746	0.190916
ENSMUSG00000032867	Fbxw8	-0.120824	6.0327	9.56234	0.00732843	0.191225
ENSMUSG00000042216	Sgsm1	-0.15605	6.93304	9.5946	0.00735103	0.191576
ENSMUSG00000049680	Urgcp	-0.16806	6.9572	9.64508	0.00736094	0.191595
ENSMUSG00000033029	1700088E04Rik	-0.335053	1.52264	9.54133	0.00737978	0.191847
ENSMUSG00000033253	Szt2	-0.107731	6.46254	9.52759	0.00741359	0.19232
ENSMUSG00000027422	Rrbp1	-0.131151	5.62028	9.52507	0.00741979	0.19232
ENSMUSG00000027953	Slc50a1	-0.121986	4.74262	9.52272	0.0074256	0.19232
ENSMUSG00000051306	Usp42	0.152739	4.50525	9.5189	0.00743504	0.192326
ENSMUSG00000028270	Gbp2	-0.504134	1.0598	9.51445	0.00744606	0.192373
ENSMUSG00000026496	Parp1	0.100061	7.11741	9.50937	0.00745869	0.192462
ENSMUSG00000022231	Sema5a	-0.143881	7.18377	9.47841	0.00753601	0.194187
ENSMUSG00000048960	Prex2	0.139448	5.75113	9.46011	0.00758216	0.194187
ENSMUSG00000002871	Tpra1	-0.13539	5.08361	9.45811	0.00758724	0.194187
ENSMUSG00000074024	4632427E13Rik	-0.257842	2.79748	9.45701	0.00759003	0.194187
ENSMUSG00000032122	Slc37a2	0.314716	2.66094	9.45683	0.00759047	0.194187
ENSMUSG00000002032	Tmem25	-0.157068	6.2258	9.47489	0.00759695	0.194187
ENSMUSG00000048562	Sp8	-0.464921	1.65316	9.50165	0.00759811	0.194187
ENSMUSG00000035521	Gnptg	-0.125855	5.80891	9.45312	0.00759989	0.194187
ENSMUSG00000084883	Ccdc85c	-0.121523	6.38122	9.44085	0.0076311	0.194483
ENSMUSG00000021373	Cap2	0.10054	7.56418	9.43891	0.00763604	0.194483
ENSMUSG00000014329	Bicc1	-0.229273	2.72636	9.42825	0.00766329	0.194483
ENSMUSG00000035596	Mboat7	-0.100382	7.12885	9.42752	0.00766516	0.194483
ENSMUSG00000032089	Il10ra	0.238225	2.49809	9.42413	0.00767386	0.194483
ENSMUSG00000032175	Tyk2	-0.124594	5.02587	9.42124	0.00768128	0.194483
ENSMUSG00000032968	Inha	-0.206761	4.06568	9.41482	0.00769779	0.194483
ENSMUSG00000060969	Irx1	-0.866144	-0.593738	9.41229	0.00770431	0.194483
ENSMUSG00000062116	Zfp954	0.172706	3.27055	9.41156	0.00770619	0.194483
ENSMUSG00000006215	Zbtb17	0.151313	5.33275	9.40807	0.00771519	0.194483
ENSMUSG00000005774	Rfx5	-0.17147	4.09167	9.40597	0.00772061	0.194483
ENSMUSG00000005360	Slc1a3	0.144229	8.83887	9.40499	0.00772313	0.194483
ENSMUSG00000020680	Taf15	-0.135258	5.2077	9.39209	0.00775657	0.19509
ENSMUSG00000097545	Mir124a-1hg	-0.151417	7.50404	9.38366	0.00777905	0.195297
ENSMUSG00000107624	Gm44005	-0.639063	0.455061	9.38068	0.00778627	0.195297
ENSMUSG00000038390	Gpr162	-0.116683	8.07815	9.37817	0.0077928	0.195297
ENSMUSG00000044006	Cilp2	-0.338264	1.75955	9.36428	0.00782918	0.19582
ENSMUSG00000038069	Cdkn2aip	0.185036	3.58292	9.36305	0.00783241	0.19582
ENSMUSG00000022521	Crebbp	-0.125406	6.87074	9.34816	0.00787164	0.196532
ENSMUSG00000042659	Arrdc4	0.203395	3.63585	9.3451	0.00787971	0.196532
ENSMUSG00000031642	Sh3rf1	0.107657	6.25677	9.34074	0.00789126	0.196586
ENSMUSG00000022555	Dgat1	-0.127929	4.91865	9.33608	0.0079036	0.196659
ENSMUSG00000026516	Nvl	-0.133458	5.89136	9.32806	0.00792491	0.196787
ENSMUSG00000019362	D8Ertd738e	0.140807	5.00602	9.31725	0.00795375	0.196787
ENSMUSG00000000823	Zfp512b	-0.125728	6.806	9.31563	0.0079581	0.196787
ENSMUSG00000071531	Gprin2	-0.610174	0.766315	9.3122	0.00796726	0.196787
ENSMUSG00000029135	Fosl2	0.176724	6.34697	9.4078	0.00797202	0.196787
ENSMUSG00000033276	Stk36	-0.227212	2.75929	9.30235	0.0079937	0.196787
ENSMUSG00000048108	Tmem72	1.33965	3.58013	13.8502	0.00800161	0.196787
ENSMUSG00000042428	Mgat3	-0.0985269	7.98354	9.29821	0.00800484	0.196787
ENSMUSG00000048126	Col6a3	-0.436496	3.95573	11.0036	0.00800622	0.196787
ENSMUSG00000028953	Abcf2	0.10853	6.29556	9.29443	0.00801503	0.196787
ENSMUSG00000055407	Map6	-0.112568	7.04781	9.28535	0.00803954	0.196787
ENSMUSG00000014177	Tvp23b	0.148422	4.31359	9.28371	0.00804398	0.196787
ENSMUSG00000063524	Eno1	0.137259	9.19969	9.28042	0.00805289	0.196787
ENSMUSG00000104674	Gm42756	-0.429275	1.60024	9.28413	0.00805528	0.196787
ENSMUSG00000051243	Islr2	-0.143592	7.30124	9.27354	0.00807157	0.196787
ENSMUSG00000031022	BC051019	-0.641261	-0.732357	9.26866	0.00808486	0.196787
ENSMUSG00000030878	Cdr2	0.468375	3.08616	10.393	0.0080851	0.196787
ENSMUSG00000042826	Fgf11	0.15463	5.30416	9.26784	0.00808708	0.196787
ENSMUSG00000027508	Pag1	-0.14707	5.10083	9.26763	0.00808767	0.196787
ENSMUSG00000019528	Gyg	0.135907	4.54403	9.26024	0.00810783	0.196832
ENSMUSG00000021203	Otub2	0.131836	5.4828	9.26005	0.00810834	0.196832
ENSMUSG00000075558	Gm17151	-1.05595	-1.20375	9.25516	0.00812171	0.196928
ENSMUSG00000001767	Crnkl1	0.179116	3.80662	9.24081	0.0081611	0.197235
ENSMUSG00000029206	Nsun7	-0.226668	4.0339	9.27991	0.00816258	0.197235
ENSMUSG00000046598	Bdh1	0.132739	5.32885	9.24024	0.00816269	0.197235
ENSMUSG00000009075	Cabp7	0.111581	8.3129	9.23164	0.0081864	0.197437
ENSMUSG00000103906	Tigd5	-0.169845	4.00548	9.23036	0.00818993	0.197437
ENSMUSG00000056763	Cspp1	-0.143751	4.48149	9.21628	0.00822894	0.197756
ENSMUSG00000072919	Noxred1	0.554964	0.00491323	9.21399	0.00823532	0.197756
ENSMUSG00000041548	Hspb8	0.179478	3.90282	9.21194	0.00824103	0.197756
ENSMUSG00000101599	Gm20342	-0.342223	2.54122	9.27537	0.00824601	0.197756
ENSMUSG00000058297	Spock2	-0.125442	10.165	9.20574	0.00825831	0.197756
ENSMUSG00000108830	Gm44661	-1.25229	-1.83747	9.20515	0.00825995	0.197756
ENSMUSG00000021252	0610007P14Rik	-0.122041	4.86972	9.19494	0.00828849	0.198068
ENSMUSG00000044772	Sntn	-0.611688	-0.488413	9.19038	0.00830129	0.198068
ENSMUSG00000058897	Col25a1	-0.157013	6.48157	9.22526	0.00830139	0.198068
ENSMUSG00000006418	Rnf114	0.117154	5.83252	9.17785	0.00833655	0.19868
ENSMUSG00000074170	Plekhf1	0.383344	1.981	9.18807	0.00836406	0.199109
ENSMUSG00000037730	Mynn	0.164157	3.63522	9.14824	0.00842053	0.200188
ENSMUSG00000032796	Lama1	-0.270506	2.57412	9.14543	0.00842855	0.200188
ENSMUSG00000022061	Nkx3-1	-0.594452	-0.0873121	9.13784	0.00845028	0.200321
ENSMUSG00000086464	Gm15835	-1.03263	-0.366574	9.13583	0.00845602	0.200321
ENSMUSG00000087064	Sap30bpos	-0.381879	0.776675	9.12861	0.00847676	0.200321
ENSMUSG00000038415	Foxq1	-0.39764	0.974997	9.12626	0.00848352	0.200321
ENSMUSG00000041483	Zfp281	0.138784	5.23139	9.12263	0.00849397	0.200321
ENSMUSG00000085156	Snhg15	-0.307093	1.48581	9.12166	0.00849675	0.200321
ENSMUSG00000056692	D17Wsu92e	-0.111296	8.49723	9.12009	0.00850128	0.200321
ENSMUSG00000000392	Fap	0.816394	0.369643	9.20343	0.00853124	0.200385
ENSMUSG00000027109	Sp3	0.142366	5.40398	9.1097	0.00853133	0.200385
ENSMUSG00000052713	Zfp608	-0.153073	5.41154	9.10921	0.00853274	0.200385
ENSMUSG00000090247	Bloc1s1	-0.298064	1.6762	9.09617	0.00857061	0.201049
ENSMUSG00000003226	Ranbp2	0.110514	6.64715	9.08819	0.00859388	0.201272
ENSMUSG00000083015	Gm16518	-0.901036	-1.59004	9.08492	0.00860341	0.201272
ENSMUSG00000042759	Apobr	-0.574818	-0.494774	9.08198	0.00861203	0.201272
ENSMUSG00000022361	Zhx1	0.123813	5.86285	9.07868	0.0086217	0.201272
ENSMUSG00000031377	Bmx	-0.540364	-0.329864	9.07644	0.00862827	0.201272
ENSMUSG00000027377	Mall	-0.692371	-0.976446	9.0665	0.00865748	0.201728
ENSMUSG00000022032	Scara5	0.552501	0.46421	9.05284	0.00869782	0.202442
ENSMUSG00000032902	Slc16a1	0.221493	5.39984	9.44638	0.0087389	0.202515
ENSMUSG00000107782	Gm43888	3.48545	-1.46157	9.43344	0.008773	0.202515
ENSMUSG00000026347	Tmem163	-0.391009	3.08045	9.70108	0.00877725	0.202515
ENSMUSG00000050541	Adra1b	-0.340034	2.00517	9.02247	0.00878827	0.202515
ENSMUSG00000026202	Tuba4a	0.111776	8.45303	9.0223	0.00878877	0.202515
ENSMUSG00000052374	Actn2	-0.171427	3.97543	9.0184	0.00880048	0.202515
ENSMUSG00000040998	Npnt	-0.179526	4.50289	9.01683	0.00880519	0.202515
ENSMUSG00000023919	Cenpq	0.400897	1.12923	9.01521	0.00881004	0.202515
ENSMUSG00000007888	Crlf1	-0.174484	4.66773	9.01228	0.00881884	0.202515
ENSMUSG00000015085	Entpd2	-0.239927	3.01982	9.0115	0.0088212	0.202515
ENSMUSG00000036545	Adamts2	-0.25503	4.0383	9.20824	0.00882821	0.202515
ENSMUSG00000079737	3110001I22Rik	0.474186	0.33253	9.00851	0.00883019	0.202515
ENSMUSG00000016940	Kctd2	0.106408	5.87392	9.00612	0.00883741	0.202515
ENSMUSG00000055053	Nfic	-0.123619	5.93193	9.00295	0.00884696	0.202515
ENSMUSG00000054871	Tmem158	-0.194368	5.12265	9.09709	0.0088611	0.202515
ENSMUSG00000110574	Gm21112	-0.758047	-1.31162	8.99708	0.00886471	0.202515
ENSMUSG00000026888	Grb14	-0.149725	4.68	8.99677	0.00886565	0.202515
ENSMUSG00000006711	D130043K22Rik	0.127739	5.56012	8.98778	0.00889291	0.202525
ENSMUSG00000020290	Xpo1	-0.124171	6.30714	8.98768	0.00889321	0.202525
ENSMUSG00000038181	Chpf2	-0.113375	6.25976	8.98703	0.00889518	0.202525
ENSMUSG00000060429	Sntb1	0.349957	2.1323	8.97973	0.00891738	0.20274
ENSMUSG00000034708	Grn	-0.100923	6.1586	8.97445	0.00893348	0.20274
ENSMUSG00000023025	Larp4	0.154673	5.12679	8.97438	0.00893372	0.20274
ENSMUSG00000022637	Cblb	-0.175292	5.17891	9.00247	0.00896273	0.203178
ENSMUSG00000022205	Sub1	0.141721	7.1597	8.9549	0.0089934	0.203652
ENSMUSG00000040913	Fbxw4	-0.126577	4.51359	8.94913	0.00901117	0.203803
ENSMUSG00000041132	N4bp2l1	-0.136921	4.71025	8.94641	0.00901955	0.203803
ENSMUSG00000024565	Sall3	-0.195331	2.63093	8.94285	0.00903056	0.203831
ENSMUSG00000110702	Gm45767	-0.353752	1.78403	8.93784	0.00904605	0.203917
ENSMUSG00000050288	Fzd2	-0.190642	3.19712	8.93532	0.00905386	0.203917
ENSMUSG00000003379	Cd79a	-0.987323	-1.93542	8.91509	0.00911682	0.205114
ENSMUSG00000001674	Ddx18	0.172835	3.74361	8.90802	0.00913893	0.20539
ENSMUSG00000028607	Cpt2	0.270882	2.31766	8.90026	0.00916329	0.205515
ENSMUSG00000027963	Extl2	0.139514	5.98301	8.89999	0.00916414	0.205515
ENSMUSG00000029072	Tas1r3	-0.342618	1.62228	8.89556	0.00917807	0.205521
ENSMUSG00000053819	Camk2d	-0.290183	5.62051	10.1926	0.00918648	0.205521
ENSMUSG00000065990	Aurkaip1	0.123513	5.24189	8.87961	0.00922845	0.205521
ENSMUSG00000017754	Pltp	-0.121822	5.88532	8.87522	0.00924236	0.205521
ENSMUSG00000020869	Lrrc59	0.105235	6.20234	8.87373	0.00924711	0.205521
ENSMUSG00000035356	Nfkbiz	0.196099	3.28399	8.87356	0.00924764	0.205521
ENSMUSG00000037321	Tap1	-0.263637	2.54917	8.873	0.00924942	0.205521
ENSMUSG00000036241	Ube2r2	-0.116663	5.99727	8.8706	0.00925703	0.205521
ENSMUSG00000074647	Fam83c	-0.732855	-1.11253	8.86444	0.00927664	0.205521
ENSMUSG00000040242	Fgfr1op2	0.130525	6.25131	8.86309	0.00928096	0.205521
ENSMUSG00000018541	Cwc25	0.172699	4.00566	8.86219	0.00928383	0.205521
ENSMUSG00000032985	5730522E02Rik	-0.274071	1.94166	8.86014	0.00929036	0.205521
ENSMUSG00000105802	Gm43012	-0.416597	0.367905	8.85437	0.00930882	0.205521
ENSMUSG00000111110	AC163342.1	-0.859249	0.0395239	9.04574	0.00931404	0.205521
ENSMUSG00000026616	Cr2	-0.804054	-0.737234	8.85211	0.00931605	0.205521
ENSMUSG00000027206	Cops2	0.108937	6.21983	8.85034	0.00932173	0.205521
ENSMUSG00000108624	Gm45091	-0.682641	-0.700418	8.83738	0.00936337	0.206221
ENSMUSG00000109274	Gm45133	-0.169792	3.08987	8.82722	0.00939617	0.206573
ENSMUSG00000032498	Mlh1	-0.16163	3.56397	8.82426	0.00940573	0.206573
ENSMUSG00000033703	Fuk	-0.132908	5.46826	8.8218	0.0094137	0.206573
ENSMUSG00000016619	Nup50	0.119467	5.40541	8.8202	0.00941889	0.206573
ENSMUSG00000050627	Gpd1l	0.126856	7.08467	8.8101	0.00945171	0.206808
ENSMUSG00000038886	Man2a2	-0.104322	8.40583	8.80995	0.00945219	0.206808
ENSMUSG00000109648	Svet1	-1.0668	-1.71754	8.80777	0.0094593	0.206808
ENSMUSG00000047613	A430005L14Rik	0.176397	3.23298	8.79989	0.00948503	0.207154
ENSMUSG00000028661	Epha8	-0.417814	2.16065	8.98651	0.00950497	0.207373
ENSMUSG00000040483	Xaf1	-0.26897	1.91717	8.78835	0.00952283	0.207546
ENSMUSG00000041378	Cldn5	-0.429606	5.36736	11.3861	0.00953819	0.207664
ENSMUSG00000008206	Cers4	-0.204734	6.17358	9.17432	0.00955545	0.207824
ENSMUSG00000039990	Edrf1	0.164748	4.84942	8.76566	0.00959769	0.208439
ENSMUSG00000041741	Pde3a	-0.23741	2.58955	8.76384	0.00960371	0.208439
ENSMUSG00000030263	Lrmp	0.451779	1.16338	8.75714	0.00962597	0.208706
ENSMUSG00000022044	Stmn4	0.136235	6.63766	8.74698	0.00965982	0.209223
ENSMUSG00000057897	Camk2b	-0.247736	10.7952	9.13467	0.00969365	0.209686
ENSMUSG00000056214	Pard6g	-0.285797	2.02565	8.73459	0.0097013	0.209686
ENSMUSG00000096255	Dynlt1b	-0.613025	0.123396	8.73075	0.00971419	0.209737
ENSMUSG00000053835	H2-T24	-0.302931	1.9301	8.72792	0.00972368	0.209737
ENSMUSG00000048482	Bdnf	0.179274	5.16885	8.7784	0.00974137	0.209901
ENSMUSG00000038838	Vars2	-0.111896	5.21988	8.71864	0.00975495	0.209977
ENSMUSG00000031176	Dynlt3	0.113186	6.65763	8.71315	0.00977351	0.210161
ENSMUSG00000059208	Hnrnpm	-0.156528	6.67795	8.76359	0.00978948	0.210219
ENSMUSG00000040459	Arglu1	-0.153839	7.18946	8.74475	0.00980958	0.210219
ENSMUSG00000102321	Gm37792	-0.784826	-1.16644	8.70204	0.00981118	0.210219
ENSMUSG00000113140	AC154828.1	-0.987355	-1.0922	8.70025	0.00981726	0.210219
ENSMUSG00000040722	Scamp5	-0.201078	9.39196	8.88654	0.00982649	0.210219
ENSMUSG00000062906	Hdac10	-0.125674	4.42001	8.69201	0.00984533	0.21032
ENSMUSG00000024713	Pcsk5	-0.248432	4.32857	8.97724	0.00985134	0.21032
ENSMUSG00000046808	Atp10d	-0.292281	1.82205	8.68481	0.00986994	0.210374
ENSMUSG00000002763	Pex6	-0.0977451	6.7633	8.68036	0.00988518	0.210374
ENSMUSG00000031077	Fadd	-0.287214	1.23512	8.67574	0.00990102	0.210374
ENSMUSG00000028064	Sema4a	-0.145165	5.33059	8.67522	0.0099028	0.210374
ENSMUSG00000046556	Zfp319	0.133549	5.20463	8.67482	0.0099042	0.210374
ENSMUSG00000036995	Asap3	-0.234308	2.63878	8.66739	0.00992975	0.210702
ENSMUSG00000102324	Gm19721	-0.640432	0.690392	8.66123	0.00995101	0.210862
ENSMUSG00000047603	Zfp235	0.151059	4.17776	8.65936	0.00995745	0.210862
ENSMUSG00000023826	Park2	-0.186369	3.78451	8.65165	0.00998415	0.211053
ENSMUSG00000026843	Fubp3	-0.172452	5.12768	8.67694	0.0100052	0.211053
ENSMUSG00000032815	Fanca	-0.35919	1.32524	8.64518	0.0100066	0.211053
ENSMUSG00000050505	Pcdh20	0.142714	6.83692	8.6451	0.0100069	0.211053
ENSMUSG00000032411	Tfdp2	0.136494	5.22547	8.63116	0.0100555	0.211865
ENSMUSG00000020806	Rhbdf2	-0.403356	0.998127	8.628	0.0100665	0.211884
ENSMUSG00000047539	Fbxo28	0.108945	5.5351	8.6242	0.0100798	0.211951
ENSMUSG00000075224	Lrrc55	-0.231219	3.32588	8.61917	0.0100975	0.212108
ENSMUSG00000036943	Rab8b	0.129304	5.61939	8.60912	0.0101328	0.212637
ENSMUSG00000006958	Chrd	-0.108643	6.84072	8.6052	0.0101467	0.212714
ENSMUSG00000056076	Eif3b	0.11794	6.29467	8.60065	0.0101628	0.212805
ENSMUSG00000019518	Ap4m1	-0.1333	4.20807	8.59822	0.0101714	0.212805
ENSMUSG00000037716	Ccdc33	-0.434544	0.60842	8.59246	0.0101918	0.213019
ENSMUSG00000068206	Pick1	-0.113541	5.47614	8.58785	0.0102082	0.213148
ENSMUSG00000052681	Rap1b	0.147322	5.45585	8.58493	0.0102186	0.213152
ENSMUSG00000040102	Klhl42	0.119939	5.22255	8.58173	0.01023	0.213177
ENSMUSG00000030592	Ryr1	-0.220883	5.23452	8.95716	0.0102459	0.213296
ENSMUSG00000078302	Foxd1	-0.651094	0.14245	8.5742	0.0102568	0.213311
ENSMUSG00000102413	Gm36937	-0.372878	1.09667	8.5674	0.0102812	0.213438
ENSMUSG00000047417	Rexo1	-0.117045	6.37343	8.56285	0.0102975	0.213438
ENSMUSG00000064080	Fbln2	-0.157845	3.42538	8.56052	0.0103059	0.213438
ENSMUSG00000023052	Npff	-0.516003	-0.275352	8.55905	0.0103112	0.213438
ENSMUSG00000036862	Dchs1	-0.125417	5.52617	8.55828	0.010314	0.213438
ENSMUSG00000004768	Rab23	0.121342	4.5482	8.5476	0.0103525	0.214023
ENSMUSG00000018412	Kansl1	-0.165223	6.36672	8.6111	0.0104247	0.215303
ENSMUSG00000047040	Prr15l	-0.708328	-0.221973	8.52192	0.0104457	0.215525
ENSMUSG00000018909	Arrb1	-0.112957	8.75218	8.50788	0.0104971	0.216371
ENSMUSG00000037703	Lzts3	-0.124221	8.47484	8.50423	0.0105106	0.216435
ENSMUSG00000049090	Zadh2	-0.141935	4.10846	8.49672	0.0105382	0.216791
ENSMUSG00000050796	B3galt6	-0.144988	3.86672	8.4906	0.0105608	0.216851
ENSMUSG00000066842	Hmcn1	-0.247052	2.57816	8.49031	0.0105619	0.216851
ENSMUSG00000022483	Col2a1	-0.352288	1.36905	8.48626	0.0105769	0.216915
ENSMUSG00000056216	Cebpg	0.119447	5.01189	8.48232	0.0105915	0.216915
ENSMUSG00000013076	Amotl1	-0.226277	5.3192	8.90101	0.0105962	0.216915
ENSMUSG00000027800	Tm4sf1	-0.200104	3.24435	8.4753	0.0106175	0.21714
ENSMUSG00000021750	Fam107a	0.171133	7.98794	8.58924	0.010639	0.217365
ENSMUSG00000107891	Gm5051	1.56886	-1.80422	8.46631	0.0106511	0.217365
ENSMUSG00000069874	Irgm2	-0.287461	1.54062	8.46366	0.0106609	0.217365
ENSMUSG00000015653	Steap2	0.280907	3.37495	8.54347	0.0106701	0.217365
ENSMUSG00000061232	H2-K1	-0.204386	4.65888	8.55537	0.0107048	0.217859
ENSMUSG00000040840	4930579G18Rik	-0.256639	2.48418	8.44435	0.0107334	0.218137
ENSMUSG00000104399	Gm37963	-0.316101	1.92291	8.43772	0.0107584	0.218137
ENSMUSG00000056091	St3gal5	0.0997158	6.22131	8.43521	0.0107679	0.218137
ENSMUSG00000071637	Cebpd	-0.164194	3.89233	8.43515	0.0107681	0.218137
ENSMUSG00000109305	1810010D01Rik	-0.666568	-0.831097	8.43448	0.0107706	0.218137
ENSMUSG00000097324	Carmn	-0.818583	-0.647609	8.42345	0.0108125	0.218772
ENSMUSG00000045589	Frrs1l	0.109384	8.40934	8.4179	0.0108335	0.218892
ENSMUSG00000041695	Kcnj2	-0.253721	3.52324	8.49328	0.0108393	0.218892
ENSMUSG00000086756	Gm14051	0.935599	-1.469	8.40182	0.010895	0.219803
ENSMUSG00000029673	Auts2	-0.150315	3.95196	8.3947	0.0109223	0.219957
ENSMUSG00000028463	Car9	-0.489724	0.111369	8.39351	0.0109269	0.219957
ENSMUSG00000064366	mt-Tl2	-0.57359	0.108637	8.3916	0.0109342	0.219957
ENSMUSG00000060798	Intu	0.167903	3.43784	8.38578	0.0109566	0.220197
ENSMUSG00000074272	Ceacam1	-0.339097	1.5252	8.37922	0.010982	0.220494
ENSMUSG00000041570	Camsap2	0.107348	7.25311	8.37512	0.0109978	0.2206
ENSMUSG00000022867	Usp25	0.11639	5.25516	8.36763	0.0110269	0.220971
ENSMUSG00000025731	Mettl26	0.133305	4.38674	8.35833	0.0110631	0.221164
ENSMUSG00000111058	AC135672.1	-0.961497	-1.8675	8.35724	0.0110673	0.221164
ENSMUSG00000048406	B330016D10Rik	-0.284337	1.70022	8.35165	0.0110891	0.221164
ENSMUSG00000037103	Dcaf15	-0.131701	4.88196	8.34724	0.0111064	0.221164
ENSMUSG00000081758	Gm11460	1.09872	-0.612155	8.34491	0.0111155	0.221164
ENSMUSG00000027716	Trpc3	-0.248909	2.84623	8.34372	0.0111202	0.221164
ENSMUSG00000097867	Lppos	-0.36722	1.06656	8.34247	0.0111251	0.221164
ENSMUSG00000055978	Fut2	-0.585502	-0.02339	8.34188	0.0111274	0.221164
ENSMUSG00000029592	Usp30	0.109563	5.71823	8.34078	0.0111318	0.221164
ENSMUSG00000047669	Msl3l2	-0.136842	3.8313	8.33753	0.0111445	0.221207
ENSMUSG00000020799	Tekt1	0.356211	1.2822	8.33087	0.0111707	0.221224
ENSMUSG00000084381	AA413626	-0.751805	-1.45443	8.32953	0.011176	0.221224
ENSMUSG00000022008	Gpalpp1	0.12673	5.30188	8.32926	0.0111771	0.221224
ENSMUSG00000063919	Srrm4	-0.112573	5.4299	8.31744	0.0112238	0.221825
ENSMUSG00000021696	Elovl7	0.178206	4.15442	8.31622	0.0112287	0.221825
ENSMUSG00000030720	Cln3	-0.138009	4.03792	8.31158	0.0112471	0.22186
ENSMUSG00000019461	Plscr3	-0.15059	3.69563	8.31004	0.0112532	0.22186
ENSMUSG00000050751	Pgbd5	-0.0997511	8.25396	8.30775	0.0112623	0.22186
ENSMUSG00000031398	Plxna3	-0.121539	5.50806	8.29489	0.0113136	0.222513
ENSMUSG00000103749	Pcdhgb5	-0.22131	2.80637	8.29032	0.0113319	0.222513
ENSMUSG00000002949	Timm44	-0.105859	5.67097	8.28555	0.0113511	0.222513
ENSMUSG00000031170	Slc38a5	-0.64101	1.81069	9.25494	0.0113516	0.222513
ENSMUSG00000073910	Mob3b	-0.244109	2.59886	8.28242	0.0113636	0.222513
ENSMUSG00000017307	Acot8	-0.191812	3.45706	8.28085	0.0113699	0.222513
ENSMUSG00000005465	Il27ra	-0.422207	1.18177	8.28085	0.01137	0.222513
ENSMUSG00000025742	Prps2	0.132141	4.69006	8.26864	0.0114192	0.223268
ENSMUSG00000044674	Fzd1	-0.161791	3.80681	8.25742	0.0114647	0.223947
ENSMUSG00000017493	Igfbp4	0.196791	6.50898	8.60607	0.0115362	0.224147
ENSMUSG00000022949	Clic6	0.937269	4.56359	12.1273	0.0115515	0.224147
ENSMUSG00000039607	Rbms3	-0.142731	4.29257	8.23065	0.011574	0.224147
ENSMUSG00000025862	Stag2	0.11923	5.53882	8.23065	0.011574	0.224147
ENSMUSG00000030654	Arl6ip1	0.122829	7.89217	8.22994	0.0115769	0.224147
ENSMUSG00000060098	Prmt7	0.105624	5.54596	8.22965	0.0115781	0.224147
ENSMUSG00000100213	Gm28151	-0.435446	1.72919	8.27901	0.0115819	0.224147
ENSMUSG00000006717	Acot13	0.129299	5.11953	8.2279	0.0115853	0.224147
ENSMUSG00000034686	Prr7	-0.140191	5.26651	8.22766	0.0115863	0.224147
ENSMUSG00000059049	Frem1	0.364618	2.75413	8.43688	0.0115916	0.224147
ENSMUSG00000056917	Sipa1	-0.179376	4.23082	8.22461	0.0115988	0.224147
ENSMUSG00000030795	Fus	-0.131652	7.63498	8.22102	0.0116136	0.224147
ENSMUSG00000036810	Cnep1r1	0.183981	4.3045	8.22085	0.0116143	0.224147
ENSMUSG00000002578	Ikzf4	-0.153535	3.8952	8.20508	0.0116796	0.225198
ENSMUSG00000051786	Tubgcp6	-0.119407	5.93644	8.2022	0.0116915	0.225218
ENSMUSG00000092416	Zfp141	0.184215	3.38229	8.19964	0.0117022	0.225218
ENSMUSG00000007833	Aldh16a1	-0.179134	3.42204	8.19511	0.011721	0.225282
ENSMUSG00000086675	Plxna4os2	-0.847118	0.711251	8.19367	0.011727	0.225282
ENSMUSG00000008301	Phax	0.118484	4.88725	8.18983	0.011743	0.225382
ENSMUSG00000036206	Sh3bp4	0.156039	5.11256	8.18485	0.0117638	0.225574
ENSMUSG00000106951	5930430L01Rik	-0.287772	1.64504	8.17973	0.0117853	0.225779
ENSMUSG00000025393	Atp5b	-0.136007	10.156	8.17373	0.0118105	0.225916
ENSMUSG00000109147	4930431P19Rik	-0.261119	1.91752	8.17	0.0118262	0.225916
ENSMUSG00000058546	Rpl23a	0.179389	4.80478	8.20159	0.0118275	0.225916
ENSMUSG00000049421	Zfp260	0.112107	5.83432	8.1665	0.0118409	0.225916
ENSMUSG00000079469	Pigb	-0.136514	4.27242	8.16517	0.0118465	0.225916
ENSMUSG00000035769	Xylb	-0.178763	2.7459	8.15858	0.0118743	0.226143
ENSMUSG00000021187	Tc2n	0.99895	-1.21623	8.15722	0.0118801	0.226143
ENSMUSG00000020755	Sap30bp	0.105094	5.63286	8.1515	0.0119043	0.226399
ENSMUSG00000071847	Apcdd1	-0.146299	4.64663	8.14383	0.0119369	0.226446
ENSMUSG00000097277	2900076A07Rik	-0.2546	2.48383	8.13889	0.0119579	0.226446
ENSMUSG00000102997	Gm17244	-0.348329	0.749923	8.13876	0.0119585	0.226446
ENSMUSG00000109122	A230103L15Rik	-0.221356	3.14249	8.13713	0.0119654	0.226446
ENSMUSG00000023000	Dhh	0.797351	-1.58715	8.13491	0.0119749	0.226446
ENSMUSG00000037344	Slc12a9	-0.131693	5.54514	8.13448	0.0119767	0.226446
ENSMUSG00000009210	Prr29	-0.843203	-0.703327	8.1331	0.0119827	0.226446
ENSMUSG00000005225	Plekha8	0.169521	4.08989	8.11974	0.0120399	0.227322
ENSMUSG00000104704	Gm43133	-1.1424	-1.81661	8.11043	0.01208	0.227551
ENSMUSG00000061762	Tac1	-0.250638	2.56467	8.11006	0.0120816	0.227551
ENSMUSG00000029227	Fip1l1	-0.0974975	5.84962	8.1077	0.0120918	0.227551
ENSMUSG00000071424	Grid2	-0.209012	3.41166	8.10682	0.0120955	0.227551
ENSMUSG00000097354	2310001H17Rik	-0.828331	-1.91738	8.10152	0.0121185	0.227777
ENSMUSG00000007891	Ctsd	0.130631	7.35819	8.09814	0.0121331	0.227847
ENSMUSG00000048478	Spata33	-0.211578	2.70042	8.09292	0.0121557	0.228068
ENSMUSG00000047394	Odf3b	-0.302391	1.56108	8.09003	0.0121683	0.228098
ENSMUSG00000078485	Plekhn1	-0.110665	6.10058	8.08598	0.0121859	0.228202
ENSMUSG00000039349	C130074G19Rik	-0.407231	4.39381	9.81236	0.0121957	0.228202
ENSMUSG00000038930	Rccd1	-0.179009	3.4261	8.07978	0.012213	0.228321
ENSMUSG00000032640	Chsy1	0.168412	4.08113	8.07292	0.012243	0.228678
ENSMUSG00000046806	3110062M04Rik	-0.23987	1.78811	8.0679	0.012265	0.228884
ENSMUSG00000046794	Ppp1r3b	0.44425	0.828845	8.06138	0.0122936	0.229214
ENSMUSG00000020264	Slc36a2	-0.979637	-1.55939	8.05305	0.0123304	0.229578
ENSMUSG00000022048	Dpysl2	-0.159069	8.78167	8.07963	0.0123351	0.229578
ENSMUSG00000021464	Ror2	-0.578023	-0.0454918	8.04321	0.0123739	0.230095
ENSMUSG00000025743	Sdc3	-0.0977985	7.60175	8.03969	0.0123895	0.2301
ENSMUSG00000015053	Gata2	-0.333419	1.67227	8.03819	0.0123962	0.2301
ENSMUSG00000047307	Pcdhb13	-0.230517	2.52132	8.03157	0.0124256	0.230146
ENSMUSG00000029022	Miip	-0.147057	4.3448	8.03031	0.0124312	0.230146
ENSMUSG00000003623	Crot	0.166895	4.49002	8.03021	0.0124317	0.230146
ENSMUSG00000035632	Cnot3	-0.105656	5.31647	8.02237	0.0124667	0.230462
ENSMUSG00000040274	Cdk6	-0.222578	2.05701	8.02144	0.0124708	0.230462
ENSMUSG00000031303	Map3k15	0.439938	1.51236	8.05018	0.0125057	0.230903
ENSMUSG00000020773	Trim47	-0.320448	1.94379	8.00956	0.0125241	0.230905
ENSMUSG00000024392	Bag6	-0.0985299	8.06214	8.00872	0.0125279	0.230905
ENSMUSG00000079235	Ccdc13	-0.181269	2.77624	8.00602	0.01254	0.230924
ENSMUSG00000036676	Tmtc3	0.152154	3.59539	8.00257	0.0125556	0.231007
ENSMUSG00000108841	Frmpd2	-0.341975	1.55596	7.99844	0.0125742	0.231018
ENSMUSG00000044285	Gm1821	0.186287	3.53081	7.99755	0.0125782	0.231018
ENSMUSG00000029671	Wnt16	-0.526969	-0.412875	7.98442	0.0126377	0.231436
ENSMUSG00000020723	Cacng4	-0.171318	4.36669	7.97599	0.012676	0.231436
ENSMUSG00000036257	Pnpla8	0.0938942	6.4351	7.97579	0.012677	0.231436
ENSMUSG00000055078	Gabra5	0.163033	7.2311	8.10104	0.0126895	0.231436
ENSMUSG00000038146	Notch3	-0.152288	4.2443	7.97247	0.0126921	0.231436
ENSMUSG00000005373	Mlxipl	-0.35821	1.4469	7.97205	0.012694	0.231436
ENSMUSG00000085037	4933421O10Rik	-0.18489	3.00616	7.97041	0.0127015	0.231436
ENSMUSG00000053613	Notumos	-0.713195	-1.28484	7.96941	0.0127061	0.231436
ENSMUSG00000073411	H2-D1	-0.203566	5.12542	8.21478	0.012709	0.231436
ENSMUSG00000089715	Cbx6	-0.0992191	8.94336	7.96817	0.0127117	0.231436
ENSMUSG00000047013	Fbxo41	-0.109163	7.87467	7.95867	0.0127553	0.231946
ENSMUSG00000069862	Rps12-ps9	-0.791829	-1.20313	7.95565	0.0127691	0.231946
ENSMUSG00000057440	Mpp7	0.292918	1.5654	7.9548	0.0127731	0.231946
ENSMUSG00000020590	Snx13	0.101351	6.08178	7.95044	0.0127931	0.232027
ENSMUSG00000017057	Il13ra1	-0.316582	1.95708	7.949	0.0127997	0.232027
ENSMUSG00000001741	Il16	0.144151	5.06238	7.94619	0.0128127	0.232061
ENSMUSG00000030098	Grip2	-0.152088	4.12786	7.94195	0.0128323	0.232077
ENSMUSG00000041390	Mdfic	0.333802	1.73756	7.9378	0.0128515	0.232077
ENSMUSG00000052301	Doc2a	-0.181732	2.99974	7.9374	0.0128534	0.232077
ENSMUSG00000047759	Hs3st3a1	-0.688484	-0.928764	7.93486	0.0128651	0.232077
ENSMUSG00000034163	Zfc3h1	-0.144691	5.73369	7.93045	0.0128856	0.232077
ENSMUSG00000023064	Sncg	-0.393565	1.26339	7.92931	0.0128909	0.232077
ENSMUSG00000032595	Cdhr4	-0.408241	1.00216	7.9244	0.0129137	0.232077
ENSMUSG00000029718	Pcolce	0.261603	3.30505	7.9528	0.0129206	0.232077
ENSMUSG00000055235	Wdr86	1.02619	2.26298	10.2073	0.0129311	0.232077
ENSMUSG00000042961	Egflam	-0.259154	2.00037	7.92032	0.0129327	0.232077
ENSMUSG00000102618	Gm37848	-0.894807	-1.21612	7.91967	0.0129357	0.232077
ENSMUSG00000040043	Rbms2	-0.195935	2.69232	7.91681	0.0129491	0.232118
ENSMUSG00000064202	4430402I18Rik	-0.232927	2.03197	7.90265	0.0130154	0.232936
ENSMUSG00000003849	Nqo1	0.282954	1.70163	7.90144	0.0130211	0.232936
ENSMUSG00000046192	Iqub	0.31216	1.2627	7.89994	0.0130282	0.232936
ENSMUSG00000036820	Amdhd2	-0.132065	4.51311	7.89445	0.013054	0.233198
ENSMUSG00000037406	Htra4	-0.311376	1.24192	7.88604	0.0130937	0.233627
ENSMUSG00000079436	Kcnj13	1.29426	1.71269	9.98781	0.0131145	0.233627
ENSMUSG00000029060	Mib2	-0.118911	7.33062	7.87895	0.0131273	0.233627
ENSMUSG00000087040	Gm14033	-0.709088	-1.20387	7.87882	0.0131279	0.233627
ENSMUSG00000032578	Cish	0.308894	1.4194	7.87678	0.0131376	0.233627
ENSMUSG00000038174	Fam126b	0.141415	6.1598	7.87521	0.0131451	0.233627
ENSMUSG00000034903	Cobll1	-0.27002	3.44848	7.98529	0.0131826	0.234019
ENSMUSG00000035686	Thrsp	0.151039	4.54481	7.8627	0.0132047	0.234019
ENSMUSG00000022508	Bcl6	0.130493	5.70622	7.85657	0.013234	0.234019
ENSMUSG00000018727	Cpsf4l	-0.34395	1.72401	7.85631	0.0132352	0.234019
ENSMUSG00000071647	Eml3	-0.131894	4.24764	7.85514	0.0132408	0.234019
ENSMUSG00000026641	Usf1	0.0960995	5.78973	7.85418	0.0132454	0.234019
ENSMUSG00000093383	Gm20642	0.969569	-0.419644	7.85416	0.0132455	0.234019
ENSMUSG00000054252	Fgfr3	-0.109018	7.21528	7.8464	0.0132828	0.234303
ENSMUSG00000033186	Mzt1	0.117697	5.83324	7.84614	0.013284	0.234303
ENSMUSG00000025375	Aatk	-0.100829	9.07541	7.84006	0.0133133	0.234622
ENSMUSG00000045083	Lingo2	-0.21822	4.15768	7.9069	0.0133585	0.235039
ENSMUSG00000059013	Sh2d3c	0.148851	4.12034	7.82904	0.0133666	0.235039
ENSMUSG00000020607	Fam84a	0.120123	6.9397	7.82705	0.0133762	0.235039
ENSMUSG00000026748	Plxdc2	-0.122038	4.87394	7.82586	0.013382	0.235039
ENSMUSG00000032788	Pdxk	-0.107521	6.86002	7.82184	0.0134015	0.235132
ENSMUSG00000021214	Akr1c18	0.651056	0.421753	7.88768	0.0134098	0.235132
ENSMUSG00000038843	Gcnt1	-0.341041	1.26864	7.80808	0.0134685	0.235752
ENSMUSG00000030747	Dgat2	-0.0905256	6.97716	7.80702	0.0134737	0.235752
ENSMUSG00000002985	Apoe	0.130955	10.0642	7.80407	0.0134881	0.235752
ENSMUSG00000012117	Dhdds	-0.128653	6.0046	7.80364	0.0134902	0.235752
ENSMUSG00000030020	Prickle2	0.133445	8.17365	7.80117	0.0135024	0.235767
ENSMUSG00000029648	Flt1	-0.152524	5.83916	7.82443	0.0135323	0.236093
ENSMUSG00000057101	Zfp180	0.125801	5.4423	7.782	0.0135967	0.236657
ENSMUSG00000022477	Aco2	0.100367	8.94248	7.77947	0.0136091	0.236657
ENSMUSG00000097063	Pantr2	-0.344169	1.66559	7.77937	0.0136096	0.236657
ENSMUSG00000101179	Gm29455	-1.21167	-2.16742	7.77931	0.0136099	0.236657
ENSMUSG00000005958	Ephb3	0.167227	5.27907	7.8077	0.0136372	0.236759
ENSMUSG00000045969	Ing1	0.183581	4.28503	7.77312	0.0136406	0.236759
ENSMUSG00000029641	Rasl11a	0.286266	3.04181	7.84643	0.0136498	0.236759
ENSMUSG00000030096	Slc6a6	-0.133927	7.51907	7.76352	0.0136882	0.237095
ENSMUSG00000023235	Ccl25	-0.197066	2.84664	7.7628	0.0136919	0.237095
ENSMUSG00000030091	Nup210	-0.0979462	5.72845	7.75711	0.0137202	0.237389
ENSMUSG00000020070	Rufy2	-0.110519	5.87896	7.75333	0.0137391	0.23752
ENSMUSG00000062014	Gmfb	0.113195	7.34762	7.74816	0.013765	0.237604
ENSMUSG00000043923	Ccdc84	-0.177357	3.61213	7.74781	0.0137667	0.237604
ENSMUSG00000049676	Catsperg1	-0.603866	0.82088	7.81257	0.0137947	0.23789
ENSMUSG00000047098	Rnf31	-0.114619	5.11594	7.73952	0.0138083	0.237929
ENSMUSG00000015468	Notch4	-0.184372	3.23523	7.73608	0.0138256	0.238031
ENSMUSG00000029063	Nadk	0.103729	5.99276	7.73127	0.0138499	0.238252
ENSMUSG00000005609	Ctr9	0.121603	5.80588	7.72657	0.0138736	0.238351
ENSMUSG00000029201	Ugdh	0.149163	4.18833	7.72562	0.0138784	0.238351
ENSMUSG00000091102	5830462I19Rik	-0.491005	0.0496695	7.71851	0.0139144	0.238683
ENSMUSG00000103898	Gm30238	-0.253628	1.66507	7.71729	0.0139206	0.238683
ENSMUSG00000068798	Rap1a	0.149866	4.88769	7.70834	0.0139661	0.238816
ENSMUSG00000070315	4930581F22Rik	-0.200472	2.48481	7.70692	0.0139734	0.238816
ENSMUSG00000108079	Gm44210	0.279073	1.62162	7.70675	0.0139742	0.238816
ENSMUSG00000029563	Foxp2	-0.447459	0.614969	7.70601	0.013978	0.238816
ENSMUSG00000056228	Cars2	-0.166173	3.82944	7.70338	0.0139914	0.238816
ENSMUSG00000020639	Pfn4	-0.176929	2.84578	7.70133	0.0140019	0.238816
ENSMUSG00000105944	Gm5075	0.856376	-1.46611	7.70006	0.0140084	0.238816
ENSMUSG00000063229	Ldha	0.0974185	7.77638	7.6955	0.0140317	0.239009
ENSMUSG00000018169	Mfng	-0.247608	2.07584	7.69151	0.0140521	0.239009
ENSMUSG00000073063	Hbq1b	-0.94564	-1.74348	7.68917	0.0140642	0.239009
ENSMUSG00000106432	Gm43259	1.87751	-1.62149	7.68679	0.0140764	0.239009
ENSMUSG00000066170	E230001N04Rik	-0.378302	0.611738	7.6867	0.0140769	0.239009
ENSMUSG00000031861	Lpar2	-0.469856	0.303327	7.67753	0.0141241	0.239592
ENSMUSG00000104682	Gm42636	-0.621722	-0.539552	7.67559	0.0141341	0.239592
ENSMUSG00000038312	Edem2	-0.10721	4.80702	7.66954	0.0141654	0.239769
ENSMUSG00000022500	Litaf	-0.172489	4.43067	7.66886	0.0141689	0.239769
ENSMUSG00000029032	Arhgef16	0.831503	-0.382121	7.69444	0.0141842	0.239769
ENSMUSG00000036053	Fmnl2	-0.117234	5.46631	7.66141	0.0142075	0.239769
ENSMUSG00000021240	Abcd4	-0.152653	4.06935	7.65934	0.0142183	0.239769
ENSMUSG00000021244	Ylpm1	-0.12261	6.75661	7.65896	0.0142203	0.239769
ENSMUSG00000036430	Tbcc	-0.155702	4.51761	7.65639	0.0142336	0.239769
ENSMUSG00000027566	Psma7	0.110408	5.79043	7.65342	0.0142491	0.239769
ENSMUSG00000062157	Ifnlr1	0.776151	-1.62333	7.65311	0.0142507	0.239769
ENSMUSG00000101133	Gm29050	-0.934479	-1.87976	7.65012	0.0142663	0.239769
ENSMUSG00000042106	Fam212a	0.214321	2.38255	7.64928	0.0142707	0.239769
ENSMUSG00000051235	Gen1	0.492845	0.280432	7.64639	0.0142858	0.239829
ENSMUSG00000037119	Fam91a1	0.0987566	5.82634	7.63585	0.014341	0.240544
ENSMUSG00000006576	Slc4a3	-0.110692	7.64852	7.63282	0.014357	0.240544
ENSMUSG00000079227	Ccr5	0.307842	1.55926	7.63037	0.0143698	0.240544
ENSMUSG00000032329	Hmg20a	-0.125188	6.46662	7.62947	0.0143746	0.240544
ENSMUSG00000059898	Dsc3	0.67223	1.10252	7.92736	0.0143958	0.240544
ENSMUSG00000033565	Rbfox2	-0.147511	8.49486	7.64036	0.0144109	0.240544
ENSMUSG00000003585	Sec14l2	0.101231	6.02765	7.62125	0.0144179	0.240544
ENSMUSG00000097750	Gm4673	-0.289613	2.69007	7.64901	0.0144204	0.240544
ENSMUSG00000028152	Tspan5	-0.0949169	7.45925	7.61448	0.0144537	0.240907
ENSMUSG00000020387	Jade2	0.132486	6.76088	7.61229	0.0144653	0.240909
ENSMUSG00000032807	Alox12b	0.200962	3.58613	7.6098	0.0144786	0.240937
ENSMUSG00000029559	2210016L21Rik	0.0980417	6.34343	7.60524	0.0145028	0.241066
ENSMUSG00000024027	Glp1r	-0.745615	2.66469	9.33355	0.0145203	0.241066
ENSMUSG00000081999	Gm13461	0.57649	0.193438	7.60183	0.0145209	0.241066
ENSMUSG00000087143	A830082K12Rik	-0.176862	3.55656	7.5982	0.0145403	0.241124
ENSMUSG00000035112	Wnk4	-0.194856	2.71873	7.59363	0.0145647	0.241124
ENSMUSG00000044042	Fmn1	0.149472	4.47637	7.59075	0.0145801	0.241124
ENSMUSG00000025586	Cpeb1	0.0889838	6.55983	7.5904	0.014582	0.241124
ENSMUSG00000059159	Gm8129	0.761314	-0.60101	7.58811	0.0145943	0.241124
ENSMUSG00000044982	Sft2d3	-0.179165	2.75826	7.58778	0.014596	0.241124
ENSMUSG00000032959	Pebp1	0.096593	8.34858	7.58606	0.0146052	0.241124
ENSMUSG00000038623	Tm6sf1	-0.179739	2.99408	7.57892	0.0146436	0.241567
ENSMUSG00000036438	Calm2	0.142278	10.0382	7.57498	0.0146648	0.241683
ENSMUSG00000024145	Pigf	-0.20846	2.3586	7.57332	0.0146737	0.241683
ENSMUSG00000075600	Zc3h3	-0.18465	3.43568	7.56622	0.014712	0.242123
ENSMUSG00000037370	Enpp1	-0.283432	2.269	7.56142	0.014738	0.242156
ENSMUSG00000102496	Gm36989	0.499964	0.684369	7.55946	0.0147487	0.242156
ENSMUSG00000033948	Zswim5	0.142939	4.97395	7.55943	0.0147488	0.242156
ENSMUSG00000025340	Rabgef1	0.106677	4.82838	7.55387	0.014779	0.242462
ENSMUSG00000014773	Dll1	0.174386	3.17628	7.55152	0.0147918	0.242481
ENSMUSG00000038910	Plcl2	0.10297	5.79016	7.54665	0.0148183	0.242725
ENSMUSG00000002319	Ipo4	-0.114767	7.07485	7.54312	0.0148375	0.24285
ENSMUSG00000079363	Gbp4	-0.475239	0.861202	7.53442	0.0148852	0.243439
ENSMUSG00000039943	Plcb4	-0.159803	4.43188	7.53002	0.0149093	0.243487
ENSMUSG00000032431	Crtap	-0.203663	2.29449	7.52934	0.014913	0.243487
ENSMUSG00000028820	Sfpq	-0.103463	6.73049	7.52709	0.0149254	0.243487
ENSMUSG00000047935	Gm5607	-0.112453	4.91496	7.52254	0.0149505	0.243487
ENSMUSG00000056211	R3hdm1	-0.0989358	7.4893	7.52079	0.0149601	0.243487
ENSMUSG00000085184	4933439K11Rik	-0.557486	-0.967834	7.52025	0.014963	0.243487
ENSMUSG00000070337	Gpr179	-0.58915	-0.263176	7.51893	0.0149703	0.243487
ENSMUSG00000099478	Gm28370	-0.155374	3.78255	7.51649	0.0149838	0.243487
ENSMUSG00000032599	Ip6k2	0.115353	5.26247	7.51128	0.0150126	0.243487
ENSMUSG00000043013	Onecut1	-0.671693	-0.518722	7.51118	0.0150131	0.243487
ENSMUSG00000065485	Mir219a-2	-0.748687	-0.631179	7.51062	0.0150162	0.243487
ENSMUSG00000034278	Dnajc17	-0.19581	2.68668	7.49365	0.0151105	0.244826
ENSMUSG00000097357	Gm16793	0.846324	-1.20042	7.49149	0.0151226	0.244831
ENSMUSG00000030124	Lag3	-0.219676	2.1564	7.48906	0.0151362	0.244861
ENSMUSG00000105679	Gm43338	-0.563076	-0.707482	7.48184	0.0151766	0.245039
ENSMUSG00000067597	Dgat2l6	-0.604964	-0.287096	7.48123	0.01518	0.245039
ENSMUSG00000050350	Gpr18	-1.16356	-1.31979	7.48078	0.0151825	0.245039
ENSMUSG00000109517	Gm44763	-0.405156	0.957725	7.47872	0.0151941	0.245039
ENSMUSG00000101693	Gm19461	-0.55665	-0.309216	7.47482	0.0152159	0.245203
ENSMUSG00000090399	Gm38399	-0.579235	-0.418042	7.46647	0.015263	0.245772
ENSMUSG00000027737	Slc7a11	-0.218232	5.16153	7.83643	0.0152758	0.245789
ENSMUSG00000001517	Foxm1	-0.313945	0.961978	7.45936	0.0153031	0.245816
ENSMUSG00000058569	Tmed9	0.108758	6.24749	7.45434	0.0153315	0.245816
ENSMUSG00000024782	Ak3	0.100169	6.0548	7.45311	0.0153385	0.245816
ENSMUSG00000049571	Cfap46	-0.214025	2.30984	7.45163	0.0153469	0.245816
ENSMUSG00000016356	Col20a1	-0.211596	3.00994	7.44968	0.015358	0.245816
ENSMUSG00000068062	Gm14164	-0.491774	0.336159	7.44939	0.0153596	0.245816
ENSMUSG00000044080	S100a1	0.140116	4.50451	7.44936	0.0153598	0.245816
ENSMUSG00000013584	Aldh1a2	-0.8029	2.19785	9.20464	0.015446	0.246567
ENSMUSG00000110279	Gm45552	-0.289902	1.34807	7.43248	0.0154561	0.246567
ENSMUSG00000051864	Tbc1d22a	0.114776	5.68054	7.43181	0.0154599	0.246567
ENSMUSG00000052727	Map1b	-0.29629	10.3399	8.36815	0.0154646	0.246567
ENSMUSG00000052783	Grk4	-0.252491	1.54763	7.43053	0.0154672	0.246567
ENSMUSG00000085830	Grin1os	-0.15075	3.63047	7.42873	0.0154775	0.246567
ENSMUSG00000097090	Gm26724	-0.234726	2.36212	7.41884	0.0155343	0.246755
ENSMUSG00000082286	Pisd-ps1	-0.248651	5.60366	8.2125	0.0155346	0.246755
ENSMUSG00000037355	Uvssa	-0.161866	3.63554	7.41746	0.0155423	0.246755
ENSMUSG00000000753	Serpinf1	-0.246023	3.37348	7.46892	0.0155493	0.246755
ENSMUSG00000000530	Acvrl1	-0.177955	3.69793	7.4156	0.015553	0.246755
ENSMUSG00000103992	Gm38029	-1.15733	-0.17038	7.47368	0.0155725	0.246755
ENSMUSG00000105556	Gm43080	-0.500335	0.0670172	7.41039	0.015583	0.246755
ENSMUSG00000042988	Notum	-0.319939	0.898352	7.41027	0.0155838	0.246755
ENSMUSG00000049832	Gm9840	-0.646285	-0.530888	7.40638	0.0156063	0.24683
ENSMUSG00000042734	Ttc9	0.139222	5.53188	7.40477	0.0156156	0.24683
ENSMUSG00000027245	Hypk	-0.308328	1.22143	7.40332	0.015624	0.24683
ENSMUSG00000029034	Ints11	0.111041	4.49981	7.39742	0.0156582	0.247184
ENSMUSG00000033059	Pygb	0.121989	8.37394	7.39287	0.0156847	0.247415
ENSMUSG00000024325	Ring1	-0.100196	5.13779	7.38246	0.0157454	0.247948
ENSMUSG00000060808	B9d1os	0.53296	-0.352928	7.38152	0.0157509	0.247948
ENSMUSG00000035835	Plppr3	-0.144523	5.81664	7.39432	0.015754	0.247948
ENSMUSG00000022378	Fam49b	0.0992593	6.5801	7.37888	0.0157663	0.247955
ENSMUSG00000028978	Nos3	-0.249591	3.15482	7.40641	0.0157899	0.248138
ENSMUSG00000085133	B930095G15Rik	-0.146128	6.07872	7.39861	0.0158068	0.248217
ENSMUSG00000097039	Pvt1	-0.150852	4.04505	7.36746	0.0158333	0.248353
ENSMUSG00000032373	Car12	0.271431	5.47626	8.29502	0.015842	0.248353
ENSMUSG00000005686	Ampd3	-0.129628	4.3023	7.36445	0.0158511	0.248353
ENSMUSG00000032278	Paqr5	0.271739	1.7541	7.35261	0.015921	0.249262
ENSMUSG00000086308	G630016G05Rik	-0.545035	0.000655859	7.34815	0.0159474	0.249462
ENSMUSG00000038437	Mllt6	-0.0982091	8.30547	7.34643	0.0159576	0.249462
ENSMUSG00000104145	D130019J16Rik	-0.814657	-0.572912	7.3387	0.0160036	0.249944
ENSMUSG00000030382	Slc27a5	-0.769637	-1.35908	7.33722	0.0160124	0.249944
ENSMUSG00000031974	Abcb10	-0.159841	4.98945	7.35327	0.0160276	0.249995
ENSMUSG00000027827	Kcnab1	0.113215	6.86273	7.33146	0.0160468	0.250107
ENSMUSG00000028859	Csf3r	-0.223593	2.48215	7.32841	0.016065	0.250205
ENSMUSG00000031161	Hdac6	-0.113814	6.19761	7.31792	0.0161279	0.250685
ENSMUSG00000105349	Gm43604	-0.505655	0.0439608	7.3179	0.016128	0.250685
ENSMUSG00000006676	Usp19	-0.0990202	7.85903	7.31726	0.0161318	0.250685
ENSMUSG00000001288	Rarg	-0.17839	3.4089	7.31233	0.0161615	0.250743
ENSMUSG00000015176	Nolc1	0.0902277	5.92659	7.31208	0.016163	0.250743
ENSMUSG00000058975	Kcnc1	-0.116132	7.55996	7.3081	0.016187	0.250743
ENSMUSG00000040260	Daam2	-0.135722	6.62177	7.31871	0.0162037	0.250743
ENSMUSG00000094251	Gm25632	-0.952095	-1.91835	7.30228	0.0162222	0.250743
ENSMUSG00000026269	Rnpepl1	-0.103703	5.44143	7.30135	0.0162278	0.250743
ENSMUSG00000089736	Tgfbr3l	-0.237806	1.94254	7.30121	0.0162287	0.250743
ENSMUSG00000032224	Fam81a	0.114721	6.73116	7.29996	0.0162362	0.250743
ENSMUSG00000009376	Met	-0.366718	2.48751	7.52276	0.0162512	0.250743
ENSMUSG00000029208	Guf1	-0.141168	5.09061	7.29529	0.0162645	0.250743
ENSMUSG00000064341	mt-Nd1	-0.119193	11.6993	7.2948	0.0162675	0.250743
ENSMUSG00000082357	Gm13542	-0.772267	-1.91251	7.29097	0.0162908	0.250916
ENSMUSG00000023175	Bsg	0.126322	8.19624	7.28699	0.016315	0.250928
ENSMUSG00000037029	Zfp146	0.121609	4.7788	7.28689	0.0163156	0.250928
ENSMUSG00000026083	Eif5b	-0.116626	5.91282	7.28014	0.0163568	0.251269
ENSMUSG00000027674	Pex5l	0.109275	7.50686	7.27932	0.0163617	0.251269
ENSMUSG00000030134	Rasgef1a	0.105463	8.23287	7.27574	0.0163836	0.25142
ENSMUSG00000050824	Sstr5	-0.573082	-0.606941	7.27141	0.0164102	0.251546
ENSMUSG00000070044	Fam149a	-0.138935	3.95589	7.26961	0.0164212	0.251546
ENSMUSG00000066720	Cldn9	0.93885	-1.52976	7.26789	0.0164317	0.251546
ENSMUSG00000026495	Efcab2	-0.141494	3.45718	7.26655	0.01644	0.251546
ENSMUSG00000029392	Rilpl1	0.11924	5.74682	7.26149	0.0164711	0.251838
ENSMUSG00000054672	5830411N06Rik	-0.746698	-1.76223	7.25631	0.016503	0.252142
ENSMUSG00000032523	Hhatl	-0.21495	3.951	7.29513	0.0165689	0.252406
ENSMUSG00000061808	Ttr	2.15724	9.97978	10.5713	0.0165735	0.252406
ENSMUSG00000090576	Gm17055	-0.454143	0.10856	7.24487	0.0165738	0.252406
ENSMUSG00000029862	Clcn1	-0.265735	1.76081	7.24153	0.0165945	0.252406
ENSMUSG00000015120	Ube2i	-0.0915826	6.42186	7.23944	0.0166075	0.252406
ENSMUSG00000099825	1810012K16Rik	-0.908071	-1.70194	7.23939	0.0166078	0.252406
ENSMUSG00000036840	Siah1a	-0.12962	4.38116	7.23834	0.0166143	0.252406
ENSMUSG00000104302	Gm36975	-1.06523	-1.73539	7.23576	0.0166304	0.252406
ENSMUSG00000034327	Kctd9	0.184397	3.00379	7.23575	0.0166304	0.252406
ENSMUSG00000032652	Crebl2	0.11837	5.44676	7.2317	0.0166557	0.252406
ENSMUSG00000015214	Mtmr1	0.104501	5.65672	7.22954	0.0166692	0.252406
ENSMUSG00000038550	Ciart	0.193762	3.24572	7.22837	0.0166765	0.252406
ENSMUSG00000030543	Mesp2	-0.526228	-0.690759	7.22824	0.0166773	0.252406
ENSMUSG00000043102	Qrfp	-0.948385	-1.51946	7.22532	0.0166955	0.252498
ENSMUSG00000030307	Slc6a11	-0.113215	7.34305	7.21862	0.0167375	0.252552
ENSMUSG00000042472	Zfp410	0.147788	4.35808	7.21719	0.0167464	0.252552
ENSMUSG00000106024	A530083M17Rik	-0.911719	-1.33008	7.217	0.0167477	0.252552
ENSMUSG00000063354	Slc39a4	0.419923	1.36995	7.21694	0.016748	0.252552
ENSMUSG00000078584	AU022252	0.13256	5.32254	7.21511	0.0167595	0.252552
ENSMUSG00000099094	Gm19569	-0.780643	-1.58882	7.21294	0.0167731	0.252576
ENSMUSG00000075232	Amd1	0.125484	6.22252	7.20792	0.0168047	0.25271
ENSMUSG00000042705	Commd10	-0.15801	3.96718	7.20769	0.0168062	0.25271
ENSMUSG00000028017	Egf	-0.387778	0.947063	7.20368	0.0168315	0.252873
ENSMUSG00000034403	Pja1	0.0924599	7.49801	7.20022	0.0168533	0.252873
ENSMUSG00000012640	Zfp715	0.115372	4.57291	7.20021	0.0168534	0.252873
ENSMUSG00000060445	Sycp2	-0.352714	0.845103	7.1939	0.0168933	0.253291
ENSMUSG00000087445	Gm14286	-0.370151	1.87057	7.18419	0.016955	0.253908
ENSMUSG00000024330	Col11a2	-0.14363	5.79502	7.19271	0.0169834	0.253908
ENSMUSG00000024513	Mbd2	0.119145	4.79888	7.17792	0.0169949	0.253908
ENSMUSG00000107719	Gm43937	-1.07241	-0.267003	7.17724	0.0169993	0.253908
ENSMUSG00000091811	Inafm1	-0.120343	4.58172	7.1755	0.0170104	0.253908
ENSMUSG00000107728	Gm43949	-0.319645	1.44064	7.17168	0.0170348	0.253908
ENSMUSG00000032245	Cln6	-0.148338	3.4457	7.16993	0.0170461	0.253908
ENSMUSG00000107961	Gm44036	-0.963412	-1.53004	7.16928	0.0170502	0.253908
ENSMUSG00000097699	5430400D12Rik	-0.439511	-0.0450409	7.16856	0.0170548	0.253908
ENSMUSG00000037820	Tgm2	-0.292599	3.65097	7.51588	0.017056	0.253908
ENSMUSG00000030235	Slco1c1	0.153657	5.60178	7.19417	0.0170788	0.253972
ENSMUSG00000036057	Ptpn23	-0.12292	6.09111	7.16226	0.0170952	0.253972
ENSMUSG00000097195	Snhg5	-0.231622	2.8773	7.16203	0.0170967	0.253972
ENSMUSG00000028771	Ptpn12	0.132194	4.5389	7.15147	0.0171647	0.254607
ENSMUSG00000113424	AL607131.1	-0.774561	-1.46465	7.15107	0.0171673	0.254607
ENSMUSG00000034738	Nostrin	0.323913	0.901458	7.14973	0.017176	0.254607
ENSMUSG00000061171	Slc38a11	0.483671	0.550141	7.14687	0.0171945	0.254611
ENSMUSG00000102771	Gm33320	0.837912	-0.848484	7.42619	0.0172173	0.254611
ENSMUSG00000113209	CT030142.1	-0.915199	-1.85409	7.14184	0.017227	0.254611
ENSMUSG00000055540	Epha6	0.12594	6.20983	7.1395	0.0172422	0.254611
ENSMUSG00000107741	Gm2011	-0.200233	2.9028	7.13862	0.0172479	0.254611
ENSMUSG00000019734	Tmc4	-0.257296	2.12186	7.1384	0.0172494	0.254611
ENSMUSG00000030545	Pex11a	-0.172393	3.06364	7.13322	0.017283	0.254928
ENSMUSG00000055725	Paqr3	-0.150209	3.6187	7.12734	0.0173213	0.25517
ENSMUSG00000097986	Gm26953	-0.376333	0.483917	7.12666	0.0173257	0.25517
ENSMUSG00000068696	Gpr88	-0.762289	3.07518	9.39934	0.017336	0.25517
ENSMUSG00000020650	Bcap29	0.113846	4.98842	7.11816	0.0173813	0.255403
ENSMUSG00000020604	Arsg	0.201376	4.80911	7.30676	0.0173851	0.255403
ENSMUSG00000054893	Zfp667	0.166564	4.10079	7.11705	0.0173886	0.255403
ENSMUSG00000024112	Cacna1h	-0.115041	7.86056	7.11304	0.0174149	0.255609
ENSMUSG00000087120	Gm12279	-0.452107	-0.244101	7.10958	0.0174376	0.255762
ENSMUSG00000036306	Lzts1	-0.162821	7.02316	7.26338	0.0174611	0.255762
ENSMUSG00000027894	Slc6a17	-0.179378	9.43212	7.22012	0.017462	0.255762
ENSMUSG00000066829	Zfp810	-0.151491	4.17974	7.10211	0.0174868	0.255947
ENSMUSG00000025150	Cbr2	-0.625875	-0.934032	7.09704	0.0175203	0.256143
ENSMUSG00000083777	Gm13361	-1.59654	-2.13856	8.33668	0.0175247	0.256143
ENSMUSG00000071036	Gm10309	-0.751335	-0.284434	7.09383	0.0175415	0.256161
ENSMUSG00000021647	Cartpt	-0.398726	0.572201	7.09086	0.0175612	0.256161
ENSMUSG00000039987	Phtf2	0.155567	3.40978	7.09044	0.0175639	0.256161
ENSMUSG00000026674	Ddr2	-0.185768	3.29187	7.08878	0.017575	0.256161
ENSMUSG00000020599	Rgs9	-0.161486	3.44101	7.0866	0.0175894	0.256193
ENSMUSG00000009647	Mcu	-0.121454	5.18612	7.08388	0.0176075	0.256212
ENSMUSG00000114181	AC122013.2	0.823957	-1.53745	7.07964	0.0176357	0.256212
ENSMUSG00000020184	Mdm2	0.122209	5.35417	7.07826	0.0176449	0.256212
ENSMUSG00000103976	Gm37677	-0.688735	0.353235	7.07629	0.017658	0.256212
ENSMUSG00000017713	Tha1	-0.192738	2.4869	7.07622	0.0176585	0.256212
ENSMUSG00000089900	Tbc1d22bos	-0.815418	-1.6613	7.07448	0.0176701	0.256212
ENSMUSG00000040964	Arhgef10l	-0.104824	6.01932	7.07352	0.0176765	0.256212
ENSMUSG00000037989	Wnk2	-0.106721	7.02089	7.06423	0.0177386	0.256934
ENSMUSG00000027805	Pfn2	0.0946454	8.73632	7.06229	0.0177517	0.256945
ENSMUSG00000030527	Crtc3	-0.105123	4.98444	7.0571	0.0177865	0.25721
ENSMUSG00000029093	Sorcs2	-0.0855725	6.73618	7.05525	0.017799	0.25721
ENSMUSG00000021824	Ap3m1	0.115018	5.16525	7.05407	0.0178069	0.25721
ENSMUSG00000109015	Gm45010	-0.331163	0.847429	7.04894	0.0178415	0.257447
ENSMUSG00000037544	Dlgap5	-0.75	-1.71965	7.04774	0.0178496	0.257447
ENSMUSG00000033200	Tpsg1	-0.786877	-1.28749	7.04616	0.0178603	0.257447
ENSMUSG00000091089	A930018M24Rik	-0.494525	0.300114	7.0417	0.0178904	0.257601
ENSMUSG00000003032	Klf4	0.254565	2.08196	7.03953	0.0179051	0.257601
ENSMUSG00000001089	Luzp1	0.102785	6.8361	7.03771	0.0179175	0.257601
ENSMUSG00000058470	Gm8369	-0.898117	-2.15144	7.03729	0.0179203	0.257601
ENSMUSG00000020570	Sypl	-0.111765	4.99885	7.03431	0.0179406	0.257678
ENSMUSG00000033578	Tmem35a	-0.114743	5.67008	7.03287	0.0179503	0.257678
ENSMUSG00000081225	Cyp2j12	-0.366718	1.2273	7.02199	0.0180244	0.258499
ENSMUSG00000039542	Ncam1	-0.108646	7.99934	7.02036	0.0180356	0.258499
ENSMUSG00000111935	AC152981.1	-1.17351	-1.13811	7.01751	0.0180551	0.258499
ENSMUSG00000066760	Psg16	-0.306476	1.09342	7.0156	0.0180682	0.258499
ENSMUSG00000024764	Naa40	-0.119462	5.32563	7.01543	0.0180693	0.258499
ENSMUSG00000109491	Gm15396	-1.03794	-1.98288	7.00684	0.0181283	0.259165
ENSMUSG00000063268	Parp10	-0.257569	2.10114	6.99728	0.0181941	0.259708
ENSMUSG00000047459	Dynlrb1	0.123659	6.01884	6.99635	0.0182005	0.259708
ENSMUSG00000001930	Vwf	-0.403439	4.77811	8.62373	0.0182036	0.259708
ENSMUSG00000104030	5330406M23Rik	-0.757581	0.942768	6.99392	0.0182173	0.259727
ENSMUSG00000035208	Slfn8	0.531191	-0.515986	6.99104	0.0182372	0.259762
ENSMUSG00000106535	Gm43031	-0.62089	0.652078	7.10322	0.0182446	0.259762
ENSMUSG00000084989	Crocc2	-0.339573	1.92496	7.00704	0.0182653	0.25988
ENSMUSG00000041245	Wnk3	0.145491	4.61473	6.98263	0.0182955	0.260133
ENSMUSG00000041264	Uspl1	0.10932	4.78962	6.97019	0.0183822	0.261083
ENSMUSG00000073557	Ppp1r12b	-0.111429	7.51667	6.96945	0.0183874	0.261083
ENSMUSG00000032502	Stac	0.296711	2.41587	6.98608	0.0184209	0.261382
ENSMUSG00000107277	Gm10461	-0.407405	0.610326	6.96195	0.0184399	0.261474
ENSMUSG00000024914	Drap1	0.102701	6.59422	6.95257	0.0185057	0.262229
ENSMUSG00000033498	Strc	-0.265261	1.48762	6.95045	0.0185207	0.262264
ENSMUSG00000026193	Fn1	-0.193401	6.1205	7.30834	0.018534	0.262274
ENSMUSG00000056234	Ncoa4	0.125895	4.82483	6.94223	0.0185787	0.262647
ENSMUSG00000031952	Chst5	-0.47894	-0.1803	6.94012	0.0185937	0.262647
ENSMUSG00000099083	Atf7	-0.15566	4.90864	6.95122	0.0185997	0.262647
ENSMUSG00000020644	Id2	-0.127479	5.69707	6.93772	0.0186106	0.262647
ENSMUSG00000005057	Sh2b2	-0.268581	2.37623	6.92695	0.0186871	0.263427
ENSMUSG00000052384	Nrros	-0.205686	3.24661	6.92592	0.0186945	0.263427
ENSMUSG00000001123	Lgals9	-0.202315	2.12313	6.92462	0.0187037	0.263427
ENSMUSG00000037104	Socs5	0.0959954	6.49817	6.92218	0.0187211	0.263495
ENSMUSG00000091455	Otogl	0.717369	0.522275	7.17884	0.0187397	0.26358
ENSMUSG00000095677	Dynlt1f	-0.569966	-0.738488	6.9132	0.0187853	0.264043
ENSMUSG00000037062	Sh3glb1	0.124693	6.02793	6.91123	0.0187994	0.264063
ENSMUSG00000104063	Pcdhgb7	-0.171369	2.72333	6.90621	0.0188354	0.264391
ENSMUSG00000091735	Gpr62	-0.143935	3.98746	6.89305	0.0189302	0.265544
ENSMUSG00000098027	Gm27004	-0.499136	-0.239652	6.88324	0.0190012	0.266362
ENSMUSG00000060600	Eno3	-0.182811	2.69823	6.87939	0.0190292	0.266549
ENSMUSG00000053519	Kcnip1	-0.169894	3.93271	6.87788	0.0190402	0.266549
ENSMUSG00000039220	Ppp1r10	-0.0896675	6.22046	6.86971	0.0190997	0.26713
ENSMUSG00000060621	Nkpd1	-0.436908	0.383027	6.86868	0.0191072	0.26713
ENSMUSG00000030089	Slc41a3	-0.201367	2.49256	6.85621	0.0191986	0.267795
ENSMUSG00000079610	Ankrd39	-0.178984	2.89867	6.85614	0.019199	0.267795
ENSMUSG00000020877	Scrn2	-0.196478	2.65619	6.85489	0.0192083	0.267795
ENSMUSG00000024644	Cndp2	0.0991975	5.36219	6.85417	0.0192135	0.267795
ENSMUSG00000051499	Zfp786	-0.224979	2.07472	6.85345	0.0192188	0.267795
ENSMUSG00000034416	Pkd1l2	-0.592875	-1.31128	6.84824	0.0192572	0.26815
ENSMUSG00000024164	C3	-0.46142	1.13518	6.88507	0.0192707	0.268161
ENSMUSG00000032637	Atxn2l	-0.100215	7.26985	6.84424	0.0192867	0.268204
ENSMUSG00000090150	Acad11	0.13385	4.09122	6.8392	0.0193239	0.268543
ENSMUSG00000098729	Gm27200	-0.540393	0.363512	6.83519	0.0193536	0.268775
ENSMUSG00000052825	Gm9892	0.587962	-0.212083	6.83316	0.0193687	0.268775
ENSMUSG00000037035	Inhbb	0.22418	3.34967	6.84627	0.0193802	0.268775
ENSMUSG00000091472	Gm3739	-0.402766	0.479564	6.82953	0.0193956	0.268775
ENSMUSG00000030852	Tacc2	-0.0861636	6.56787	6.82828	0.0194049	0.268775
ENSMUSG00000098188	Sowahc	0.147615	3.68694	6.82155	0.019455	0.26929
ENSMUSG00000029781	Fkbp9	0.129138	5.33739	6.81683	0.0194903	0.2696
ENSMUSG00000031365	Zfp275	0.129865	4.39298	6.80167	0.0196039	0.270599
ENSMUSG00000026097	Ormdl1	0.205366	2.1044	6.80065	0.0196115	0.270599
ENSMUSG00000025969	Nrp2	-0.091905	6.64915	6.79735	0.0196364	0.270599
ENSMUSG00000107951	Gm6210	0.271918	3.02709	6.79734	0.0196365	0.270599
ENSMUSG00000104389	Gm37034	-0.258822	2.28512	6.79689	0.0196399	0.270599
ENSMUSG00000021048	Mthfd1	0.11069	5.35629	6.79686	0.0196401	0.270599
ENSMUSG00000051331	Cacna1c	-0.103474	7.49281	6.7942	0.0196602	0.270696
ENSMUSG00000054723	Vmac	-0.162801	3.60412	6.79231	0.0196744	0.270715
ENSMUSG00000023094	Msrb2	0.134815	4.35208	6.78919	0.019698	0.27086
ENSMUSG00000056481	Cd248	-0.381818	1.63232	6.81312	0.0197188	0.270938
ENSMUSG00000043091	Tuba1c	0.390831	2.2562	6.90684	0.0197295	0.270938
ENSMUSG00000030598	Fbxo17	-0.360503	0.671453	6.78085	0.0197612	0.271137
ENSMUSG00000034324	Tmem132c	-0.1923	2.77063	6.77907	0.0197747	0.271137
ENSMUSG00000023972	Ptk7	-0.146369	4.05015	6.77664	0.0197932	0.271137
ENSMUSG00000020890	Gucy2e	-0.225489	2.77311	6.77627	0.019796	0.271137
ENSMUSG00000027198	Ext2	-0.104716	5.40832	6.77389	0.0198141	0.271208
ENSMUSG00000034891	Sncb	0.0886172	7.62581	6.77062	0.019839	0.271371
ENSMUSG00000109422	Gm45174	0.999339	-0.802655	6.76018	0.0199189	0.272285
ENSMUSG00000107531	E330037G11Rik	-0.875226	-1.57396	6.75552	0.0199545	0.272595
ENSMUSG00000112150	AC159296.1	-0.38788	0.36508	6.74282	0.0200524	0.273648
ENSMUSG00000003992	Ssbp2	-0.192413	5.76067	7.05365	0.0200579	0.273648
ENSMUSG00000056306	Sertm1	0.11806	6.02923	6.73318	0.0201269	0.274169
ENSMUSG00000039633	Lonrf1	0.134075	4.83937	6.73138	0.0201409	0.274169
ENSMUSG00000023066	Rttn	-0.18155	2.36138	6.73086	0.0201449	0.274169
ENSMUSG00000009630	Ppp2cb	0.0986442	6.09897	6.7304	0.0201485	0.274169
ENSMUSG00000032002	Dcun1d5	-0.123794	5.03779	6.71679	0.0202545	0.275432
ENSMUSG00000049649	Gpr3	0.201867	2.46159	6.71294	0.0202846	0.275662
ENSMUSG00000092492	B230208B08Rik	-0.821533	-0.354466	6.80133	0.0203226	0.275779
ENSMUSG00000041954	Tnfrsf18	-0.259608	1.52557	6.70499	0.0203468	0.275779
ENSMUSG00000032340	Neo1	-0.112775	6.75323	6.70476	0.0203487	0.275779
ENSMUSG00000042622	Maff	0.420783	0.0515492	6.70437	0.0203517	0.275779
ENSMUSG00000026814	Eng	-0.225689	4.18344	6.88453	0.0203591	0.275779
ENSMUSG00000055681	Cope	0.0886757	6.2096	6.70048	0.0203823	0.275914
ENSMUSG00000037826	Ppm1k	0.10174	5.95478	6.6975	0.0204057	0.276052
ENSMUSG00000079070	Gm3985	-0.587882	-0.890771	6.69391	0.0204341	0.276256
ENSMUSG00000027394	Ttl	0.0917763	5.8262	6.6916	0.0204523	0.2763
ENSMUSG00000006270	Vax1	-0.56767	-0.373082	6.69015	0.0204637	0.2763
ENSMUSG00000021728	Emb	0.146641	4.286	6.68515	0.0205033	0.276377
ENSMUSG00000041936	Agrn	-0.0979325	8.44137	6.68402	0.0205123	0.276377
ENSMUSG00000023942	Slc29a1	-0.136099	4.35143	6.68329	0.020518	0.276377
ENSMUSG00000044199	S1pr4	-0.56111	-0.229294	6.68246	0.0205247	0.276377
ENSMUSG00000030519	Apba2	0.0853021	8.22214	6.68044	0.0205407	0.276377
ENSMUSG00000071796	6820431F20Rik	-0.169854	2.88479	6.67887	0.0205531	0.276377
ENSMUSG00000112161	AC160063.1	0.713026	-0.562787	6.67775	0.020562	0.276377
ENSMUSG00000113647	AC131739.1	-0.642594	-1.09668	6.66906	0.0206312	0.276967
ENSMUSG00000032679	Cd59a	0.326978	1.97073	6.66891	0.0206324	0.276967
ENSMUSG00000074340	Ovgp1	-0.258203	2.16896	6.66701	0.0206475	0.276993
ENSMUSG00000102816	Gm37814	-0.728638	-0.798422	6.66457	0.0206671	0.277077
ENSMUSG00000038807	Rap1gap2	-0.124544	8.21858	6.65899	0.0207117	0.277238
ENSMUSG00000073805	Fam196a	0.16467	2.89525	6.65781	0.0207212	0.277238
ENSMUSG00000099404	Gm28172	-0.605659	-0.811848	6.65771	0.020722	0.277238
ENSMUSG00000069893	9930111J21Rik1	-0.830236	-1.82917	6.65644	0.0207321	0.277238
ENSMUSG00000008496	Pou2f2	-0.185275	2.87715	6.64933	0.0207893	0.277745
ENSMUSG00000028656	Cap1	-0.0985792	7.96118	6.64841	0.0207967	0.277745
ENSMUSG00000028793	Rnf19b	0.107338	5.23841	6.64576	0.020818	0.277853
ENSMUSG00000035594	Chrna5	0.213036	2.15578	6.63607	0.0208964	0.278585
ENSMUSG00000036854	Hspb6	-0.215944	1.86853	6.63273	0.0209234	0.278585
ENSMUSG00000021676	Iqgap2	0.115217	6.54031	6.63091	0.0209381	0.278585
ENSMUSG00000044055	Otos	-0.456076	0.0907537	6.63023	0.0209437	0.278585
ENSMUSG00000000340	Dbt	0.139647	3.9876	6.62903	0.0209534	0.278585
ENSMUSG00000086708	Gm15577	-0.894283	-0.738116	6.62637	0.0209751	0.278585
ENSMUSG00000020541	Tom1l1	0.151736	3.91414	6.62494	0.0209866	0.278585
ENSMUSG00000021478	Drd1	-0.223252	2.48706	6.61899	0.0210351	0.278585
ENSMUSG00000029110	Rnf4	0.0896913	5.98511	6.6189	0.0210358	0.278585
ENSMUSG00000111004	CT025561.1	-0.74696	-1.48159	6.61879	0.0210368	0.278585
ENSMUSG00000029028	Lrrc47	-0.105035	5.50078	6.61811	0.0210423	0.278585
ENSMUSG00000033731	3300002A11Rik	-0.513438	-0.710757	6.61636	0.0210566	0.278585
ENSMUSG00000046982	Tshz1	-0.129945	4.43618	6.61628	0.0210572	0.278585
ENSMUSG00000027475	Kif3b	0.0908249	6.39922	6.61559	0.0210629	0.278585
ENSMUSG00000086602	Gm15609	-0.379036	0.895291	6.61438	0.0210728	0.278585
ENSMUSG00000031537	Ikbkb	-0.126354	5.46492	6.60942	0.0211134	0.278913
ENSMUSG00000021263	Degs2	-0.269415	1.33469	6.60726	0.0211311	0.278913
ENSMUSG00000009545	Kcnq1	-0.490818	-0.0950585	6.60645	0.0211377	0.278913
ENSMUSG00000047363	Cstad	-0.292933	1.06984	6.59772	0.0212095	0.279651
ENSMUSG00000060314	Zfp941	-0.181888	4.04619	6.60417	0.0212405	0.279651
ENSMUSG00000031906	Smpd3	-0.0975981	7.25829	6.59338	0.0212452	0.279651
ENSMUSG00000097979	Gm4691	0.475376	0.0369744	6.59316	0.0212471	0.279651
ENSMUSG00000092746	Rn7s6	0.565499	8.47267	6.59056	0.0212685	0.279757
ENSMUSG00000096938	9530052E02Rik	-0.554001	-0.265965	6.58509	0.0213137	0.279891
ENSMUSG00000009112	Bcl2l13	0.121749	5.62	6.58447	0.0213189	0.279891
ENSMUSG00000110320	Gm45603	-0.443717	0.247843	6.58416	0.0213215	0.279891
ENSMUSG00000031349	Nsdhl	-0.143846	4.03985	6.58285	0.0213323	0.279891
ENSMUSG00000084915	C230037L18Rik	-0.370635	1.36531	6.58081	0.0213493	0.279938
ENSMUSG00000051435	Fhad1	0.202616	2.77258	6.57707	0.0213803	0.280169
ENSMUSG00000028456	Unc13b	0.0967243	5.99962	6.56856	0.0214512	0.280808
ENSMUSG00000027752	Exosc8	-0.130894	3.72472	6.568	0.0214559	0.280808
ENSMUSG00000049482	Ctu2	-0.123672	4.42899	6.56569	0.0214752	0.280884
ENSMUSG00000038695	Josd2	-0.101706	5.91832	6.56103	0.0215141	0.280948
ENSMUSG00000112860	AC122317.2	-0.800647	-2.03337	6.56023	0.0215208	0.280948
ENSMUSG00000066613	Zfp932	-0.133368	4.73533	6.5577	0.021542	0.280948
ENSMUSG00000044788	Fads6	-0.120872	5.2988	6.556	0.0215563	0.280948
ENSMUSG00000091050	9330020H09Rik	-0.374349	0.493997	6.55402	0.0215729	0.280948
ENSMUSG00000033669	Zfp7	0.215904	2.43508	6.55212	0.0215888	0.280948
ENSMUSG00000046768	Rhoj	-0.290323	1.71713	6.55005	0.0216063	0.280948
ENSMUSG00000029524	Sirt4	-0.126162	4.22373	6.54969	0.0216093	0.280948
ENSMUSG00000040701	Ap1g2	-0.181265	3.36607	6.54825	0.0216214	0.280948
ENSMUSG00000023074	Mospd1	0.163562	3.12207	6.54702	0.0216318	0.280948
ENSMUSG00000036598	Ccdc113	0.489519	0.606151	6.5464	0.021637	0.280948
ENSMUSG00000029096	Htra3	-0.256324	1.93304	6.54588	0.0216414	0.280948
ENSMUSG00000030265	Kras	0.104419	6.09813	6.53996	0.0216914	0.281331
ENSMUSG00000028863	Meaf6	-0.0944211	6.71513	6.5392	0.0216978	0.281331
ENSMUSG00000030745	Il21r	-0.366703	0.813881	6.53444	0.0217381	0.281678
ENSMUSG00000015396	Cd83	0.136333	3.62805	6.53032	0.021773	0.281768
ENSMUSG00000034820	Cpsf7	-0.0876857	6.25832	6.52829	0.0217902	0.281768
ENSMUSG00000028995	Fam126a	0.119507	4.7013	6.526	0.0218098	0.281768
ENSMUSG00000098284	A330093E20Rik	0.336069	0.792788	6.52498	0.0218184	0.281768
ENSMUSG00000006517	Mvd	0.121624	4.55281	6.52411	0.0218258	0.281768
ENSMUSG00000029154	Cwh43	-0.412519	0.60818	6.5241	0.0218259	0.281768
ENSMUSG00000089651	Gm16353	-0.785418	-1.54085	6.51749	0.0218822	0.282216
ENSMUSG00000058258	Idi1	0.203679	3.31732	6.51636	0.0218919	0.282216
ENSMUSG00000059326	Csf2ra	-0.130545	4.54151	6.51529	0.021901	0.282216
ENSMUSG00000031376	Atp2b3	0.104406	7.89963	6.50966	0.0219492	0.282586
ENSMUSG00000085417	Gm13919	-1.03849	-1.65687	6.50877	0.0219568	0.282586
ENSMUSG00000054408	Spcs3	0.100615	5.65708	6.50675	0.0219742	0.282635
ENSMUSG00000066175	2510046G10Rik	0.685525	-1.62933	6.5045	0.0219934	0.282709
ENSMUSG00000042599	Kdm7a	0.152434	5.76796	6.55077	0.0220398	0.282874
ENSMUSG00000038777	Sema6c	-0.115549	5.01057	6.49797	0.0220496	0.282874
ENSMUSG00000073418	C4b	-0.173509	6.3211	6.72407	0.0220532	0.282874
ENSMUSG00000097885	5031434O11Rik	-0.159881	3.38511	6.49672	0.0220604	0.282874
ENSMUSG00000020326	Ccng1	0.0990541	5.85781	6.4949	0.0220761	0.282882
ENSMUSG00000026826	Nr4a2	0.237506	6.02064	7.22727	0.0220881	0.282882
ENSMUSG00000021339	Mrs2	0.115854	4.40032	6.49001	0.0221183	0.282992
ENSMUSG00000108736	Gm45151	0.595877	-0.566958	6.48938	0.0221238	0.282992
ENSMUSG00000091534	Gm17195	-0.601329	-1.06145	6.48664	0.0221475	0.283122
ENSMUSG00000026305	Lrrfip1	-0.0907635	6.0478	6.48251	0.0221833	0.283231
ENSMUSG00000040620	Dhx33	0.103251	6.48705	6.48022	0.0222031	0.283231
ENSMUSG00000036523	Greb1	-0.591966	-0.659898	6.47938	0.0222104	0.283231
ENSMUSG00000044465	Fam160a2	-0.111267	6.7317	6.47921	0.0222119	0.283231
ENSMUSG00000064702	Gm24950	2.82162	-1.39751	7.527	0.0222238	0.283231
ENSMUSG00000029401	Rilpl2	0.161437	3.51174	6.47488	0.0222496	0.283305
ENSMUSG00000059824	Dbp	0.0993383	5.52832	6.47057	0.0222871	0.283305
ENSMUSG00000015337	Endog	-0.19909	3.02116	6.46967	0.022295	0.283305
ENSMUSG00000040918	Slc19a2	0.112185	4.26473	6.46963	0.0222953	0.283305
ENSMUSG00000048706	Lurap1l	0.154421	4.6994	6.47778	0.0222974	0.283305
ENSMUSG00000042406	Atf4	0.110034	6.59397	6.46321	0.0223514	0.283819
ENSMUSG00000012848	Rps5	0.0978899	6.76364	6.45954	0.0223835	0.283899
ENSMUSG00000110928	AC132474.1	-0.692389	-0.492156	6.45939	0.0223848	0.283899
ENSMUSG00000006435	Neurl1a	-0.0946541	8.12033	6.45718	0.0224042	0.283972
ENSMUSG00000057342	Sphk2	-0.0929409	5.47701	6.4546	0.0224268	0.284087
ENSMUSG00000109506	Gm44724	-0.70136	-0.72949	6.45013	0.0224662	0.284324
ENSMUSG00000022671	Mzt2	-0.169903	3.81881	6.44938	0.0224728	0.284324
ENSMUSG00000022548	Apod	-0.204695	6.55531	6.97566	0.0224959	0.284445
ENSMUSG00000020190	Mknk2	0.0945952	5.95517	6.43922	0.0225624	0.284987
ENSMUSG00000029535	Triap1	0.181595	3.27139	6.43862	0.0225677	0.284987
ENSMUSG00000110790	AC159314.1	-0.278406	0.962144	6.43727	0.0225797	0.284987
ENSMUSG00000015889	Lta4h	-0.092966	5.04058	6.43475	0.0226019	0.285096
ENSMUSG00000044037	Als2cl	-0.179123	3.80624	6.42706	0.0226702	0.285612
ENSMUSG00000031079	Zfp300	0.31361	1.0293	6.42706	0.0226702	0.285612
ENSMUSG00000024498	Tcerg1	-0.138693	6.03114	6.4484	0.0227005	0.285821
ENSMUSG00000035545	Leng8	-0.117164	8.2633	6.41822	0.022749	0.28626
ENSMUSG00000039067	Psmd7	0.106472	5.91586	6.41327	0.0227932	0.286315
ENSMUSG00000048038	Ccdc187	-0.196364	3.18089	6.41092	0.0228143	0.286315
ENSMUSG00000040543	Pitpnm3	-0.150194	6.25276	6.4927	0.0228178	0.286315
ENSMUSG00000032512	Wdr48	0.0942367	5.55931	6.41042	0.0228188	0.286315
ENSMUSG00000034151	Zbbx	0.46999	-0.0447908	6.40798	0.0228407	0.286315
ENSMUSG00000035735	Dagla	-0.103982	7.99497	6.40648	0.0228541	0.286315
ENSMUSG00000058669	Nkx2-9	-1.06794	-1.93003	6.41099	0.0228731	0.286315
ENSMUSG00000028454	Pigo	-0.117789	5.14965	6.40381	0.0228781	0.286315
ENSMUSG00000027164	Traf6	0.147	4.14838	6.4034	0.0228818	0.286315
ENSMUSG00000003039	Fam32a	-0.133094	5.90732	6.4125	0.0228953	0.286315
ENSMUSG00000063704	Mapk15	-0.310041	1.70173	6.39911	0.0229204	0.286315
ENSMUSG00000000001	Gnai3	0.102745	4.85504	6.39823	0.0229283	0.286315
ENSMUSG00000097174	Gm4890	-0.449398	-0.426867	6.39788	0.0229315	0.286315
ENSMUSG00000040841	Six5	-0.238375	1.84412	6.39518	0.0229558	0.286376
ENSMUSG00000021217	Tshz3	-0.156938	3.69551	6.39429	0.0229638	0.286376
ENSMUSG00000022176	Rem2	0.159008	3.92281	6.38553	0.0230431	0.287193
ENSMUSG00000030780	BC017158	-0.126004	4.47105	6.38331	0.0230632	0.287196
ENSMUSG00000078995	Zfp456	0.674788	-1.79079	6.38247	0.0230708	0.287196
ENSMUSG00000084094	Gm13961	-1.0604	-1.57447	6.37909	0.0231015	0.287277
ENSMUSG00000036278	Macrod1	-0.168702	3.36666	6.3779	0.0231123	0.287277
ENSMUSG00000017491	Rarb	0.232148	2.34509	6.37694	0.0231211	0.287277
ENSMUSG00000004665	Cnn2	-0.256101	2.54194	6.37571	0.0231323	0.287277
ENSMUSG00000054204	Fam150b	0.338645	0.824013	6.37047	0.02318	0.287439
ENSMUSG00000043831	Lysmd4	0.108273	4.66361	6.36894	0.023194	0.287439
ENSMUSG00000002017	Fam98a	0.108387	4.62492	6.36831	0.0231997	0.287439
ENSMUSG00000110862	CT025619.2	-0.789921	-1.54464	6.36825	0.0232003	0.287439
ENSMUSG00000044149	Nkrf	0.0980101	4.65609	6.36353	0.0232434	0.287775
ENSMUSG00000029703	Lrwd1	-0.138747	4.43555	6.36227	0.023255	0.287775
ENSMUSG00000003477	Inmt	0.496949	0.580109	6.36069	0.0232694	0.287784
ENSMUSG00000034910	Pygo1	0.101975	5.9275	6.35689	0.0233043	0.288045
ENSMUSG00000103991	Gm38031	-1.19364	-0.74184	6.35335	0.0233368	0.288076
ENSMUSG00000070643	Sox13	-0.189938	3.28547	6.3513	0.0233557	0.288076
ENSMUSG00000006456	Rbm14	-0.131151	5.00305	6.35014	0.0233663	0.288076
ENSMUSG00000037936	Scarb1	-0.0982324	5.05851	6.34762	0.0233896	0.288076
ENSMUSG00000030161	Gabarapl1	0.1024	8.70416	6.34757	0.02339	0.288076
ENSMUSG00000054320	Lrrc36	-0.494404	0.746683	6.36877	0.0234131	0.288076
ENSMUSG00000030007	Cct7	0.0867904	7.25549	6.34169	0.0234444	0.288076
ENSMUSG00000099655	2310034G01Rik	-0.315269	0.768028	6.34124	0.0234485	0.288076
ENSMUSG00000038147	Cd84	0.339413	0.817463	6.34122	0.0234486	0.288076
ENSMUSG00000082765	Gm14411	-0.627739	-1.38367	6.34103	0.0234504	0.288076
ENSMUSG00000043284	Tmem11	0.126312	4.1287	6.34016	0.0234585	0.288076
ENSMUSG00000064349	mt-Tc	-0.397857	4.99017	7.78815	0.0235646	0.28921
ENSMUSG00000031224	Magee2	-0.178875	3.19744	6.32612	0.0235888	0.289336
ENSMUSG00000050875	A730017C20Rik	-0.122836	4.82965	6.32287	0.0236191	0.289538
ENSMUSG00000074934	Grem1	0.277926	2.32446	6.32733	0.023672	0.290017
ENSMUSG00000028687	Mutyh	-0.292447	1.27131	6.3145	0.0236972	0.290156
ENSMUSG00000107927	Gm44090	-0.480838	0.228917	6.31149	0.0237254	0.290331
ENSMUSG00000097119	B230354K17Rik	0.163101	3.57858	6.30429	0.023793	0.290987
ENSMUSG00000020357	Flt4	-0.236973	2.07878	6.30013	0.0238322	0.291131
ENSMUSG00000031654	Cbln1	-0.623605	2.65187	7.63994	0.0238326	0.291131
ENSMUSG00000020884	Asgr1	-1.16738	-0.749823	6.57139	0.0238749	0.291305
ENSMUSG00000031816	Mthfsd	-0.094986	5.52665	6.29546	0.0238762	0.291305
ENSMUSG00000026819	Slc25a25	0.12187	6.333	6.29394	0.0238905	0.291305
ENSMUSG00000024936	Kcnk7	-0.847807	-1.8859	6.29146	0.023914	0.291305
ENSMUSG00000032534	Cep63	-0.124361	4.49024	6.29119	0.0239165	0.291305
ENSMUSG00000086047	9530046B11Rik	-0.452006	-0.083147	6.28898	0.0239375	0.291391
ENSMUSG00000029486	Mrpl1	-0.125828	3.7441	6.28433	0.0239816	0.291757
ENSMUSG00000020758	Itgb4	-0.187203	3.99156	6.29999	0.0240235	0.292098
ENSMUSG00000048758	Rpl29	0.100979	6.37282	6.2709	0.0241094	0.292971
ENSMUSG00000063873	Slc24a3	0.0978007	7.83241	6.26905	0.0241271	0.292983
ENSMUSG00000071052	Rpl7a-ps5	0.897134	-1.36719	6.26786	0.0241384	0.292983
ENSMUSG00000062694	Cav3	0.94192	-1.63044	6.26394	0.0241759	0.293268
ENSMUSG00000059540	Tcea2	-0.108404	5.17353	6.25636	0.0242487	0.293853
ENSMUSG00000026494	Kif26b	-0.187438	5.54461	6.48039	0.0242523	0.293853
ENSMUSG00000030703	Gdpd3	-0.433358	0.662303	6.25358	0.0242754	0.293963
ENSMUSG00000071234	Syndig1l	-0.251409	2.47388	6.25013	0.0243086	0.294195
ENSMUSG00000002688	Prkd1	-0.142759	4.00269	6.24694	0.0243394	0.294211
ENSMUSG00000028106	Rprd2	-0.125096	5.92166	6.24502	0.0243579	0.294211
ENSMUSG00000040123	Zmym5	0.101738	4.91265	6.24475	0.0243606	0.294211
ENSMUSG00000008200	Fnbp4	-0.14559	5.64544	6.28105	0.0243663	0.294211
ENSMUSG00000045912	C2cd4c	-0.171902	4.33066	6.25851	0.0244194	0.294683
ENSMUSG00000051527	Usp29	-0.136024	4.21101	6.23224	0.0244818	0.294878
ENSMUSG00000050552	Lamtor4	0.116502	4.58178	6.23173	0.0244868	0.294878
ENSMUSG00000105201	Gm43362	-0.74731	-0.653998	6.22901	0.0245132	0.294878
ENSMUSG00000002781	Tmem143	-0.108495	4.82544	6.22895	0.0245138	0.294878
ENSMUSG00000052214	Opa3	0.0857307	5.92117	6.22867	0.0245165	0.294878
ENSMUSG00000020034	Tcp11l2	-0.117982	4.63994	6.22828	0.0245203	0.294878
ENSMUSG00000002625	Akap8l	-0.0996174	6.78452	6.22631	0.0245395	0.29494
ENSMUSG00000020961	Ston2	-0.147856	5.27298	6.24482	0.0245823	0.295035
ENSMUSG00000062797	Hikeshi	-0.121521	4.65643	6.22189	0.0245826	0.295035
ENSMUSG00000021282	Eif5	-0.104123	7.33408	6.22116	0.0245898	0.295035
ENSMUSG00000058498	Rnf207	-0.190992	2.54459	6.21708	0.0246296	0.295343
ENSMUSG00000105526	Gm43490	-1.01174	-0.466986	6.21454	0.0246545	0.295426
ENSMUSG00000113342	CT571266.1	-1.30057	-1.72631	6.21349	0.0246647	0.295426
ENSMUSG00000032565	Nudt16	-0.158199	3.7399	6.2077	0.0247216	0.295649
ENSMUSG00000028051	Hcn3	-0.154786	3.88613	6.20766	0.024722	0.295649
ENSMUSG00000070420	Zscan25	-0.11591	4.18365	6.20727	0.0247258	0.295649
ENSMUSG00000033502	Cdc14a	-0.208661	1.97693	6.20353	0.0247626	0.295919
ENSMUSG00000053161	Daw1	-0.474937	-0.118515	6.20183	0.0247794	0.295951
ENSMUSG00000100819	Gm2693	-0.794117	-2.02466	6.19925	0.0248048	0.296085
ENSMUSG00000029130	Rnf32	-0.159276	3.74182	6.19309	0.0248656	0.296642
ENSMUSG00000006932	Ctnnb1	0.0920861	8.50609	6.1901	0.0248953	0.296826
ENSMUSG00000067780	Pi15	0.506683	-0.00280986	6.1812	0.0249836	0.297616
ENSMUSG00000074646	6430550D23Rik	-0.402173	0.653004	6.17958	0.0249997	0.297616
ENSMUSG00000042743	Sgtb	0.1514	6.20689	6.27023	0.0250043	0.297616
ENSMUSG00000039087	Rreb1	-0.132481	6.60906	6.19718	0.0250188	0.29762
ENSMUSG00000091931	Gon7	0.255827	1.8756	6.17553	0.0250401	0.297703
ENSMUSG00000022336	Eif3e	0.095252	5.97687	6.17293	0.0250661	0.297843
ENSMUSG00000113423	AC132954.2	1.32249	-2.10667	6.17098	0.0250855	0.297905
ENSMUSG00000029754	Dlx6	-0.295627	1.58241	6.16819	0.0251134	0.297942
ENSMUSG00000053460	Ggcx	-0.127176	3.83982	6.16782	0.0251172	0.297942
ENSMUSG00000026427	Eif2d	-0.094803	4.98276	6.16484	0.025147	0.298008
ENSMUSG00000057130	Txnl4a	0.142586	3.41575	6.16442	0.0251512	0.298008
ENSMUSG00000044337	Ackr3	0.170277	3.42624	6.16165	0.025179	0.298168
ENSMUSG00000025762	Larp1b	-0.137308	3.35249	6.15599	0.0252359	0.298672
ENSMUSG00000060424	Pantr1	0.13158	4.73978	6.1503	0.0252933	0.299182
ENSMUSG00000065608	Mirlet7c-2	-0.439996	0.405856	6.14541	0.0253427	0.299597
ENSMUSG00000040146	Rgl3	-0.221545	1.7626	6.1426	0.0253711	0.299763
ENSMUSG00000039787	Cercam	-0.22116	2.86892	6.1408	0.0253893	0.299765
ENSMUSG00000031483	Erlin2	0.0951411	5.7617	6.13925	0.025405	0.299765
ENSMUSG00000106457	Gm42585	0.523378	0.147032	6.13834	0.0254143	0.299765
ENSMUSG00000031146	Plp2	-0.277392	1.22603	6.13362	0.0254622	0.299992
ENSMUSG00000103436	Gm36995	-0.571444	-0.711102	6.1323	0.0254756	0.299992
ENSMUSG00000031519	Asb5	-0.511985	-0.785853	6.13113	0.0254875	0.299992
ENSMUSG00000029153	Ociad2	0.0999411	6.51538	6.1308	0.0254909	0.299992
ENSMUSG00000023571	C1qtnf12	0.134435	3.87806	6.12797	0.0255197	0.300162
ENSMUSG00000074676	Foxs1	-0.614596	-0.683184	6.12585	0.0255414	0.300248
ENSMUSG00000062758	Gm16477	0.973987	-1.87729	6.12406	0.0255596	0.300293
ENSMUSG00000074364	Ehd2	-0.140988	3.21392	6.12145	0.0255863	0.300331
ENSMUSG00000013150	Gfod2	-0.113291	4.55487	6.11799	0.0256217	0.300331
ENSMUSG00000020096	Tbata	0.222192	3.57727	6.17611	0.0256253	0.300331
ENSMUSG00000054418	2900041M22Rik	-0.320486	0.78536	6.1172	0.0256298	0.300331
ENSMUSG00000054619	Mettl7a1	0.126513	4.86453	6.11573	0.0256449	0.300331
ENSMUSG00000097579	Gm26799	0.825365	-1.30897	6.11532	0.0256491	0.300331
ENSMUSG00000112990	AC124516.1	-0.533331	-0.477661	6.11124	0.0256909	0.300653
ENSMUSG00000052942	Glis3	-0.23094	4.83123	6.53877	0.0257195	0.300696
ENSMUSG00000001768	Rin2	0.1171	4.65597	6.10809	0.0257234	0.300696
ENSMUSG00000063412	Gm10131	0.68915	-0.855233	6.10486	0.0257566	0.300828
ENSMUSG00000043572	Pars2	-0.14791	3.46273	6.10338	0.0257719	0.300828
ENSMUSG00000020847	Rph3al	-0.218126	2.09107	6.10242	0.0257818	0.300828
ENSMUSG00000001552	Jup	-0.101274	5.49737	6.1014	0.0257923	0.300828
ENSMUSG00000108689	Gm45354	1.55491	-1.84173	6.43192	0.0258163	0.30094
ENSMUSG00000021948	Prkcd	-0.178522	5.2697	6.2576	0.0258458	0.301117
ENSMUSG00000049538	Adamts16	-0.272438	1.98973	6.09201	0.0258894	0.301456
ENSMUSG00000050382	Kif7	-0.24913	1.97074	6.08323	0.0259806	0.302108
ENSMUSG00000086465	Gm16049	-0.548796	-0.142261	6.08264	0.0259867	0.302108
ENSMUSG00000020826	Nos2	-0.470106	-0.556541	6.08245	0.0259887	0.302108
ENSMUSG00000029247	Paics	0.103912	6.04759	6.08056	0.0260084	0.302108
ENSMUSG00000004032	Gstm5	0.117429	6.4768	6.07852	0.0260297	0.302108
ENSMUSG00000103800	Pcdha8	-0.47974	0.186048	6.07829	0.0260321	0.302108
ENSMUSG00000028756	Pink1	0.0945063	8.49291	6.06863	0.0261331	0.303112
ENSMUSG00000049420	Tmem200a	0.164279	4.82923	6.10989	0.02618	0.303487
ENSMUSG00000025558	Dock9	0.0974899	8.23527	6.05962	0.0262277	0.303556
ENSMUSG00000018776	Slc35g3	-0.827556	-1.82421	6.0574	0.0262511	0.303556
ENSMUSG00000049892	Rasd1	0.146171	4.9757	6.07275	0.0262659	0.303556
ENSMUSG00000003134	Tbc1d8	-0.127949	4.20658	6.05509	0.0262754	0.303556
ENSMUSG00000005514	Por	0.0869568	6.48988	6.05477	0.0262788	0.303556
ENSMUSG00000026986	Hnmt	0.125075	3.85076	6.0546	0.0262806	0.303556
ENSMUSG00000009079	Ewsr1	-0.0824067	7.66716	6.05394	0.0262876	0.303556
ENSMUSG00000040331	Nsmce4a	-0.104019	4.60555	6.05093	0.0263193	0.303676
ENSMUSG00000085555	2610035F20Rik	-0.432538	0.713902	6.05021	0.026327	0.303676
ENSMUSG00000106841	Gm42656	-0.405933	0.249761	6.0488	0.0263419	0.30368
ENSMUSG00000040022	Rab11fip2	-0.0838598	5.98103	6.0454	0.0263779	0.303927
ENSMUSG00000091423	Gm17509	-0.458597	-0.0569401	6.04309	0.0264023	0.303967
ENSMUSG00000032469	Dbr1	0.1337	3.36249	6.04233	0.0264104	0.303967
ENSMUSG00000086174	Gm6425	1.46885	-1.97439	6.13119	0.0264358	0.30399
ENSMUSG00000052415	Tchh	-0.233297	2.25461	6.03888	0.026447	0.30399
ENSMUSG00000038664	Herc1	0.114701	8.14035	6.03803	0.0264561	0.30399
ENSMUSG00000028005	Gucy1b3	0.0809099	6.77876	6.03253	0.0265146	0.304117
ENSMUSG00000082491	Gm5909	0.446717	0.33925	6.03124	0.0265283	0.304117
ENSMUSG00000034330	Plcg2	-0.180393	2.84621	6.02812	0.0265616	0.304117
ENSMUSG00000029815	Malsu1	-0.165006	2.82234	6.02764	0.0265668	0.304117
ENSMUSG00000023017	Asic1	-0.115322	5.44932	6.0274	0.0265693	0.304117
ENSMUSG00000099512	Gm28703	-0.968002	-1.84264	6.02713	0.0265722	0.304117
ENSMUSG00000020888	Dvl2	-0.100841	4.93556	6.02607	0.0265835	0.304117
ENSMUSG00000069892	9930111J21Rik2	-0.478197	-0.161359	6.02607	0.0265835	0.304117
ENSMUSG00000085782	Gm15624	-0.298124	2.04278	6.02921	0.0266496	0.30469
ENSMUSG00000017119	Nbr1	0.0803338	7.32681	6.01867	0.0266628	0.30469
ENSMUSG00000052144	Ppp4r2	0.0927874	5.83547	6.01705	0.0266801	0.30469
ENSMUSG00000070532	Ccdc190	-0.216027	2.07699	6.01596	0.0266919	0.30469
ENSMUSG00000018363	Smurf2	0.129976	4.80921	6.00833	0.0267739	0.305197
ENSMUSG00000099875	Gm15453	0.533764	-0.147717	6.00815	0.0267759	0.305197
ENSMUSG00000086264	Gm15850	-0.672105	-1.41718	6.00677	0.0267908	0.305197
ENSMUSG00000017929	B4galt5	-0.104656	5.95354	6.0064	0.0267948	0.305197
ENSMUSG00000021819	Zswim8	-0.0866683	7.87065	6.00407	0.0268198	0.305224
ENSMUSG00000030538	Cib1	0.132072	3.32459	6.00348	0.0268263	0.305224
ENSMUSG00000001082	Mfsd10	-0.12205	4.44748	6.00027	0.0268609	0.305239
ENSMUSG00000111329	AC122273.1	-0.332058	0.967158	5.99975	0.0268665	0.305239
ENSMUSG00000083305	Gm13315	1.06891	-0.961434	6.00856	0.0268714	0.305239
ENSMUSG00000105590	Gm43364	-0.432458	-0.0648758	5.99263	0.0269437	0.305739
ENSMUSG00000029534	St7	-0.110408	4.30636	5.99254	0.0269447	0.305739
ENSMUSG00000039515	Ptpa	-0.0859674	7.87134	5.98864	0.026987	0.30595
ENSMUSG00000069045	Ddx3y	0.0998226	5.16181	5.98741	0.0270004	0.30595
ENSMUSG00000032308	Ulk3	-0.119078	4.56885	5.98679	0.0270072	0.30595
ENSMUSG00000100257	C4bp-ps1	0.911514	-1.25178	6.07366	0.0270388	0.306141
ENSMUSG00000031613	Hpgd	0.22742	1.68442	5.98173	0.0270624	0.306243
ENSMUSG00000067700	Gm5862	-0.978511	-1.33288	5.97922	0.0270898	0.306387
ENSMUSG00000086968	4933431E20Rik	-0.0834845	6.24226	5.9758	0.0271272	0.306644
ENSMUSG00000108317	Gm44663	1.43866	-1.88869	5.97297	0.0271581	0.306828
ENSMUSG00000047649	Cd3eap	0.11431	4.15344	5.96976	0.0271933	0.3069
ENSMUSG00000020023	Tmcc3	0.132077	5.548	5.97553	0.0271943	0.3069
ENSMUSG00000031266	Gla	0.142657	3.24207	5.96838	0.0272085	0.3069
ENSMUSG00000026930	Gpsm1	-0.0989966	5.75479	5.96157	0.0272834	0.307026
ENSMUSG00000109536	9330162G02Rik	-0.162959	4.94909	6.01495	0.0273104	0.307026
ENSMUSG00000021556	Golm1	0.145403	6.18559	6.02806	0.0273201	0.307026
ENSMUSG00000035666	Gtf3c4	0.129688	5.60096	5.95821	0.0273203	0.307026
ENSMUSG00000012296	Tjap1	-0.136702	4.25044	5.95634	0.0273411	0.307026
ENSMUSG00000068040	Tm9sf4	-0.0887789	6.57963	5.9528	0.0273801	0.307026
ENSMUSG00000026589	Sec16b	0.447433	-0.0320919	5.95263	0.027382	0.307026
ENSMUSG00000034648	Lrrn1	0.132836	6.18461	5.97354	0.0273936	0.307026
ENSMUSG00000026447	Pik3c2b	-0.131849	5.2552	5.95113	0.0273986	0.307026
ENSMUSG00000058076	Sdhc	-0.102171	6.29097	5.95039	0.0274068	0.307026
ENSMUSG00000008475	Arpc5	0.10611	6.9218	5.94971	0.0274143	0.307026
ENSMUSG00000034863	Ano8	-0.0922398	6.50411	5.94625	0.0274527	0.307026
ENSMUSG00000079391	Gm2974	-0.535889	-0.940787	5.94599	0.0274555	0.307026
ENSMUSG00000038239	Hrc	-0.64221	-1.26219	5.94534	0.0274628	0.307026
ENSMUSG00000052397	Ezr	0.133255	5.80522	5.96288	0.0274681	0.307026
ENSMUSG00000033760	Rbm4b	-0.174701	4.419	5.98032	0.0274706	0.307026
ENSMUSG00000083458	Gm5510	0.841043	-1.41209	5.94312	0.0274874	0.307026
ENSMUSG00000037636	Slc25a43	-0.854159	-2.22136	5.94231	0.0274964	0.307026
ENSMUSG00000025198	Erlin1	0.129507	4.06142	5.94147	0.0275058	0.307026
ENSMUSG00000053166	Cdh22	-0.142834	4.80406	5.94078	0.0275135	0.307026
ENSMUSG00000063808	Gpatch1	-0.0962799	4.64	5.93729	0.0275522	0.307294
ENSMUSG00000036466	Megf11	-0.179766	4.67466	6.02907	0.0276007	0.307671
ENSMUSG00000086296	D030055H07Rik	-0.41895	0.334679	5.93157	0.027616	0.307678
ENSMUSG00000079259	Trim71	0.25011	2.76644	5.9283	0.0276526	0.307781
ENSMUSG00000022217	Emc9	-0.134888	4.23269	5.92743	0.0276624	0.307781
ENSMUSG00000109587	Gm31105	-0.66563	-1.38916	5.92626	0.0276755	0.307781
ENSMUSG00000050022	Amz1	-0.203168	3.89468	5.96925	0.0276857	0.307781
ENSMUSG00000056130	Ticam2	0.703509	-1.62551	5.92303	0.0277117	0.307781
ENSMUSG00000018476	Kdm6b	0.146841	5.05241	5.94096	0.0277137	0.307781
ENSMUSG00000030352	Tspan9	-0.0930209	6.18427	5.91882	0.027759	0.3078
ENSMUSG00000033590	Myo5c	0.323761	1.43057	5.91833	0.0277645	0.3078
ENSMUSG00000028420	Tmem38b	0.180933	3.37346	5.91701	0.0277793	0.3078
ENSMUSG00000003070	Efna2	0.161214	2.64672	5.91632	0.027787	0.3078
ENSMUSG00000032537	Ephb1	-0.127723	5.10764	5.91614	0.027789	0.3078
ENSMUSG00000029219	Slc10a4	-0.38701	0.16218	5.91194	0.0278363	0.308161
ENSMUSG00000039646	Vasn	0.147371	3.75892	5.90725	0.0278893	0.308584
ENSMUSG00000021991	Cacna2d3	0.0972756	6.64078	5.90258	0.0279421	0.309004
ENSMUSG00000020866	Cacna1g	-0.105247	6.83643	5.89475	0.0280309	0.309822
ENSMUSG00000028214	Gem	0.519948	0.219467	5.88886	0.028098	0.310122
ENSMUSG00000038740	Mvb12b	-0.0766925	7.24231	5.88873	0.0280994	0.310122
ENSMUSG00000079017	Ifi27l2a	-0.589946	-0.969603	5.88841	0.0281031	0.310122
ENSMUSG00000030122	Ptms	-0.0986798	8.29368	5.88671	0.0281224	0.310122
ENSMUSG00000031760	Mt3	0.0829226	7.56128	5.88556	0.0281355	0.310122
ENSMUSG00000037570	Mcrs1	0.103998	6.04519	5.88314	0.0281632	0.310122
ENSMUSG00000059022	Kcp	-0.238845	1.43103	5.88207	0.0281755	0.310122
ENSMUSG00000009013	Dynll1	0.114386	7.62813	5.88196	0.0281767	0.310122
ENSMUSG00000045009	Prrt3	-0.138432	6.29438	5.92094	0.0282259	0.310213
ENSMUSG00000032911	Cspg4	-0.0882467	5.50034	5.87609	0.0282439	0.310213
ENSMUSG00000021553	Slc28a3	0.569767	-0.706522	5.87511	0.0282551	0.310213
ENSMUSG00000056962	Jmjd6	0.0970032	4.64997	5.87393	0.0282687	0.310213
ENSMUSG00000035653	Lrfn5	-0.105369	6.11247	5.87277	0.0282819	0.310213
ENSMUSG00000050930	Map10	-0.180913	2.33416	5.87268	0.0282831	0.310213
ENSMUSG00000022454	Nell2	0.102021	9.79173	5.87208	0.0282899	0.310213
ENSMUSG00000017831	Rab5a	0.0859376	6.06897	5.87088	0.0283037	0.310213
ENSMUSG00000035085	1700020L24Rik	-0.469049	-0.609167	5.86836	0.0283327	0.310275
ENSMUSG00000059493	Nhs	-0.268206	1.84679	5.86658	0.0283532	0.310275
ENSMUSG00000040680	Kremen2	-0.442703	-0.279539	5.86503	0.028371	0.310275
ENSMUSG00000052613	Pcdh15	-0.208724	3.40825	5.88529	0.0283754	0.310275
ENSMUSG00000097789	Gm2115	0.14521	7.36913	5.95964	0.0283836	0.310275
ENSMUSG00000054942	Miga1	0.112424	6.37223	5.85971	0.0284324	0.310489
ENSMUSG00000037962	Rflna	-0.399823	0.523012	5.85967	0.0284329	0.310489
ENSMUSG00000021221	Dpf3	-0.173207	3.81153	5.85782	0.0284542	0.310559
ENSMUSG00000086859	Snhg20	-0.182118	3.80934	5.86464	0.0284802	0.310667
ENSMUSG00000035125	Gcfc2	-0.216516	2.83444	5.85441	0.0284937	0.310667
ENSMUSG00000038705	Gmeb2	-0.156239	4.74368	5.8817	0.0285442	0.311014
ENSMUSG00000067916	Zfp991	0.534847	0.362427	5.8622	0.0285735	0.311014
ENSMUSG00000052154	Gm9870	-0.548817	-1.25488	5.84707	0.0285788	0.311014
ENSMUSG00000041481	Serpina3g	0.929364	-0.271011	5.85538	0.0285852	0.311014
ENSMUSG00000002228	Ppm1j	-0.83444	-1.96268	5.83413	0.0287297	0.312425
ENSMUSG00000028747	Htr6	0.229734	2.29662	5.83218	0.0287525	0.31251
ENSMUSG00000050994	Adgb	-0.358199	0.426453	5.82226	0.0288689	0.313126
ENSMUSG00000030359	Pzp	-0.713504	-2.09614	5.82205	0.0288713	0.313126
ENSMUSG00000026980	Ly75	-0.33723	0.627872	5.82195	0.0288725	0.313126
ENSMUSG00000029436	Mmp17	-0.0943796	8.36946	5.82164	0.0288762	0.313126
ENSMUSG00000015947	Fcgr1	-0.280684	0.961248	5.82015	0.0288937	0.313126
ENSMUSG00000063684	Gm13910	0.475767	-0.504537	5.81897	0.0289076	0.313126
ENSMUSG00000017858	Ift52	-0.123522	4.31292	5.81759	0.0289238	0.313126
ENSMUSG00000031196	F8	0.260672	1.09725	5.81715	0.028929	0.313126
ENSMUSG00000108694	Gm7287	-0.889213	-1.56546	6.31189	0.0289676	0.313381
ENSMUSG00000057246	BC051142	-0.305125	0.957153	5.81261	0.0289826	0.313381
ENSMUSG00000004565	Pnpla6	-0.0840814	6.51392	5.8076	0.0290419	0.313859
ENSMUSG00000104605	Gm42922	0.899336	-2.42813	5.80239	0.0291036	0.314026
ENSMUSG00000029027	Dffb	-0.14075	3.24329	5.8008	0.0291224	0.314026
ENSMUSG00000038644	Pold1	-0.170844	3.58435	5.79977	0.0291347	0.314026
ENSMUSG00000040687	Madd	-0.105653	8.42512	5.79861	0.0291485	0.314026
ENSMUSG00000033961	Zfp446	-0.147628	3.81154	5.79839	0.0291511	0.314026
ENSMUSG00000103770	Pcdha9	0.210312	2.2866	5.79756	0.029161	0.314026
ENSMUSG00000109864	Eid3	-1.15931	-1.57985	5.79743	0.0291625	0.314026
ENSMUSG00000029651	Mtus2	0.153811	5.79528	5.88808	0.0291814	0.314044
ENSMUSG00000093930	Hmgcs1	0.106525	7.51543	5.79456	0.0291966	0.314044
ENSMUSG00000000732	Icosl	0.177917	3.76229	5.79351	0.0292092	0.314044
ENSMUSG00000040820	Hlcs	-0.119165	3.91849	5.79142	0.0292342	0.31408
ENSMUSG00000080836	Gm6444	0.658571	-0.1793	5.78972	0.0292544	0.31408
ENSMUSG00000026102	Inpp1	-0.108032	4.96151	5.78945	0.0292576	0.31408
ENSMUSG00000032244	Fem1b	0.0817684	7.083	5.78435	0.0293186	0.314347
ENSMUSG00000074264	Amy1	-0.133712	3.79424	5.78301	0.0293347	0.314347
ENSMUSG00000055447	Cd47	-0.105063	6.82665	5.78094	0.0293595	0.314347
ENSMUSG00000078627	2020-03-10	-0.464084	0.0808814	5.78083	0.0293607	0.314347
ENSMUSG00000022474	Pmm1	0.0827445	6.84611	5.77992	0.0293716	0.314347
ENSMUSG00000035000	Dpp4	-0.364083	0.422857	5.77889	0.0293841	0.314347
ENSMUSG00000032013	Trim29	-0.643472	-1.40296	5.77655	0.0294121	0.314347
ENSMUSG00000104271	Gm37891	-0.488877	-0.436981	5.77536	0.0294264	0.314347
ENSMUSG00000005615	Pcyt1a	0.108381	5.00337	5.7738	0.0294452	0.314347
ENSMUSG00000014778	Fhod1	-0.193093	2.94873	5.77294	0.0294555	0.314347
ENSMUSG00000047821	Trim16	0.435695	0.686767	5.77245	0.0294614	0.314347
ENSMUSG00000024240	Epc1	-0.103436	5.17939	5.77232	0.029463	0.314347
ENSMUSG00000102753	Gm37056	-0.354037	1.0899	5.7697	0.0294946	0.314457
ENSMUSG00000034063	4930590J08Rik	-0.330557	0.507605	5.76883	0.0295051	0.314457
ENSMUSG00000061650	Med9	0.099454	5.24164	5.76696	0.0295276	0.314457
ENSMUSG00000022471	Xrcc6	0.124819	3.93553	5.76647	0.0295335	0.314457
ENSMUSG00000037578	Pkd2l1	-0.38729	0.171991	5.76515	0.0295495	0.314467
ENSMUSG00000021365	Nedd9	0.160617	3.44669	5.76182	0.0295897	0.314587
ENSMUSG00000072772	Grcc10	-0.127926	3.73305	5.76173	0.0295908	0.314587
ENSMUSG00000037014	Sstr4	0.130397	5.28155	5.758	0.029636	0.314851
ENSMUSG00000034771	Tle2	-0.141374	4.68762	5.75719	0.0296458	0.314851
ENSMUSG00000026176	Ctdsp1	-0.127465	4.69203	5.7528	0.0296991	0.315193
ENSMUSG00000015217	Hmgb3	-0.161514	2.81196	5.75205	0.0297082	0.315193
ENSMUSG00000028134	Ptbp2	0.101072	6.34024	5.74937	0.0297408	0.315379
ENSMUSG00000096054	Syne1	-0.0985332	9.13134	5.74698	0.0297699	0.315396
ENSMUSG00000019278	Dpep1	0.914677	-0.832774	5.74676	0.0297726	0.315396
ENSMUSG00000044847	Lsm11	0.115959	5.84604	5.74145	0.0298373	0.315777
ENSMUSG00000026987	Baz2b	-0.133536	4.97359	5.74134	0.0298387	0.315777
ENSMUSG00000030861	Acadsb	0.0901257	5.67516	5.73993	0.0298559	0.315793
ENSMUSG00000043487	Acot6	-0.143311	3.25469	5.73714	0.02989	0.315793
ENSMUSG00000020844	Nxn	-0.132391	4.00656	5.73472	0.0299197	0.315793
ENSMUSG00000025870	Arl10	0.130824	4.06772	5.73454	0.0299218	0.315793
ENSMUSG00000025081	Tdrd1	-0.502673	-0.150345	5.73414	0.0299268	0.315793
ENSMUSG00000029674	Limk1	-0.100061	5.78339	5.7338	0.0299309	0.315793
ENSMUSG00000026675	Hsd17b7	0.130966	4.3739	5.72819	0.0299998	0.316244
ENSMUSG00000024727	Trpm6	-0.767723	-0.657078	5.7364	0.0300039	0.316244
ENSMUSG00000038524	Fchsd1	-0.158224	3.06023	5.72567	0.0300308	0.316368
ENSMUSG00000040490	Lrfn2	-0.0974067	5.38294	5.72104	0.0300879	0.316669
ENSMUSG00000001632	Brpf1	0.121914	5.57417	5.72089	0.0300897	0.316669
ENSMUSG00000022965	Ifngr2	0.0897496	5.63837	5.71693	0.0301386	0.316789
ENSMUSG00000082260	Gm7429	0.662031	-0.466724	5.71671	0.0301414	0.316789
ENSMUSG00000078967	Gm3272	0.784929	-0.227928	5.71362	0.0301795	0.316789
ENSMUSG00000038704	Aspdh	-0.256875	1.61635	5.71309	0.0301862	0.316789
ENSMUSG00000098112	Bin2	-0.243505	2.26655	5.71211	0.0301983	0.316789
ENSMUSG00000105514	Gm42913	-0.401221	-0.343391	5.71046	0.0302186	0.316789
ENSMUSG00000073728	Tmem51os1	-1.08787	-1.60357	5.75466	0.0302246	0.316789
ENSMUSG00000026874	Hc	-0.614063	-0.939691	5.70687	0.0302632	0.316789
ENSMUSG00000045838	A430105I19Rik	-0.186449	4.12987	5.7478	0.0302653	0.316789
ENSMUSG00000024456	Diaph1	-0.122581	6.32112	5.71317	0.0302926	0.316789
ENSMUSG00000037771	Slc32a1	-0.105161	5.89746	5.70355	0.0303045	0.316789
ENSMUSG00000028646	Rragc	0.0946348	5.69884	5.70319	0.0303089	0.316789
ENSMUSG00000042790	Rnf214	-0.0835491	5.54072	5.70128	0.0303328	0.316789
[truncated: 18,902 more rows]

## Sheet: Additional Table S4
ensembl_gene_id	gene_name	control
ENSMUSG00000071341	Egr4	positive
ENSMUSG00000058488	Kl	positive
ENSMUSG00000038418	Egr1	positive
ENSMUSG00000019960	Dusp6	positive
ENSMUSG00000052837	Junb	positive
ENSMUSG00000020893	Per1	positive
ENSMUSG00000028967	Errfi1	positive
ENSMUSG00000003545	Fosb	positive
ENSMUSG00000049791	Fzd4	positive
ENSMUSG00000049907	Rasl11b	positive
ENSMUSG00000034640	Tiparp	positive
ENSMUSG00000033730	Egr3	positive
ENSMUSG00000085609	1700016P03Rik	positive
ENSMUSG00000032501	Trib1	positive
ENSMUSG00000025402	Nab2	positive
ENSMUSG00000015312	Gadd45b	positive
ENSMUSG00000053560	Ier2	positive
ENSMUSG00000024042	Sik1	positive
ENSMUSG00000022602	Arc	positive
ENSMUSG00000040495	Chrm4	positive
ENSMUSG00000090086	AI480526	positive
ENSMUSG00000034765	Dusp5	positive
ENSMUSG00000023034	Nr4a1	positive
ENSMUSG00000005483	Dnajb1	positive
ENSMUSG00000037868	Egr2	positive
ENSMUSG00000032515	Csrnp1	positive
ENSMUSG00000028341	Nr4a3	positive
ENSMUSG00000028680	Plk3	positive
ENSMUSG00000035621	Midn	positive
ENSMUSG00000024190	Dusp1	positive
ENSMUSG00000025981	Coq10b	positive
ENSMUSG00000020482	Ccdc117	positive
ENSMUSG00000055866	Per2	positive
ENSMUSG00000041112	Elmo1	positive
ENSMUSG00000017418	Arl5b	positive
ENSMUSG00000032265	Fam46a	positive
ENSMUSG00000030772	Dkk3	positive
ENSMUSG00000016526	Dyrk3	positive
ENSMUSG00000038612	Mcl1	positive
ENSMUSG00000021701	Plk2	positive
ENSMUSG00000028195	Cyr61	positive
ENSMUSG00000022893	Adamts1	positive
ENSMUSG00000021895	Arhgef3	positive
ENSMUSG00000037553	Zdhhc18	positive
ENSMUSG00000056679	Gpr173	positive
ENSMUSG00000031530	Dusp4	positive
ENSMUSG00000019916	P4ha1	positive
ENSMUSG00000016559	H3f3b	positive
ENSMUSG00000025350	Rdh5	positive
ENSMUSG00000036432	Siah2	positive
ENSMUSG00000021250	Fos	positive
ENSMUSG00000027864	Ptgfrn	positive
ENSMUSG00000022280	Rnf19a	positive
ENSMUSG00000021134	Srsf5	positive
ENSMUSG00000090698	Apold1	positive
ENSMUSG00000035007	Rundc1	positive
ENSMUSG00000023805	Synj2	positive
ENSMUSG00000037447	Arid5a	positive
ENSMUSG00000042742	Bmt2	positive
ENSMUSG00000046380	Jrk	positive
ENSMUSG00000055148	Klf2	positive
ENSMUSG00000085385	Snhg17	positive
ENSMUSG00000007812	Zfp655	positive
ENSMUSG00000042873	Lhfpl4	positive
ENSMUSG00000039879	Heca	positive
ENSMUSG00000078671	Chd2	positive
ENSMUSG00000021670	Hmgcr	positive
ENSMUSG00000108414	Snhg1	positive
ENSMUSG00000109555	Gm44891	positive
ENSMUSG00000049516	Spty2d1	positive
ENSMUSG00000018143	Mafk	positive
ENSMUSG00000074738	Fndc10	positive
ENSMUSG00000067879	3110035E14Rik	positive
ENSMUSG00000044367	Slc16a13	positive
ENSMUSG00000030748	Il4ra	positive
ENSMUSG00000036052	Dnajb5	positive
ENSMUSG00000045005	Fzd5	positive
ENSMUSG00000031485	Prosc	positive
ENSMUSG00000059991	Nptx2	positive
ENSMUSG00000092274	Neat1	positive
ENSMUSG00000033159	Cnppd1	positive
ENSMUSG00000030888	Rrp8	positive
ENSMUSG00000060988	Galnt13	positive
ENSMUSG00000029265	Dr1	positive
ENSMUSG00000001467	Cyp51	positive
ENSMUSG00000031503	Col4a2	positive
ENSMUSG00000024261	Syt4	positive
ENSMUSG00000042857	Gm9776	positive
ENSMUSG00000104010	Gm37366	positive
ENSMUSG00000004980	Hnrnpa2b1	positive
ENSMUSG00000009406	Elk1	positive
ENSMUSG00000000056	Narf	positive
ENSMUSG00000041926	Rnpep	positive
ENSMUSG00000063434	Sorcs3	positive
ENSMUSG00000011427	Zfp790	positive
ENSMUSG00000060733	Ipmk	positive
ENSMUSG00000023011	Faim2	positive
ENSMUSG00000037622	Wdtc1	positive
ENSMUSG00000016179	Camk1g	positive
ENSMUSG00000045930	Clec14a	positive
ENSMUSG00000033170	Card10	positive
ENSMUSG00000039318	Rab3gap2	positive
ENSMUSG00000044792	Isca1	positive
ENSMUSG00000068267	Cenpb	positive
ENSMUSG00000097479	Gm26582	positive
ENSMUSG00000051615	Rap2a	positive
ENSMUSG00000002341	Ncan	positive
ENSMUSG00000020846	Rflnb	positive
ENSMUSG00000027347	Rasgrp1	positive
ENSMUSG00000045903	Npas4	positive
ENSMUSG00000031700	Gpt2	positive
ENSMUSG00000021257	Angel1	positive
ENSMUSG00000108049	Gm44168	positive
ENSMUSG00000045822	Zswim3	positive
ENSMUSG00000001520	Nrip2	positive
ENSMUSG00000008384	Sertad1	positive
ENSMUSG00000035967	Ints6l	positive
ENSMUSG00000063281	Zfp35	positive
ENSMUSG00000032846	Zswim6	positive
ENSMUSG00000025049	Taf5	positive
ENSMUSG00000096995	2810029C07Rik	positive
ENSMUSG00000056537	Rlim	positive
ENSMUSG00000040511	Pvr	positive
ENSMUSG00000014748	Tex261	positive
ENSMUSG00000007617	Homer1	positive
ENSMUSG00000068580	Zfyve19	positive
ENSMUSG00000043190	Rfesd	positive
ENSMUSG00000021587	Pcsk1	positive
ENSMUSG00000085828	Gm15612	positive
ENSMUSG00000048997	Atxn7l2	positive
ENSMUSG00000037772	Mrpl23	positive
ENSMUSG00000026185	Igfbp5	positive
ENSMUSG00000049764	Zfp280b	positive
ENSMUSG00000027881	Prpf38b	positive
ENSMUSG00000042035	Igsf3	positive
ENSMUSG00000024014	Pim1	positive
ENSMUSG00000108372	Gm45124	positive
ENSMUSG00000049047	Armcx3	positive
ENSMUSG00000021453	Gadd45g	positive
ENSMUSG00000042608	Stk40	positive
ENSMUSG00000032085	Tagln	positive
ENSMUSG00000038250	Usp38	positive
ENSMUSG00000048076	Arf1	positive
ENSMUSG00000025959	Klf7	positive
ENSMUSG00000022526	Zfp251	positive
ENSMUSG00000063179	Pstk	positive
ENSMUSG00000109829	Gm45605	positive
ENSMUSG00000032525	Nktr	positive
ENSMUSG00000075706	Gpx4	positive
ENSMUSG00000005718	Tfap4	positive
ENSMUSG00000066042	Med18	positive
ENSMUSG00000020083	2010107G23Rik	positive
ENSMUSG00000042364	Snx18	positive
ENSMUSG00000109353	Gm45183	positive
ENSMUSG00000022723	Crybg3	positive
ENSMUSG00000037747	Phyhipl	positive
ENSMUSG00000051495	Irf2bp2	positive
ENSMUSG00000107272	Gm42730	positive
ENSMUSG00000020522	Mfap3	positive
ENSMUSG00000027520	Zdbf2	positive
ENSMUSG00000052726	Kcnt2	positive
ENSMUSG00000103163	Gm38146	positive
ENSMUSG00000007570	Fance	positive
ENSMUSG00000030695	Aldoa	positive
ENSMUSG00000104938	Gm42840	positive
ENSMUSG00000020282	Rhbdf1	positive
ENSMUSG00000103983	Gm20045	positive
ENSMUSG00000073434	Wdr90	positive
ENSMUSG00000034636	Zyg11b	positive
ENSMUSG00000026556	Vangl2	positive
ENSMUSG00000001751	Naglu	positive
ENSMUSG00000038268	Ovca2	positive
ENSMUSG00000013698	Pea15a	positive
ENSMUSG00000050967	Creg2	positive
ENSMUSG00000034936	Arl4d	positive
ENSMUSG00000049775	Tmsb4x	positive
ENSMUSG00000019505	Ubb	positive
ENSMUSG00000056592	Zfp658	positive
ENSMUSG00000041329	Atp1b2	positive
ENSMUSG00000042286	Stab1	positive
ENSMUSG00000105742	Gm42748	positive
ENSMUSG00000036699	Zcchc12	positive
ENSMUSG00000026496	Parp1	positive
ENSMUSG00000107624	Gm44005	positive
ENSMUSG00000029135	Fosl2	positive
ENSMUSG00000042428	Mgat3	positive
ENSMUSG00000055407	Map6	positive
ENSMUSG00000063524	Eno1	positive
ENSMUSG00000051243	Islr2	positive
ENSMUSG00000021203	Otub2	positive
ENSMUSG00000103906	Tigd5	positive
ENSMUSG00000101599	Gm20342	positive
ENSMUSG00000041483	Zfp281	positive
ENSMUSG00000090247	Bloc1s1	positive
ENSMUSG00000003226	Ranbp2	positive
ENSMUSG00000022361	Zhx1	positive
ENSMUSG00000032902	Slc16a1	positive
ENSMUSG00000026202	Tuba4a	positive
ENSMUSG00000079737	3110001I22Rik	positive
ENSMUSG00000055053	Nfic	positive
ENSMUSG00000023025	Larp4	positive
ENSMUSG00000022205	Sub1	positive
ENSMUSG00000053819	Camk2d	positive
ENSMUSG00000036241	Ube2r2	positive
ENSMUSG00000018541	Cwc25	positive
ENSMUSG00000027206	Cops2	positive
ENSMUSG00000016619	Nup50	positive
ENSMUSG00000022044	Stmn4	positive
ENSMUSG00000048482	Bdnf	positive
ENSMUSG00000040459	Arglu1	positive
ENSMUSG00000113140	AC154828.1	positive
ENSMUSG00000046556	Zfp319	positive
ENSMUSG00000102324	Gm19721	positive
ENSMUSG00000047603	Zfp235	positive
ENSMUSG00000052681	Rap1b	positive
ENSMUSG00000040102	Klhl42	positive
ENSMUSG00000049090	Zadh2	positive
ENSMUSG00000041695	Kcnj2	positive
ENSMUSG00000041570	Camsap2	positive
ENSMUSG00000022867	Usp25	positive
ENSMUSG00000029592	Usp30	positive
ENSMUSG00000044674	Fzd1	positive
ENSMUSG00000025862	Stag2	positive
ENSMUSG00000030654	Arl6ip1	positive
ENSMUSG00000002578	Ikzf4	positive
ENSMUSG00000106951	5930430L01Rik	positive
ENSMUSG00000049421	Zfp260	positive
ENSMUSG00000035632	Cnot3	positive
ENSMUSG00000036676	Tmtc3	positive
ENSMUSG00000036257	Pnpla8	positive
ENSMUSG00000089715	Cbx6	positive
ENSMUSG00000038174	Fam126b	positive
ENSMUSG00000035686	Thrsp	positive
ENSMUSG00000022508	Bcl6	positive
ENSMUSG00000005958	Ephb3	positive
ENSMUSG00000029641	Rasl11a	positive
ENSMUSG00000029201	Ugdh	positive
ENSMUSG00000103898	Gm30238	positive
ENSMUSG00000068798	Rap1a	positive
ENSMUSG00000063229	Ldha	positive
ENSMUSG00000027566	Psma7	positive
ENSMUSG00000042106	Fam212a	positive
ENSMUSG00000037119	Fam91a1	positive
ENSMUSG00000003585	Sec14l2	positive
ENSMUSG00000097750	Gm4673	positive
ENSMUSG00000029559	2210016L21Rik	positive
ENSMUSG00000035112	Wnk4	positive
ENSMUSG00000036438	Calm2	positive
ENSMUSG00000075600	Zc3h3	positive
ENSMUSG00000102496	Gm36989	positive
ENSMUSG00000025340	Rabgef1	positive
ENSMUSG00000014773	Dll1	positive
ENSMUSG00000056211	R3hdm1	positive
ENSMUSG00000109517	Gm44763	positive
ENSMUSG00000024782	Ak3	positive
ENSMUSG00000033059	Pygb	positive
ENSMUSG00000001288	Rarg	positive
ENSMUSG00000015176	Nolc1	positive
ENSMUSG00000029392	Rilpl1	positive
ENSMUSG00000034327	Kctd9	positive
ENSMUSG00000032652	Crebl2	positive
ENSMUSG00000038550	Ciart	positive
ENSMUSG00000078584	AU022252	positive
ENSMUSG00000034403	Pja1	positive
ENSMUSG00000024513	Mbd2	positive
ENSMUSG00000028771	Ptpn12	positive
ENSMUSG00000055540	Epha6	positive
ENSMUSG00000027894	Slc6a17	positive
ENSMUSG00000009647	Mcu	positive
ENSMUSG00000017713	Tha1	positive
ENSMUSG00000003032	Klf4	positive
ENSMUSG00000041264	Uspl1	positive
ENSMUSG00000107277	Gm10461	positive
ENSMUSG00000051499	Zfp786	positive
ENSMUSG00000098188	Sowahc	positive
ENSMUSG00000031365	Zfp275	positive
ENSMUSG00000025969	Nrp2	positive
ENSMUSG00000054723	Vmac	positive
ENSMUSG00000039633	Lonrf1	positive
ENSMUSG00000023066	Rttn	positive
ENSMUSG00000032002	Dcun1d5	positive
ENSMUSG00000049649	Gpr3	positive
ENSMUSG00000042622	Maff	positive
ENSMUSG00000023942	Slc29a1	positive
ENSMUSG00000028656	Cap1	positive
ENSMUSG00000029110	Rnf4	positive
ENSMUSG00000029028	Lrrc47	positive
ENSMUSG00000046982	Tshz1	positive
ENSMUSG00000009112	Bcl2l13	positive
ENSMUSG00000030265	Kras	positive
ENSMUSG00000058258	Idi1	positive
ENSMUSG00000054408	Spcs3	positive
ENSMUSG00000042599	Kdm7a	positive
ENSMUSG00000026826	Nr4a2	positive
ENSMUSG00000029401	Rilpl2	positive
ENSMUSG00000059824	Dbp	positive
ENSMUSG00000040918	Slc19a2	positive
ENSMUSG00000042406	Atf4	positive
ENSMUSG00000057342	Sphk2	positive
ENSMUSG00000020190	Mknk2	positive
ENSMUSG00000000001	Gnai3	positive
ENSMUSG00000022176	Rem2	positive
ENSMUSG00000054204	Fam150b	positive
ENSMUSG00000043831	Lysmd4	positive
ENSMUSG00000044149	Nkrf	positive
ENSMUSG00000034910	Pygo1	positive
ENSMUSG00000107927	Gm44090	positive
ENSMUSG00000026819	Slc25a25	positive
ENSMUSG00000045912	C2cd4c	positive
ENSMUSG00000105201	Gm43362	positive
ENSMUSG00000002781	Tmem143	positive
ENSMUSG00000052214	Opa3	positive
ENSMUSG00000062797	Hikeshi	positive
ENSMUSG00000021282	Eif5	positive
ENSMUSG00000032565	Nudt16	positive
ENSMUSG00000006932	Ctnnb1	positive
ENSMUSG00000054619	Mettl7a1	positive
ENSMUSG00000043572	Pars2	positive
ENSMUSG00000049892	Rasd1	positive
ENSMUSG00000091423	Gm17509	positive
ENSMUSG00000038664	Herc1	positive
ENSMUSG00000085782	Gm15624	positive
ENSMUSG00000029534	St7	positive
ENSMUSG00000069045	Ddx3y	positive
ENSMUSG00000086968	4933431E20Rik	positive
ENSMUSG00000047649	Cd3eap	positive
ENSMUSG00000031266	Gla	positive
ENSMUSG00000058076	Sdhc	positive
ENSMUSG00000008475	Arpc5	positive
ENSMUSG00000052397	Ezr	positive
ENSMUSG00000033760	Rbm4b	positive
ENSMUSG00000022217	Emc9	positive
ENSMUSG00000050022	Amz1	positive
ENSMUSG00000018476	Kdm6b	positive
ENSMUSG00000028214	Gem	positive
ENSMUSG00000045009	Prrt3	positive
ENSMUSG00000050930	Map10	positive
ENSMUSG00000038705	Gmeb2	positive
ENSMUSG00000028747	Htr6	positive
ENSMUSG00000029436	Mmp17	positive
ENSMUSG00000109864	Eid3	positive
ENSMUSG00000093930	Hmgcs1	positive
ENSMUSG00000000732	Icosl	positive
ENSMUSG00000021365	Nedd9	positive
ENSMUSG00000072772	Grcc10	positive
ENSMUSG00000044847	Lsm11	positive
ENSMUSG00000043487	Acot6	positive
ENSMUSG00000022965	Ifngr2	positive
ENSMUSG00000063445	Nmral1	positive
ENSMUSG00000068735	Trp53i11	positive
ENSMUSG00000032374	Plod2	positive
ENSMUSG00000031360	Ctps2	positive
ENSMUSG00000045598	Zfp553	positive
ENSMUSG00000025817	Nudt5	positive
ENSMUSG00000039485	Tspyl4	positive
ENSMUSG00000056429	Tgoln1	positive
ENSMUSG00000046062	Ppp1r15b	positive
ENSMUSG00000060397	Zfp128	positive
ENSMUSG00000031609	Sap30	positive
ENSMUSG00000091890	A830073O21Rik	positive
ENSMUSG00000022601	Zbtb11	positive
ENSMUSG00000003868	Ruvbl2	positive
ENSMUSG00000040945	Rcc2	positive
ENSMUSG00000036986	Pml	positive
ENSMUSG00000037071	Scd1	positive
ENSMUSG00000006235	Epor	positive
ENSMUSG00000030846	Tial1	positive
ENSMUSG00000020423	Btg2	positive
ENSMUSG00000017837	Nkiras2	positive
ENSMUSG00000110424	1700012D14Rik	positive
ENSMUSG00000040565	Btaf1	positive
ENSMUSG00000111424	AC159308.5	positive
ENSMUSG00000028790	Khdrbs1	positive
ENSMUSG00000046962	Zbtb21	positive
ENSMUSG00000071359	Tbpl1	positive
ENSMUSG00000034974	Dapk3	positive
ENSMUSG00000044067	Gpr22	positive
ENSMUSG00000113427	AC163040.2	positive
ENSMUSG00000020925	Ccdc43	positive
ENSMUSG00000059895	Ptp4a3	positive
ENSMUSG00000028173	Wls	positive
ENSMUSG00000084899	Gm15344	positive
ENSMUSG00000025470	Zfp511	positive
ENSMUSG00000061244	Exoc5	positive
ENSMUSG00000022604	Cep97	positive
ENSMUSG00000019920	Lims1	positive
ENSMUSG00000036298	Slc2a13	positive
ENSMUSG00000041308	Sntb2	positive
ENSMUSG00000002660	Clpp	positive
ENSMUSG00000028889	Yrdc	positive
ENSMUSG00000112828	AC151828.1	positive
ENSMUSG00000035329	Fbxo33	positive
ENSMUSG00000051034	Zfp11	positive
ENSMUSG00000024251	Thada	positive
ENSMUSG00000029089	5730480H06Rik	positive
ENSMUSG00000036817	Sun1	positive
ENSMUSG00000037408	Cnnm4	positive
ENSMUSG00000051223	Bzw1	positive
ENSMUSG00000006050	Sra1	positive
ENSMUSG00000061904	Slc25a3	positive
ENSMUSG00000047264	Zfp358	positive
ENSMUSG00000066640	Fbxl18	positive
ENSMUSG00000027940	Tpm3	positive
ENSMUSG00000007656	Arpp19	positive
ENSMUSG00000041645	Ddx24	positive
ENSMUSG00000022858	Tra2b	positive
ENSMUSG00000105137	Gm42869	positive
ENSMUSG00000054770	Kctd18	positive
ENSMUSG00000061607	Mdc1	positive
ENSMUSG00000027479	Mapre1	positive
ENSMUSG00000079003	Samd1	positive
ENSMUSG00000058835	Abi1	positive
ENSMUSG00000026787	Gad2	positive
ENSMUSG00000030600	Lrfn1	positive
ENSMUSG00000001802	Lrp3	positive
ENSMUSG00000106648	Gm43176	positive
ENSMUSG00000059811	Atl2	positive
ENSMUSG00000102665	Gm38379	positive
ENSMUSG00000053931	Cnn3	positive
ENSMUSG00000055900	Tmem69	positive
ENSMUSG00000051705	Senp8	positive
ENSMUSG00000015745	Plekho1	positive
ENSMUSG00000042997	Nhlrc3	positive
ENSMUSG00000030380	Mzf1	positive
ENSMUSG00000028334	Nans	positive
ENSMUSG00000046668	Cxxc5	positive
ENSMUSG00000085379	2310058D17Rik	positive
ENSMUSG00000054716	Zfp771	positive
ENSMUSG00000038372	Gmds	positive
ENSMUSG00000031880	Rrad	positive
ENSMUSG00000103932	Gm36963	positive
ENSMUSG00000019772	Vip	positive
ENSMUSG00000048264	Dip2c	positive
ENSMUSG00000019132	BC005537	positive
ENSMUSG00000042750	Bex2	positive
ENSMUSG00000092035	Peg10	positive
ENSMUSG00000036948	BC037034	positive
ENSMUSG00000004071	Cdip1	positive
ENSMUSG00000071477	Zfp777	positive
ENSMUSG00000040225	Prrc2c	positive
ENSMUSG00000043257	Pigv	positive
ENSMUSG00000043415	Otud1	positive
ENSMUSG00000035443	Thyn1	positive
ENSMUSG00000005198	Polr2a	positive
ENSMUSG00000001833	2020-09-07	positive
ENSMUSG00000033900	Map9	positive
ENSMUSG00000032131	Abcg4	positive
ENSMUSG00000015944	Gatsl2	positive
ENSMUSG00000026753	Ppp6c	positive
ENSMUSG00000065590	Mir212	positive
ENSMUSG00000053550	Shisa7	positive
ENSMUSG00000024937	Ehbp1l1	positive
ENSMUSG00000079037	Prnp	positive
ENSMUSG00000029419	Gm996	positive
ENSMUSG00000037266	Rsrp1	positive
ENSMUSG00000033707	Lrrc24	positive
ENSMUSG00000041040	Fam117b	positive
ENSMUSG00000004610	Etfb	positive
ENSMUSG00000105119	Gm43765	positive
ENSMUSG00000020390	Ube2b	positive
ENSMUSG00000022382	Wnt7b	positive
ENSMUSG00000031093	Dock11	positive
ENSMUSG00000097944	A130014A01Rik	positive
ENSMUSG00000064441	Snord37	positive
ENSMUSG00000027660	Skil	positive
ENSMUSG00000029627	Zkscan14	positive
ENSMUSG00000034574	Daam1	positive
ENSMUSG00000023075	Akirin1	positive
ENSMUSG00000032869	Psmf1	positive
ENSMUSG00000000088	Cox5a	positive
ENSMUSG00000090936	Gm17705	positive
ENSMUSG00000052684	Jun	positive
ENSMUSG00000022498	Txndc11	positive
ENSMUSG00000019850	Tnfaip3	positive
ENSMUSG00000025626	Phf6	positive
ENSMUSG00000070802	Pnmal2	positive
ENSMUSG00000022711	Pmm2	positive
ENSMUSG00000110317	Gm45250	positive
ENSMUSG00000002346	Slc25a42	positive
ENSMUSG00000048285	Frmd6	positive
ENSMUSG00000020474	Polm	positive
ENSMUSG00000033233	Trim45	positive
ENSMUSG00000048721	Fndc9	positive
ENSMUSG00000002129	Sf3a1	positive
ENSMUSG00000045174	Amer3	positive
ENSMUSG00000019373	Cops3	positive
ENSMUSG00000029624	Ptcd1	positive
ENSMUSG00000031754	Nudt21	positive
ENSMUSG00000101778	Gm29488	positive
ENSMUSG00000065537	Mir132	positive
ENSMUSG00000019889	Ptprk	positive
ENSMUSG00000029878	Dbpht2	positive
ENSMUSG00000097404	Gm10814	positive
ENSMUSG00000028876	Epha10	positive
ENSMUSG00000040105	Plpp6	positive
ENSMUSG00000036061	Smug1	positive
ENSMUSG00000022449	Adamts20	positive
ENSMUSG00000036422	Pcdh8	positive
ENSMUSG00000039176	Polg	positive
ENSMUSG00000004895	Prcc	positive
ENSMUSG00000062270	Morf4l1	positive
ENSMUSG00000023192	Grm2	positive
ENSMUSG00000049630	C1ql3	positive
ENSMUSG00000024603	Dctn4	positive
ENSMUSG00000047583	Tyw3	positive
ENSMUSG00000073643	Wdfy1	positive
ENSMUSG00000062683	Atp5g2	positive
ENSMUSG00000021091	Serpina3n	positive
ENSMUSG00000022200	Golph3	positive
ENSMUSG00000023087	Noct	positive
ENSMUSG00000105345	BC030343	positive
ENSMUSG00000024277	Mapre2	positive
ENSMUSG00000035845	Alg12	positive
ENSMUSG00000031604	Msmo1	positive
ENSMUSG00000016493	Cd46	positive
ENSMUSG00000042063	Zfp386	positive
ENSMUSG00000049401	Ogfr	positive
ENSMUSG00000017144	Rnd3	positive
ENSMUSG00000032262	Elovl4	positive
ENSMUSG00000059796	Eif4a1	positive
ENSMUSG00000042097	Zfp239	positive
ENSMUSG00000042579	4632404H12Rik	positive
ENSMUSG00000028410	Dnaja1	positive
ENSMUSG00000001300	Efnb2	positive
ENSMUSG00000032077	Bud13	positive
ENSMUSG00000073856	Iqck	positive
ENSMUSG00000047658	Gal3st3	positive
ENSMUSG00000027221	Chst1	positive
ENSMUSG00000019297	Nop9	positive
ENSMUSG00000036534	Slc38a7	positive
ENSMUSG00000031778	Cx3cl1	positive
ENSMUSG00000031910	Has3	positive
ENSMUSG00000040009	Gnaz	positive
ENSMUSG00000030788	Rnf141	positive
ENSMUSG00000040390	Map3k10	positive
ENSMUSG00000006736	Tspan31	positive
ENSMUSG00000038530	Rgs4	positive
ENSMUSG00000039738	Slx4	positive
ENSMUSG00000029861	Fam131b	positive
ENSMUSG00000020935	Dcakd	positive
ENSMUSG00000048787	Dcun1d3	positive
ENSMUSG00000061731	Ext1	positive
ENSMUSG00000060860	Ube2s	positive
ENSMUSG00000026655	Fam107b	positive
ENSMUSG00000056014	A430033K04Rik	positive
ENSMUSG00000034480	Diaph2	positive
ENSMUSG00000070570	Slc17a7	positive
ENSMUSG00000021823	Vcl	positive
ENSMUSG00000002105	Slc39a13	positive
ENSMUSG00000032193	Ldlr	positive
ENSMUSG00000059772	Slx1b	positive
ENSMUSG00000042066	Tmcc2	positive
ENSMUSG00000051817	Sox12	positive
ENSMUSG00000041560	Nop53	positive
ENSMUSG00000043671	Dpy19l3	positive
ENSMUSG00000019789	Hey2	positive
ENSMUSG00000034659	Tmem109	positive
ENSMUSG00000004319	Clcn3	positive
ENSMUSG00000038180	Spag4	positive
ENSMUSG00000097292	A230107N01Rik	positive
ENSMUSG00000021939	Ctsb	positive
ENSMUSG00000024063	Lbh	positive
ENSMUSG00000031843	Mphosph6	positive
ENSMUSG00000026110	Mgat4a	positive
ENSMUSG00000103808	Gm37060	positive
ENSMUSG00000074283	Zfp109	positive
ENSMUSG00000032423	Syncrip	positive
ENSMUSG00000036186	Fam69b	positive
ENSMUSG00000025209	Twnk	positive
ENSMUSG00000028249	Sdcbp	positive
ENSMUSG00000109744	Gm45461	positive
ENSMUSG00000059273	Zc3h4	positive
ENSMUSG00000027651	Rprd1b	positive
ENSMUSG00000023991	Foxp4	positive
ENSMUSG00000097099	Gm9917	positive
ENSMUSG00000027984	Hadh	positive
ENSMUSG00000043670	Diras1	positive
ENSMUSG00000053329	D10Jhu81e	positive
ENSMUSG00000021066	Atl1	positive
ENSMUSG00000010067	Rassf1	positive
ENSMUSG00000003437	Paf1	positive
ENSMUSG00000066232	Ipo7	positive
ENSMUSG00000033792	Atp7a	positive
ENSMUSG00000042747	Krtcap2	positive
ENSMUSG00000025225	Nfkb2	positive
ENSMUSG00000020308	Tpgs1	positive
ENSMUSG00000004040	Stat3	positive
ENSMUSG00000015750	Aph1a	positive
ENSMUSG00000038845	Phb	positive
ENSMUSG00000004460	Dnajb11	positive
ENSMUSG00000019790	Stxbp5	positive
ENSMUSG00000004947	Dtx2	positive
ENSMUSG00000038406	Scaf1	positive
ENSMUSG00000047635	2810006K23Rik	positive
ENSMUSG00000056749	Nfil3	positive
ENSMUSG00000038459	Abhd17c	positive
ENSMUSG00000019970	Sgk1	positive
ENSMUSG00000101122	Gm17971	positive
ENSMUSG00000032312	Csk	positive
ENSMUSG00000037085	Trmt12	positive
ENSMUSG00000024083	Pja2	positive
ENSMUSG00000107283	Mpv17	positive
ENSMUSG00000107944	Gm44280	positive
ENSMUSG00000050310	Rictor	positive
ENSMUSG00000041205	Map6d1	positive
ENSMUSG00000041216	Clvs1	positive
ENSMUSG00000027163	Commd9	positive
ENSMUSG00000049739	Zfp646	positive
ENSMUSG00000105084	Gm43365	positive
ENSMUSG00000051343	Rab11fip5	positive
ENSMUSG00000001175	Calm1	positive
ENSMUSG00000023845	Lnpep	positive
ENSMUSG00000024654	Asrgl1	positive
ENSMUSG00000102374	Gm38387	positive
ENSMUSG00000044471	Lncpint	positive
ENSMUSG00000024383	Map3k2	positive
ENSMUSG00000096146	Kcnj11	positive
ENSMUSG00000020069	Hnrnph3	positive
ENSMUSG00000042606	Hirip3	positive
ENSMUSG00000035566	Pcdh17	positive
ENSMUSG00000046607	Hrk	positive
ENSMUSG00000021270	Hsp90aa1	positive
ENSMUSG00000061894	Zscan20	positive
ENSMUSG00000047213	Ythdf3	positive
ENSMUSG00000089679	Gm16299	positive
ENSMUSG00000013367	Iglon5	positive
ENSMUSG00000053641	Dennd4a	positive
ENSMUSG00000006998	Psmd2	positive
ENSMUSG00000040435	Ppp1r15a	positive
ENSMUSG00000038806	Sde2	positive
ENSMUSG00000030465	Psd3	positive
ENSMUSG00000030905	Crym	positive
ENSMUSG00000032123	Dpagt1	positive
ENSMUSG00000037400	Atp11b	positive
ENSMUSG00000035325	Sec31a	positive
ENSMUSG00000047141	Zfp654	positive
ENSMUSG00000030204	Ddx47	positive
ENSMUSG00000032011	Thy1	positive
ENSMUSG00000111000	AC165080.1	positive
ENSMUSG00000074575	Kcng1	positive
ENSMUSG00000036160	Surf6	positive
ENSMUSG00000024150	Mcfd2	positive
ENSMUSG00000020594	Pum2	positive
ENSMUSG00000094870	Zfp131	positive
ENSMUSG00000104116	Gm37296	positive
ENSMUSG00000110148	5830408C22Rik	positive
ENSMUSG00000019838	Slc16a10	positive
ENSMUSG00000054027	Nt5dc3	positive
ENSMUSG00000034538	Zfp418	positive
ENSMUSG00000027865	Gdap2	positive
ENSMUSG00000028339	Col15a1	positive
ENSMUSG00000026821	Ralgds	positive
ENSMUSG00000051989	Smim11	positive
ENSMUSG00000040325	Vprbp	positive
ENSMUSG00000015289	Lage3	positive
ENSMUSG00000098332	2310009A05Rik	positive
ENSMUSG00000052253	Zfp622	positive
ENSMUSG00000020331	Hcn2	positive
ENSMUSG00000049600	Zbtb45	positive
ENSMUSG00000035828	Pim3	positive
ENSMUSG00000008575	Nfib	positive
ENSMUSG00000028744	Pqlc2	positive
ENSMUSG00000109498	Gm45222	positive
ENSMUSG00000021327	Zkscan3	positive
ENSMUSG00000044952	Kctd21	positive
ENSMUSG00000074746	Pdzd8	positive
ENSMUSG00000028799	Zfp362	positive
ENSMUSG00000030357	Fkbp4	positive
ENSMUSG00000070939	Tgfbrap1	positive
ENSMUSG00000031167	Rbm3	positive
ENSMUSG00000027950	Chrnb2	positive
ENSMUSG00000048796	Cyb561d1	positive
ENSMUSG00000019054	Fis1	positive
ENSMUSG00000074220	Zfp382	positive
ENSMUSG00000097287	D130017N08Rik	positive
ENSMUSG00000028163	Nfkb1	positive
ENSMUSG00000066037	Hnrnpr	positive
ENSMUSG00000020737	Hn1	positive
ENSMUSG00000026775	Yme1l1	positive
ENSMUSG00000022174	Dad1	positive
ENSMUSG00000067424	Zfp563	positive
ENSMUSG00000002881	Nab1	positive
ENSMUSG00000030614	Tmem126b	positive
ENSMUSG00000037533	Rapgef6	positive
ENSMUSG00000051185	Fam174a	positive
ENSMUSG00000054676	1600014C10Rik	positive
ENSMUSG00000085148	Mir22hg	positive
ENSMUSG00000021392	Nol8	positive
ENSMUSG00000071256	Zfp213	positive
ENSMUSG00000069539	Scyl2	positive
ENSMUSG00000049339	Fam134a	positive
ENSMUSG00000051451	Crebzf	positive
ENSMUSG00000062421	Arf2	positive
ENSMUSG00000053925	Gm9929	positive
ENSMUSG00000024896	Minpp1	positive
ENSMUSG00000022358	Fbxo32	positive
ENSMUSG00000107804	Gm44439	positive
ENSMUSG00000027177	Hipk3	positive
ENSMUSG00000044948	Cfap43	positive
ENSMUSG00000019852	Arfgef3	positive
ENSMUSG00000032399	Rpl4	positive
ENSMUSG00000042797	Aqp11	positive
ENSMUSG00000029998	Pcyox1	positive
ENSMUSG00000041769	Ppp2r2d	positive
ENSMUSG00000040429	Mterf1a	positive
ENSMUSG00000034353	Ramp1	positive
ENSMUSG00000054519	Zfp867	positive
ENSMUSG00000010047	Hyal2	positive
ENSMUSG00000034269	Setd5	positive
ENSMUSG00000034472	Rasd2	positive
ENSMUSG00000017679	Ttpal	positive
ENSMUSG00000049191	Rgag4	positive
ENSMUSG00000113965	AL645664.1	positive
ENSMUSG00000023266	Frs3	positive
ENSMUSG00000041718	Alg13	positive
ENSMUSG00000004317	Clcn5	positive
ENSMUSG00000040710	St8sia4	positive
ENSMUSG00000001334	Fndc5	positive
ENSMUSG00000109715	Gm45606	positive
ENSMUSG00000039810	Zc3h10	positive
ENSMUSG00000021959	Lats2	positive
ENSMUSG00000057421	Las1l	positive
ENSMUSG00000022120	Rnf219	positive
ENSMUSG00000000409	Lck	positive
ENSMUSG00000038217	Tlcd2	positive
ENSMUSG00000055991	Zkscan5	positive
ENSMUSG00000053253	Ndfip2	positive
ENSMUSG00000021374	Nup153	positive
ENSMUSG00000026628	Atf3	positive
ENSMUSG00000019977	Hbs1l	positive
ENSMUSG00000036111	Lmo1	positive
ENSMUSG00000033356	Pus7l	positive
ENSMUSG00000045639	Zfp629	positive
ENSMUSG00000039473	Ubn1	positive
ENSMUSG00000026925	Inpp5e	positive
ENSMUSG00000022684	Bfar	positive
ENSMUSG00000051007	Pddc1	positive
ENSMUSG00000031783	Polr2c	positive
ENSMUSG00000001630	Stk38l	positive
ENSMUSG00000006304	Arpc2	positive
ENSMUSG00000039428	Tmem135	positive
ENSMUSG00000113326	CT009757.3	positive
ENSMUSG00000024642	Tle4	positive
ENSMUSG00000042772	Smg7	positive
ENSMUSG00000042787	Exog	positive
ENSMUSG00000055421	Pcdh9	positive
ENSMUSG00000001983	Taco1	positive
ENSMUSG00000029587	Zfp12	positive
ENSMUSG00000051146	Camk2n2	positive
ENSMUSG00000025381	Cnpy2	positive
ENSMUSG00000041324	Inhba	positive
ENSMUSG00000049728	Zfp668	positive
ENSMUSG00000022765	Snap29	positive
ENSMUSG00000033863	Klf9	positive
ENSMUSG00000022587	Ly6e	positive
ENSMUSG00000016510	Mtif3	positive
ENSMUSG00000033909	Usp36	positive
ENSMUSG00000038860	Garnl3	positive
ENSMUSG00000024949	Sf1	positive
ENSMUSG00000038291	Snx25	positive
ENSMUSG00000027499	Pkia	positive
ENSMUSG00000028060	2810403A07Rik	positive
ENSMUSG00000070304	Scn2b	positive
ENSMUSG00000089857	Zfp882	positive
ENSMUSG00000025795	Rassf3	positive
ENSMUSG00000049659	Aftph	positive
ENSMUSG00000101970	1810026B05Rik	positive
ENSMUSG00000002379	Ndufa11	positive
ENSMUSG00000027162	Lin7c	positive
ENSMUSG00000024360	Etf1	positive
ENSMUSG00000061759	Armt1	positive
ENSMUSG00000055323	Gm9967	positive
ENSMUSG00000040035	Disp2	positive
ENSMUSG00000069171	Nr2f1	positive
ENSMUSG00000025372	Baiap2	positive
ENSMUSG00000098274	Rpl24	positive
ENSMUSG00000038894	Irs2	positive
ENSMUSG00000034575	Papd7	positive
ENSMUSG00000036898	Zfp157	positive
ENSMUSG00000034187	Nsf	positive
ENSMUSG00000039630	Hnrnpu	positive
ENSMUSG00000027400	Pdyn	positive
ENSMUSG00000028955	Vamp3	positive
ENSMUSG00000034209	Rasl10a	positive
ENSMUSG00000036957	Lrfn3	positive
ENSMUSG00000029174	Tbc1d1	positive
ENSMUSG00000037972	Snn	positive
ENSMUSG00000022811	Zfp148	positive
ENSMUSG00000039470	Zdhhc2	positive
ENSMUSG00000046691	Chtf8	positive
ENSMUSG00000087141	Plcxd2	positive
ENSMUSG00000025466	Fuom	positive
ENSMUSG00000024097	Srsf7	positive
ENSMUSG00000028609	Magoh	positive
ENSMUSG00000045733	Sprn	positive
ENSMUSG00000104107	Gm37879	positive
ENSMUSG00000053470	Kdm3a	positive
ENSMUSG00000020048	Hsp90b1	positive
ENSMUSG00000000787	Ddx3x	positive
ENSMUSG00000051444	Bbs12	positive
ENSMUSG00000105945	Gm43570	positive
ENSMUSG00000113775	CT025604.2	positive
ENSMUSG00000028309	Rnf20	positive
ENSMUSG00000044147	Arf6	positive
ENSMUSG00000049511	Htr1b	positive
ENSMUSG00000037206	Islr	positive
ENSMUSG00000042807	Hecw2	positive
ENSMUSG00000045114	Prrt2	positive
ENSMUSG00000052310	Slc39a1	positive
ENSMUSG00000024976	Shoc2	positive
ENSMUSG00000020900	Myh10	positive
ENSMUSG00000106205	C230096K16Rik	positive
ENSMUSG00000041923	Nol4	positive
ENSMUSG00000048826	Dact2	positive
ENSMUSG00000027777	Schip1	positive
ENSMUSG00000025178	Pi4k2a	positive
ENSMUSG00000006462	A530013C23Rik	positive
ENSMUSG00000030660	Pik3c2a	positive
ENSMUSG00000018565	Elp5	positive
ENSMUSG00000053334	Ficd	positive
ENSMUSG00000086943	4732414G09Rik	positive
ENSMUSG00000034024	Cct2	positive
ENSMUSG00000025821	Zfp282	positive
ENSMUSG00000062070	Pgk1	positive
ENSMUSG00000014496	Ankrd28	positive
ENSMUSG00000041297	Cdk13	positive
ENSMUSG00000103428	Gm20754	positive
ENSMUSG00000020745	Pafah1b1	positive
ENSMUSG00000028821	Syf2	positive
ENSMUSG00000028654	Mycl	positive
ENSMUSG00000030782	Tgfb1i1	positive
ENSMUSG00000009549	Srp14	positive
ENSMUSG00000068732	Tmem167b	positive
ENSMUSG00000109157	Gm44829	positive
ENSMUSG00000087598	Zfp111	positive
ENSMUSG00000027956	Tmem144	positive
ENSMUSG00000007987	Ift22	positive
ENSMUSG00000004535	Tax1bp1	positive
ENSMUSG00000024793	Tnfrsf25	positive
ENSMUSG00000042369	Rbm45	positive
ENSMUSG00000094626	Cecr6	positive
ENSMUSG00000003123	Lipe	positive
ENSMUSG00000030805	Stx4a	positive
ENSMUSG00000031333	Abcb7	positive
ENSMUSG00000032583	Mon1a	positive
ENSMUSG00000001418	Glmp	positive
ENSMUSG00000026019	Wdr12	positive
ENSMUSG00000011960	Ccnt1	positive
ENSMUSG00000028278	Rragd	positive
ENSMUSG00000031538	Plat	positive
ENSMUSG00000108912	E230020D15Rik	positive
ENSMUSG00000045107	Saysd1	positive
ENSMUSG00000104830	5830487J09Rik	positive
ENSMUSG00000028138	Adh5	positive
ENSMUSG00000030386	Zfp606	positive
ENSMUSG00000029640	Usp12	positive
ENSMUSG00000019966	Kitl	positive
ENSMUSG00000043140	Tmem186	positive
ENSMUSG00000020149	Rab1a	positive
ENSMUSG00000004530	Coro1c	positive
ENSMUSG00000041298	Katnal1	positive
ENSMUSG00000029345	Tfip11	positive
ENSMUSG00000033728	Lrrc14	positive
ENSMUSG00000018800	Abca5	positive
ENSMUSG00000037887	Dusp8	positive
ENSMUSG00000069833	Ahnak	positive
ENSMUSG00000031673	Cdh11	positive
ENSMUSG00000032776	Mctp2	positive
ENSMUSG00000024845	Tmem134	positive
ENSMUSG00000025810	Nrp1	positive
ENSMUSG00000074923	Pak6	positive
ENSMUSG00000021901	Bap1	positive
ENSMUSG00000113905	AC133934.2	positive
ENSMUSG00000037843	Vstm2l	positive
ENSMUSG00000102179	Gm37868	positive
ENSMUSG00000025616	Usp16	positive
ENSMUSG00000021792	Fam213a	positive
ENSMUSG00000018931	Natd1	positive
ENSMUSG00000071708	Sms	positive
ENSMUSG00000021987	Mtmr6	positive
ENSMUSG00000025544	Tm9sf2	positive
ENSMUSG00000073753	Gm10571	positive
ENSMUSG00000089706	B230216N24Rik	positive
ENSMUSG00000028693	Nasp	positive
ENSMUSG00000028986	Klhl7	positive
ENSMUSG00000022722	Arl6	positive
ENSMUSG00000037348	Paqr7	positive
ENSMUSG00000029474	Rnf34	positive
ENSMUSG00000022426	Josd1	positive
ENSMUSG00000050592	Fam78a	positive
ENSMUSG00000020088	Sar1a	positive
ENSMUSG00000059981	Taok2	positive
ENSMUSG00000034617	Mtrr	positive
ENSMUSG00000030980	Knop1	positive
ENSMUSG00000107835	Gm43999	positive
ENSMUSG00000035891	Cerk	positive
ENSMUSG00000025175	Fn3k	positive
ENSMUSG00000029103	Lrpap1	positive
ENSMUSG00000064427	Gm22748	positive
ENSMUSG00000001380	Hars	positive
ENSMUSG00000005699	Pard6a	positive
ENSMUSG00000072494	Ppp1r3e	positive
ENSMUSG00000025366	Esyt1	positive
ENSMUSG00000108500	Gm45033	positive
ENSMUSG00000015932	Dstn	positive
ENSMUSG00000020917	Acly	positive
ENSMUSG00000033955	Tnks1bp1	positive
ENSMUSG00000026904	Slc4a10	positive
ENSMUSG00000032487	Ptgs2	positive
ENSMUSG00000030678	Maz	positive
ENSMUSG00000027115	Kif18a	positive
ENSMUSG00000035248	Zcchc6	positive
ENSMUSG00000103403	Gm37931	positive
ENSMUSG00000107461	Gm44045	positive
ENSMUSG00000024811	Tnks2	positive
ENSMUSG00000109005	Gm45221	positive
ENSMUSG00000085207	Gm11767	positive
ENSMUSG00000078580	E430018J23Rik	positive
ENSMUSG00000043683	Fem1a	positive
ENSMUSG00000034341	Wbp2	positive
ENSMUSG00000036815	Dpp10	positive
ENSMUSG00000096740	Lbhd1	positive
ENSMUSG00000039483	Asb6	positive
ENSMUSG00000020453	Patz1	positive
ENSMUSG00000003573	Homer3	positive
ENSMUSG00000032109	Nlrx1	positive
ENSMUSG00000026234	Ncl	positive
ENSMUSG00000029767	Calu	positive
ENSMUSG00000028843	Sh3bgrl3	positive
ENSMUSG00000025384	Faap100	positive
ENSMUSG00000003308	Keap1	positive
ENSMUSG00000032570	Atp2c1	positive
ENSMUSG00000037416	Dmxl1	positive
ENSMUSG00000015476	Prrt1	positive
ENSMUSG00000071636	Rimbp3	positive
ENSMUSG00000041945	Mfsd9	positive
ENSMUSG00000031555	Adam9	positive
ENSMUSG00000033364	Usp37	positive
ENSMUSG00000046204	Pnma2	positive
ENSMUSG00000017615	Tnfaip1	positive
ENSMUSG00000028718	Stil	positive
ENSMUSG00000097204	Gm17690	positive
ENSMUSG00000102466	Gm38200	positive
ENSMUSG00000029657	Hsph1	positive
ENSMUSG00000020794	Ube2g1	positive
ENSMUSG00000022440	C1qtnf6	positive
ENSMUSG00000032803	Cdv3	positive
ENSMUSG00000022744	Cldnd1	positive
ENSMUSG00000023150	Ivns1abp	positive
ENSMUSG00000040482	Dxo	positive
ENSMUSG00000104503	Gm37738	positive
ENSMUSG00000051319	1500011K16Rik	positive
ENSMUSG00000085741	5430405H02Rik	positive
ENSMUSG00000051316	Taf7	positive
ENSMUSG00000078307	AI593442	positive
ENSMUSG00000042688	Mapk6	positive
ENSMUSG00000036504	Phpt1	positive
ENSMUSG00000043866	Taf10	positive
ENSMUSG00000066705	Fxyd6	positive
ENSMUSG00000078651	Aoc2	positive
ENSMUSG00000083674	Zfp133-ps	positive
ENSMUSG00000043929	Klhl15	positive
ENSMUSG00000013646	Sh3bp5l	positive
ENSMUSG00000016984	Etaa1	positive
ENSMUSG00000078317	F8a	positive
ENSMUSG00000029777	Gars	positive
ENSMUSG00000022055	Nefl	positive
ENSMUSG00000047193	Dync2h1	positive
ENSMUSG00000028851	Nudc	positive
ENSMUSG00000041203	2310036O22Rik	positive
ENSMUSG00000105970	Gm43360	positive
ENSMUSG00000037816	Fbxw17	positive
ENSMUSG00000039782	Cpeb2	positive
ENSMUSG00000022742	Cpox	positive
ENSMUSG00000037815	Ctnna1	positive
ENSMUSG00000024026	Glo1	positive
ENSMUSG00000003153	Slc2a3	positive
ENSMUSG00000031328	Flna	positive
ENSMUSG00000034311	Kif4	positive
ENSMUSG00000026384	Ptpn4	positive
ENSMUSG00000019817	Plagl1	positive
ENSMUSG00000020719	Ddx5	positive
ENSMUSG00000019877	Serinc1	positive
ENSMUSG00000000531	Grasp	positive
ENSMUSG00000053134	Supt7l	positive
ENSMUSG00000049922	Slc35c1	positive
ENSMUSG00000018589	Glra2	positive
ENSMUSG00000032518	Rpsa	positive
ENSMUSG00000016624	Phf21b	positive
ENSMUSG00000051550	Zfp579	positive
ENSMUSG00000090841	Myl6	positive
ENSMUSG00000053716	Dusp7	positive
ENSMUSG00000048218	Amigo2	positive
ENSMUSG00000104235	Gm37589	positive
ENSMUSG00000074682	Zcchc3	positive
ENSMUSG00000031021	Tmem9b	positive
ENSMUSG00000106665	Gm43389	positive
ENSMUSG00000063253	Scoc	positive
ENSMUSG00000074629	4930518I15Rik	positive
ENSMUSG00000055271	9330161L09Rik	positive
ENSMUSG00000022911	Arl13b	positive
ENSMUSG00000097251	5033417F24Rik	positive
ENSMUSG00000046947	Adck2	positive
ENSMUSG00000094483	Purb	positive
ENSMUSG00000030876	Mettl9	positive
ENSMUSG00000097559	D430018E03Rik	positive
ENSMUSG00000100302	Gm29670	positive
ENSMUSG00000026219	Trip12	positive
ENSMUSG00000000197	Nalcn	positive
ENSMUSG00000111505	AC156163.1	positive
ENSMUSG00000034336	Ina	positive
ENSMUSG00000054302	Eapp	positive
ENSMUSG00000073775	Kti12	positive
ENSMUSG00000026341	Actr3	positive
ENSMUSG00000001138	Cnnm3	positive
ENSMUSG00000036904	Fzd8	positive
ENSMUSG00000034701	Neurod1	positive
ENSMUSG00000102336	Gm37233	positive
ENSMUSG00000059316	Slc27a4	positive
ENSMUSG00000034413	Neurl1b	positive
ENSMUSG00000028468	Rgp1	positive
ENSMUSG00000035131	Brinp3	positive
ENSMUSG00000082454	Gm12183	positive
ENSMUSG00000034271	Jdp2	positive
ENSMUSG00000058192	Zfp846	positive
ENSMUSG00000027351	Spred1	positive
ENSMUSG00000022914	Brwd1	positive
ENSMUSG00000049657	Zbtb5	positive
ENSMUSG00000090291	Lrrc10b	positive
ENSMUSG00000032641	Gpr19	positive
ENSMUSG00000039620	6430573F11Rik	positive
ENSMUSG00000035725	Prkx	positive
ENSMUSG00000052981	Ube2ql1	positive
ENSMUSG00000060260	Pwwp2b	positive
ENSMUSG00000051703	Tmem198	positive
ENSMUSG00000093629	Prox2os	positive
ENSMUSG00000097974	Gm10605	positive
ENSMUSG00000078619	Smarcd2	positive
ENSMUSG00000032593	Amigo3	positive
ENSMUSG00000025529	Zfp711	positive
ENSMUSG00000083465	Gm11652	positive
ENSMUSG00000002608	Ccdc97	positive
ENSMUSG00000008153	Clstn3	positive
ENSMUSG00000078919	Dpm1	positive
ENSMUSG00000019846	Lama4	positive
ENSMUSG00000034997	Htr2a	positive
ENSMUSG00000022283	Pabpc1	positive
ENSMUSG00000003031	Cdkn1b	positive
ENSMUSG00000003348	Mob3a	positive
ENSMUSG00000019804	Snx3	positive
ENSMUSG00000042682	Selenok	positive
ENSMUSG00000032745	Gpbp1	positive
ENSMUSG00000064380	Gm26448	positive
ENSMUSG00000089959	Gm16268	positive
ENSMUSG00000027488	Snta1	positive
ENSMUSG00000026004	Kansl1l	positive
ENSMUSG00000025409	Mbd6	positive
ENSMUSG00000028785	Hpca	positive
ENSMUSG00000073155	1810058I24Rik	positive
ENSMUSG00000069114	Zbtb10	positive
ENSMUSG00000024231	Cul2	positive
ENSMUSG00000030681	Mvp	positive
ENSMUSG00000109279	Gm45220	positive
ENSMUSG00000020491	2810021J22Rik	positive
ENSMUSG00000090397	Gm17096	positive
ENSMUSG00000049606	Zfp644	positive
ENSMUSG00000025777	Gdap1	positive
ENSMUSG00000112655	AC160138.2	positive
ENSMUSG00000051396	Gm45902	positive
ENSMUSG00000029875	Ccdc184	positive
ENSMUSG00000053091	Lins1	positive
ENSMUSG00000031157	Pqbp1	positive
ENSMUSG00000041417	Pik3r1	positive
ENSMUSG00000045140	Pigw	positive
ENSMUSG00000001227	Sema6b	positive
ENSMUSG00000023944	Hsp90ab1	positive
ENSMUSG00000046658	Zfp316	positive
ENSMUSG00000025575	Cant1	positive
ENSMUSG00000067931	Zfp948	positive
ENSMUSG00000030811	Fbxl19	positive
ENSMUSG00000104239	Gm37588	positive
ENSMUSG00000005982	Naa60	positive
ENSMUSG00000003072	Atp5d	positive
ENSMUSG00000034755	Pcdh11x	positive
ENSMUSG00000022237	Ankrd33b	positive
ENSMUSG00000008136	Fhl2	positive
ENSMUSG00000028226	Mmp16	positive
ENSMUSG00000024293	Esco1	positive
ENSMUSG00000029580	Actb	positive
ENSMUSG00000072770	Acrbp	positive
ENSMUSG00000044005	Gls2	positive
ENSMUSG00000037933	Bicd2	positive
ENSMUSG00000018648	Dusp14	positive
ENSMUSG00000040018	Cox15	positive
ENSMUSG00000026576	Atp1b1	positive
ENSMUSG00000049327	Kmt5a	positive
ENSMUSG00000025499	Hras	positive
ENSMUSG00000035898	Uba6	positive
ENSMUSG00000004100	Ppan	positive
ENSMUSG00000028062	Lamtor2	positive
ENSMUSG00000107068	Gm42742	positive
ENSMUSG00000023861	Mpc1	positive
ENSMUSG00000020361	Hspa4	positive
ENSMUSG00000049303	Syt12	positive
ENSMUSG00000020349	Ppp2ca	positive
ENSMUSG00000048458	Fam212b	positive
ENSMUSG00000026436	Elk4	positive
ENSMUSG00000038077	Kcna6	positive
ENSMUSG00000105643	Gm42611	positive
ENSMUSG00000006301	Tmbim1	positive
ENSMUSG00000046822	Slc39a3	positive
ENSMUSG00000030224	Strap	positive
ENSMUSG00000003271	Sult2b1	positive
ENSMUSG00000000168	Dlat	positive
ENSMUSG00000024958	Gpr137	positive
ENSMUSG00000048895	Cdk5r1	positive
ENSMUSG00000069184	Zfp72	positive
ENSMUSG00000070544	Top1	positive
ENSMUSG00000008855	Hdac5	positive
ENSMUSG00000037204	Atg101	positive
ENSMUSG00000016262	Sertad4	positive
ENSMUSG00000097123	Gm6297	positive
ENSMUSG00000017188	Coa3	positive
ENSMUSG00000071659	Hnrnpul2	positive
ENSMUSG00000022960	Donson	positive
ENSMUSG00000046722	Cdc42se1	positive
ENSMUSG00000102698	Gm37777	positive
ENSMUSG00000024037	Wdr4	positive
ENSMUSG00000034724	Cnot6l	positive
ENSMUSG00000105229	Gm43149	positive
ENSMUSG00000042508	Dmtf1	positive
ENSMUSG00000038422	Hdhd3	positive
ENSMUSG00000021260	Hhipl1	positive
ENSMUSG00000028331	Trmo	positive
ENSMUSG00000020810	Cygb	positive
ENSMUSG00000026816	Gtf3c5	positive
ENSMUSG00000108460	Gm44557	positive
ENSMUSG00000073725	Lmbrd1	positive
ENSMUSG00000032327	Stra6	positive
ENSMUSG00000036225	Kctd1	positive
ENSMUSG00000031701	Dnaja2	positive
ENSMUSG00000031955	Bcar1	positive
ENSMUSG00000035840	Lysmd3	positive
ENSMUSG00000041180	Hectd2	positive
ENSMUSG00000038000	Acd	positive
ENSMUSG00000024245	Tmem178	positive
ENSMUSG00000046865	Fbl	positive
ENSMUSG00000022292	Rrm2b	positive
ENSMUSG00000018362	Kpna2	positive
ENSMUSG00000044308	Ubr3	positive
ENSMUSG00000035781	R3hdm4	positive
ENSMUSG00000031458	Coprs	positive
ENSMUSG00000018858	Mrpl58	positive
ENSMUSG00000063894	Zkscan8	positive
ENSMUSG00000037685	Atp8a1	positive
ENSMUSG00000081534	Slc48a1	positive
ENSMUSG00000053390	Zfp952	positive
ENSMUSG00000084088	Gm12941	positive
ENSMUSG00000044647	Csrnp3	positive
ENSMUSG00000107109	Gm42571	positive
ENSMUSG00000057182	Scn3a	positive
ENSMUSG00000049612	Omg	positive
ENSMUSG00000024750	Zfand5	positive
ENSMUSG00000026824	Kcnj3	positive
ENSMUSG00000021113	Snapc1	positive
ENSMUSG00000035640	Cbarp	positive
ENSMUSG00000028004	Npy2r	positive
ENSMUSG00000036955	Kif1bp	positive
ENSMUSG00000058833	2810428I15Rik	positive
ENSMUSG00000107320	Gm42549	positive
ENSMUSG00000075318	Scn2a	positive
ENSMUSG00000007216	Zfp775	positive
ENSMUSG00000106927	Gm43598	positive
ENSMUSG00000102856	Gm37084	positive
ENSMUSG00000025135	Anapc11	positive
ENSMUSG00000067370	B3galt4	positive
ENSMUSG00000030929	Eri2	positive
ENSMUSG00000007415	Gatad1	positive
ENSMUSG00000035637	Grhpr	positive
ENSMUSG00000021838	Samd4	positive
ENSMUSG00000043207	Zmpste24	positive
ENSMUSG00000042473	Tbc1d8b	positive
ENSMUSG00000022186	Oxct1	positive
ENSMUSG00000027176	Cstf3	positive
ENSMUSG00000031770	Herpud1	positive
ENSMUSG00000005312	Ubqln1	positive
ENSMUSG00000063065	Mapk3	positive
ENSMUSG00000025939	Ube2w	positive
ENSMUSG00000033096	Apmap	positive
ENSMUSG00000024843	Chka	positive
ENSMUSG00000025809	Itgb1	positive
ENSMUSG00000110444	Gm10033	positive
ENSMUSG00000051184	Zfp524	positive
ENSMUSG00000028619	Tceanc2	positive
ENSMUSG00000038967	Pdk2	positive
ENSMUSG00000022450	Ndufa6	positive
ENSMUSG00000024151	Msh2	positive
ENSMUSG00000055745	Ldoc1l	positive
ENSMUSG00000050910	Cdr2l	positive
ENSMUSG00000022387	Brd1	positive
ENSMUSG00000021754	Map3k1	positive
ENSMUSG00000038400	Pmepa1	positive
ENSMUSG00000031010	Usp9x	positive
ENSMUSG00000038976	Ppp1r9b	positive
ENSMUSG00000004500	Zfp324	positive
ENSMUSG00000062867	Impdh2	positive
ENSMUSG00000072568	Fam84b	positive
ENSMUSG00000022797	Tfrc	positive
ENSMUSG00000001240	Ramp2	positive
ENSMUSG00000015090	Ptgds	positive
ENSMUSG00000039536	Stau1	positive
ENSMUSG00000052763	Zfp212	positive
ENSMUSG00000035851	Ythdc1	positive
ENSMUSG00000003464	Pex19	positive
ENSMUSG00000039763	Dnajc28	positive
ENSMUSG00000035045	Zc3h12b	positive
ENSMUSG00000108521	Gm44639	positive
ENSMUSG00000071041	Gm15210	positive
ENSMUSG00000003382	Etv3	positive
ENSMUSG00000102151	Gm37472	positive
ENSMUSG00000020075	Ddx21	positive
ENSMUSG00000045414	1190002N15Rik	positive
ENSMUSG00000105304	Gm43696	positive
ENSMUSG00000041453	Rpl21	positive
ENSMUSG00000035152	Ap2b1	positive
ENSMUSG00000001627	Ifrd1	positive
ENSMUSG00000049038	Mterf2	positive
ENSMUSG00000031278	Acsl4	positive
ENSMUSG00000089782	Gm3531	positive
ENSMUSG00000048728	Zfp454	positive
ENSMUSG00000104973	A530041M06Rik	positive
ENSMUSG00000093606	B130034C11Rik	positive
ENSMUSG00000051413	Plagl2	positive
ENSMUSG00000025921	Rdh10	positive
ENSMUSG00000049800	Sertad2	positive
ENSMUSG00000016520	Lnx2	positive
ENSMUSG00000024136	Dnase1l2	positive
ENSMUSG00000033161	Atp1a1	positive
ENSMUSG00000021417	Eci2	positive
ENSMUSG00000031168	Ebp	positive
ENSMUSG00000097080	1700086O06Rik	positive
ENSMUSG00000037251	Pomk	positive
ENSMUSG00000022420	Dnal4	positive
ENSMUSG00000020623	Map2k6	positive
ENSMUSG00000070880	Gad1	positive
ENSMUSG00000019295	Tmem129	positive
ENSMUSG00000067608	Pcna-ps2	positive
ENSMUSG00000108954	Gm44901	positive
ENSMUSG00000103869	Gm37420	positive
ENSMUSG00000074346	Kcnd3os	positive
ENSMUSG00000078578	Ube2d3	positive
ENSMUSG00000027797	Dclk1	positive
ENSMUSG00000079677	Fdx1l	positive
ENSMUSG00000106149	Gm43430	positive
ENSMUSG00000102747	Gm37602	positive
ENSMUSG00000027428	Rbbp9	positive
ENSMUSG00000034173	Zbed5	positive
ENSMUSG00000036565	Ttyh3	positive
ENSMUSG00000037236	Matr3	positive
ENSMUSG00000042105	Inpp5f	positive
ENSMUSG00000030704	Rab6a	positive
ENSMUSG00000005069	Pex5	positive
ENSMUSG00000029860	Zyx	positive
ENSMUSG00000023067	Cdkn1a	positive
ENSMUSG00000052428	Tmco1	positive
ENSMUSG00000086119	Gm2415	positive
ENSMUSG00000058799	Nap1l1	positive
ENSMUSG00000097762	4732463B04Rik	positive
ENSMUSG00000002393	Nr2f6	positive
ENSMUSG00000034947	Tmem106a	positive
ENSMUSG00000039100	2020-03-06	positive
ENSMUSG00000022812	Gsk3b	positive
ENSMUSG00000050812	AI314180	positive
ENSMUSG00000109363	Gm44668	positive
ENSMUSG00000085227	6330418K02Rik	positive
ENSMUSG00000028382	Ptbp3	positive
ENSMUSG00000071369	Map3k5	positive
ENSMUSG00000014776	Nol3	positive
ENSMUSG00000054499	Dedd2	positive
ENSMUSG00000034748	Sirt6	positive
ENSMUSG00000102995	A330074H02Rik	positive
ENSMUSG00000022141	Nipbl	positive
ENSMUSG00000030022	Adamts9	positive
ENSMUSG00000037007	Zfp113	positive
ENSMUSG00000021699	Pde4d	positive
ENSMUSG00000003352	Cacnb3	positive
ENSMUSG00000050711	Scg2	positive
ENSMUSG00000046727	Cystm1	positive
ENSMUSG00000001542	Ell2	positive
ENSMUSG00000028330	Ncbp1	positive
ENSMUSG00000048106	4632415L05Rik	positive
ENSMUSG00000046541	Zfp526	positive
ENSMUSG00000029863	Casp2	positive
ENSMUSG00000039345	Mettl22	positive
ENSMUSG00000005583	Mef2c	positive
ENSMUSG00000055531	Cpsf6	positive
ENSMUSG00000106484	Gm17833	positive
ENSMUSG00000103674	Gm37699	positive
ENSMUSG00000020534	Shmt1	positive
ENSMUSG00000030168	Adipor2	positive
ENSMUSG00000028114	Mettl14	positive
ENSMUSG00000059183	Mtfmt	positive
ENSMUSG00000052135	Foxo6	positive
ENSMUSG00000068742	Cry2	positive
ENSMUSG00000024789	Jak2	positive
ENSMUSG00000027706	Sec62	positive
ENSMUSG00000033436	Armcx2	positive
ENSMUSG00000036882	Arhgap33	positive
ENSMUSG00000070520	Nsmce3	positive
ENSMUSG00000022863	Btg3	positive
ENSMUSG00000022075	Rhobtb2	positive
ENSMUSG00000106560	Gm43119	positive
ENSMUSG00000032966	Fkbp1a	positive
ENSMUSG00000050334	C130071C03Rik	positive
ENSMUSG00000032913	Lrig2	positive
ENSMUSG00000103706	6820402A03Rik	positive
ENSMUSG00000038205	Prkab2	positive
ENSMUSG00000074576	Mocs3	positive
ENSMUSG00000060882	Kcnd2	positive
ENSMUSG00000063889	Crem	positive
ENSMUSG00000113752	AC159244.3	positive
ENSMUSG00000020173	Cobl	positive
ENSMUSG00000020111	Micu1	positive
ENSMUSG00000025823	Pdia4	positive
ENSMUSG00000031832	Taf1c	positive
ENSMUSG00000039988	Ankrd13c	positive
ENSMUSG00000091562	Crybg3	positive
ENSMUSG00000024998	Plce1	positive
ENSMUSG00000103497	Gm37407	positive
ENSMUSG00000022370	Mrpl13	positive
ENSMUSG00000073627	C130036L24Rik	positive
ENSMUSG00000040852	Plekhh2	positive
ENSMUSG00000109006	B230209E15Rik	positive
ENSMUSG00000113432	AC154828.2	positive
ENSMUSG00000100235	Gm28557	positive
ENSMUSG00000106032	Gm42463	positive
ENSMUSG00000019470	Xab2	positive
ENSMUSG00000029440	Psmd9	positive
ENSMUSG00000030486	Zfp108	positive
ENSMUSG00000103756	Gm37285	positive
ENSMUSG00000045318	Adra2c	positive
ENSMUSG00000025318	Jph3	positive
ENSMUSG00000031314	Taf1	positive
ENSMUSG00000040152	Thbs1	positive
ENSMUSG00000105528	Gm43519	positive
ENSMUSG00000024270	Slc39a6	positive
ENSMUSG00000031327	Chic1	positive
ENSMUSG00000020812	1810032O08Rik	positive
ENSMUSG00000102553	D930036K23Rik	positive
ENSMUSG00000103851	Gm37606	positive
ENSMUSG00000053477	Tcf4	positive
ENSMUSG00000038119	Cdon	positive
ENSMUSG00000025982	Sf3b1	positive
ENSMUSG00000078652	Psme3	positive
ENSMUSG00000034154	Ino80	positive
ENSMUSG00000022311	Csmd3	positive
ENSMUSG00000013089	Etv5	positive
ENSMUSG00000050890	Pdik1l	positive
ENSMUSG00000070729	Gm12966	positive
ENSMUSG00000063480	Snu13	positive
ENSMUSG00000037640	Zfp60	positive
ENSMUSG00000030347	D6Wsu163e	positive
ENSMUSG00000063800	Prpf38a	positive
ENSMUSG00000027381	Bcl2l11	positive
ENSMUSG00000007850	Hnrnph1	positive
ENSMUSG00000092564	BC051226	positive
ENSMUSG00000033781	Asb13	positive
ENSMUSG00000113588	AC133079.1	positive
ENSMUSG00000026201	Stk16	positive
ENSMUSG00000028080	Lrba	positive
ENSMUSG00000024947	Men1	positive
ENSMUSG00000053604	Rpia	positive
ENSMUSG00000028677	Rnf220	positive
ENSMUSG00000027002	Nckap1	positive
ENSMUSG00000040466	Blvrb	positive
ENSMUSG00000028932	Psmc2	positive
ENSMUSG00000036931	Nfkbid	positive
ENSMUSG00000103887	Gm37008	positive
ENSMUSG00000026035	Ppil3	positive
ENSMUSG00000045374	Wdr81	positive
ENSMUSG00000022895	Ets2	positive
ENSMUSG00000037111	Setd7	positive
ENSMUSG00000042111	Ccdc115	positive
ENSMUSG00000106458	Gm42633	positive
ENSMUSG00000034201	Gas2l1	positive
ENSMUSG00000029030	Tprgl	positive
ENSMUSG00000049823	Zbtb12	positive
ENSMUSG00000035960	Apex1	positive
ENSMUSG00000048603	Gm9828	positive
ENSMUSG00000031672	Got2	positive
ENSMUSG00000054034	Tceal5	positive
ENSMUSG00000052155	Acvr2a	positive
ENSMUSG00000024735	Prpf19	positive
ENSMUSG00000031971	Ccsap	positive
ENSMUSG00000026707	Nsun6	positive
ENSMUSG00000055633	Zfp580	positive
ENSMUSG00000082806	Rpl13-ps1	positive
ENSMUSG00000027952	Pmvk	positive
ENSMUSG00000038702	Dsel	positive
ENSMUSG00000103220	Gm37728	positive
ENSMUSG00000028412	Slc44a1	positive
ENSMUSG00000104078	Gm37023	positive
ENSMUSG00000022434	Fam118a	positive
ENSMUSG00000001054	Rmnd5b	positive
ENSMUSG00000046798	Cldn12	positive
ENSMUSG00000104140	Gm37140	positive
ENSMUSG00000033953	Ppp3r1	positive
ENSMUSG00000025223	Ldb1	positive
ENSMUSG00000064326	Siva1	positive
ENSMUSG00000037458	Azin1	positive
ENSMUSG00000057572	Zbtb8os	positive
ENSMUSG00000026869	Psmd5	positive
ENSMUSG00000071265	1700086L19Rik	positive
ENSMUSG00000020525	Ppm1d	positive
ENSMUSG00000102461	Gm37166	positive
ENSMUSG00000035759	Bbs10	positive
ENSMUSG00000045573	Penk	positive
ENSMUSG00000033751	Gadd45gip1	positive
ENSMUSG00000024312	Wdr46	positive
ENSMUSG00000108780	5430434F05Rik	positive
ENSMUSG00000030733	Sh2b1	positive
ENSMUSG00000041328	Pcf11	positive
ENSMUSG00000019370	Calm3	positive
ENSMUSG00000038615	Nfe2l1	positive
ENSMUSG00000049532	Sall2	positive
ENSMUSG00000035863	Palm	positive
ENSMUSG00000045160	Bola3	positive
ENSMUSG00000034071	Zfp551	positive
ENSMUSG00000056201	Cfl1	positive
ENSMUSG00000032463	Faim	positive
ENSMUSG00000016528	Mapkapk2	positive
ENSMUSG00000000711	Rab5b	positive
ENSMUSG00000037787	Apopt1	positive
ENSMUSG00000038546	Ranbp9	positive
ENSMUSG00000018293	Pfn1	positive
ENSMUSG00000027628	Aar2	positive
ENSMUSG00000020189	Osbpl8	positive
ENSMUSG00000033805	Ephx4	positive
ENSMUSG00000045268	Zfp691	positive
ENSMUSG00000111844	AC159810.1	positive
ENSMUSG00000068823	Csde1	positive
ENSMUSG00000035958	Tdp2	positive
ENSMUSG00000021680	Crhbp	positive
ENSMUSG00000028701	Lurap1	positive
ENSMUSG00000026443	Lrrn2	positive
ENSMUSG00000002658	Gtf2f1	positive
ENSMUSG00000029449	Rhof	positive
ENSMUSG00000030697	Ppp4c	positive
ENSMUSG00000020300	Cpeb4	positive
ENSMUSG00000004366	Sst	positive
ENSMUSG00000034218	Atm	positive
ENSMUSG00000026279	Thap4	positive
ENSMUSG00000005089	Slc1a2	positive
ENSMUSG00000052915	Msl1	positive
ENSMUSG00000018171	Vmp1	positive
ENSMUSG00000049119	Fam110b	positive
ENSMUSG00000021248	Tmed10	positive
ENSMUSG00000044700	Tmem201	positive
ENSMUSG00000026767	Fam188a	positive
ENSMUSG00000004473	Clec11a	positive
ENSMUSG00000025880	Smad7	positive
ENSMUSG00000010663	Fads1	positive
ENSMUSG00000039202	Abhd2	positive
ENSMUSG00000104693	Gm42941	positive
ENSMUSG00000071172	Srsf3	positive
ENSMUSG00000049092	Gpr137c	positive
ENSMUSG00000025967	Eef1b2	positive
ENSMUSG00000025374	Nabp2	positive
ENSMUSG00000055720	Ubl7	positive
ENSMUSG00000063801	Ap3s2	positive
ENSMUSG00000086477	Gm15506	positive
ENSMUSG00000005034	Prkacb	positive
ENSMUSG00000032350	Gclc	positive
ENSMUSG00000001053	N4bp3	positive
ENSMUSG00000025377	Tepsin	positive
ENSMUSG00000020932	Gfap	positive
ENSMUSG00000040929	Rfx3	positive
ENSMUSG00000037855	Zfp365	positive
ENSMUSG00000027602	Map1lc3a	positive
ENSMUSG00000052331	Ankrd44	positive
ENSMUSG00000040888	Gfer	positive
ENSMUSG00000046185	Zfp84	positive
ENSMUSG00000062949	Atp11c	positive
ENSMUSG00000113440	AL714025.1	positive
ENSMUSG00000102543	Pcdhgc5	positive
ENSMUSG00000056708	Ier5	positive
ENSMUSG00000006019	Dhx34	positive
ENSMUSG00000087679	C330006A16Rik	positive
ENSMUSG00000020397	Med7	positive
ENSMUSG00000027784	Ppm1l	positive
ENSMUSG00000022619	Mapk8ip2	positive
ENSMUSG00000052446	Zfp961	positive
ENSMUSG00000032178	Ilf3	positive
ENSMUSG00000093674	Rpl41	positive
ENSMUSG00000008140	Emc10	positive
ENSMUSG00000028057	Rit1	positive
ENSMUSG00000010517	Faf1	positive
ENSMUSG00000004364	Cul3	positive
ENSMUSG00000019880	Rspo3	positive
ENSMUSG00000031715	Smarca5	positive
ENSMUSG00000020530	Ggnbp2	positive
ENSMUSG00000072235	Tuba1a	positive
ENSMUSG00000093536	Smim17	positive
ENSMUSG00000103973	BC055308	positive
ENSMUSG00000110605	Gm32856	positive
ENSMUSG00000105659	4930509H03Rik	positive
ENSMUSG00000006498	Ptbp1	positive
ENSMUSG00000031907	Zfp90	positive
ENSMUSG00000097589	Dleu2	positive
ENSMUSG00000028191	Bcl10	positive
ENSMUSG00000027282	Mtch2	positive
ENSMUSG00000049562	Ap5b1	positive
ENSMUSG00000040118	Cacna2d1	positive
ENSMUSG00000054452	Aes	positive
ENSMUSG00000003518	Dusp3	positive
ENSMUSG00000025234	Arih1	positive
ENSMUSG00000032300	1700017B05Rik	positive
ENSMUSG00000029405	G3bp2	positive
ENSMUSG00000020137	Thap2	positive
ENSMUSG00000073125	Xlr3b	positive
ENSMUSG00000102632	Gm37786	positive
ENSMUSG00000037857	Nufip2	positive
ENSMUSG00000021027	Ralgapa1	positive
ENSMUSG00000022208	Jph4	positive
ENSMUSG00000042133	Ppig	positive
ENSMUSG00000054514	Atad3aos	positive
ENSMUSG00000089998	Phtf1os	positive
ENSMUSG00000090946	Ccdc71l	positive
ENSMUSG00000022051	Bnip3l	positive
ENSMUSG00000007411	Mark3	positive
ENSMUSG00000030539	Sema4b	positive
ENSMUSG00000002718	Cse1l	positive
ENSMUSG00000026864	Hspa5	positive
ENSMUSG00000032018	Sc5d	positive
ENSMUSG00000021963	Sap18	positive
ENSMUSG00000080893	Gm15920	positive
ENSMUSG00000022255	Mtdh	positive
ENSMUSG00000032353	Tmed3	positive
ENSMUSG00000040943	Tet2	positive
ENSMUSG00000019710	Mrpl24	positive
ENSMUSG00000034194	R3hcc1	positive
ENSMUSG00000078812	Eif5a	positive
ENSMUSG00000032802	Srxn1	positive
ENSMUSG00000020521	Rnft1	positive
ENSMUSG00000080626	Mir1192	positive
ENSMUSG00000042870	Tom1	positive
ENSMUSG00000112822	AC126943.1	positive
ENSMUSG00000002413	Braf	positive
ENSMUSG00000087620	5330434G04Rik	positive
ENSMUSG00000025153	Fasn	positive
ENSMUSG00000030423	Pop4	positive
ENSMUSG00000022905	Kpna1	positive
ENSMUSG00000026204	Ptprn	positive
ENSMUSG00000107583	Gm44104	positive
ENSMUSG00000073700	Klhl21	positive
ENSMUSG00000026134	Prim2	positive
ENSMUSG00000000078	Klf6	positive
ENSMUSG00000062785	Kcnc3	positive
ENSMUSG00000027620	Rbm39	positive
ENSMUSG00000102326	Gm37788	positive
ENSMUSG00000021400	Wrnip1	positive
ENSMUSG00000029722	Agfg2	positive
ENSMUSG00000106262	Gm43375	positive
ENSMUSG00000032540	Abhd5	positive
ENSMUSG00000028914	Casp9	positive
ENSMUSG00000040857	Erf	positive
ENSMUSG00000041438	Utp4	positive
ENSMUSG00000038271	Iffo1	positive
ENSMUSG00000007815	Rhoa	positive
ENSMUSG00000023980	Taf8	positive
ENSMUSG00000028086	Fbxw7	positive
ENSMUSG00000051721	Wdcp	positive
ENSMUSG00000042104	Uggt2	positive
ENSMUSG00000061032	Rrp1	positive
ENSMUSG00000022313	Utp23	positive
ENSMUSG00000028458	Tesk1	positive
ENSMUSG00000022884	Eif4a2	positive
ENSMUSG00000031628	Casp3	positive
ENSMUSG00000039086	Ss18l1	positive
ENSMUSG00000018442	Derl2	positive
ENSMUSG00000047085	Lrrc4b	positive
ENSMUSG00000019907	Ppp1r12a	positive
ENSMUSG00000020576	Nbas	positive
ENSMUSG00000018865	Sult4a1	positive
ENSMUSG00000074580	4931440P22Rik	positive
ENSMUSG00000105374	Gm42551	positive
ENSMUSG00000034297	Med13	positive
ENSMUSG00000024968	Rcor2	positive
ENSMUSG00000031154	Otud5	positive
ENSMUSG00000002797	Ggct	positive
ENSMUSG00000039347	Atp6v0e2	positive
ENSMUSG00000030397	Mark4	positive
ENSMUSG00000107877	Gm43951	positive
ENSMUSG00000034839	Larp6	positive
ENSMUSG00000086922	Gm13835	positive
ENSMUSG00000031529	Tnks	positive
ENSMUSG00000044786	Zfp36	positive
ENSMUSG00000104154	Gm38104	positive
ENSMUSG00000063260	Syt10	positive
ENSMUSG00000105434	Gm43359	positive
ENSMUSG00000036646	Man1b1	positive
ENSMUSG00000033938	Ndufb7	positive
ENSMUSG00000024269	Tpgs2	positive
ENSMUSG00000042766	Trim46	positive
ENSMUSG00000024127	Prepl	positive
ENSMUSG00000020941	Map3k14	positive
ENSMUSG00000082762	Gm12366	positive
ENSMUSG00000041849	Card6	positive
ENSMUSG00000029775	Klhdc10	positive
ENSMUSG00000000567	Sox9	positive
ENSMUSG00000027808	Serp1	positive
ENSMUSG00000028690	Mmachc	positive
ENSMUSG00000069208	Zfp825	positive
ENSMUSG00000028945	Rheb	positive
ENSMUSG00000014959	Gorasp2	positive
ENSMUSG00000055254	Ntrk2	positive
ENSMUSG00000019923	Zwint	positive
ENSMUSG00000073139	Tmem185a	positive
ENSMUSG00000024038	Ndufv3	positive
ENSMUSG00000028884	Rpa2	positive
ENSMUSG00000032355	Mlip	positive
ENSMUSG00000025408	Ddit3	positive
ENSMUSG00000090582	Gm17024	positive
ENSMUSG00000060126	Tpt1	positive
ENSMUSG00000016239	Lonrf3	positive
ENSMUSG00000044528	Tram1l1	positive
ENSMUSG00000031762	Mt2	positive
ENSMUSG00000005374	Tbl2	positive
ENSMUSG00000018326	Ywhab	positive
ENSMUSG00000039850	Endov	positive
ENSMUSG00000034317	Trim59	positive
ENSMUSG00000089911	Mfsd14a	positive
ENSMUSG00000030316	Tamm41	positive
ENSMUSG00000032349	Elovl5	positive
ENSMUSG00000046603	Tcaim	positive
ENSMUSG00000054931	Zkscan4	positive
ENSMUSG00000005078	Jkamp	positive
ENSMUSG00000027195	Hsd17b12	positive
ENSMUSG00000109882	Gm18706	positive
ENSMUSG00000035530	Eif1	positive
ENSMUSG00000040220	Gas8	positive
ENSMUSG00000025468	Caly	positive
ENSMUSG00000049878	Rlf	positive
ENSMUSG00000022999	Lmbr1l	positive
ENSMUSG00000016503	Gtf3a	positive
ENSMUSG00000046793	Gpr61	positive
ENSMUSG00000031993	Snx19	positive
ENSMUSG00000027829	Ccnl1	positive
ENSMUSG00000029804	Herc3	positive
ENSMUSG00000041444	Arhgap32	positive
ENSMUSG00000031112	Stk26	positive
ENSMUSG00000024073	Birc6	positive
ENSMUSG00000022285	Ywhaz	positive
ENSMUSG00000084616	Gm25047	positive
ENSMUSG00000041598	Cdc42ep4	positive
ENSMUSG00000113650	AC153144.1	positive
ENSMUSG00000026335	Pam	positive
ENSMUSG00000037905	Bri3bp	positive
ENSMUSG00000028826	Tmem57	positive
ENSMUSG00000041346	Wrap53	positive
ENSMUSG00000013663	Pten	positive
ENSMUSG00000021716	Srek1ip1	positive
ENSMUSG00000041396	Mettl18	positive
ENSMUSG00000062470	Fbxl12os	positive
ENSMUSG00000001755	Coasy	positive
ENSMUSG00000039917	Rhbdd2	positive
ENSMUSG00000043311	D17H6S53E	positive
ENSMUSG00000048100	Taf13	positive
ENSMUSG00000000902	Smarcb1	positive
ENSMUSG00000020224	Llph	positive
ENSMUSG00000027597	Ahcy	positive
ENSMUSG00000035227	Spcs2	positive
ENSMUSG00000070462	Mesdc1	positive
ENSMUSG00000038518	Jarid2	positive
ENSMUSG00000087881	Gm22442	positive
ENSMUSG00000026511	Srp9	positive
ENSMUSG00000097760	6030442K20Rik	positive
ENSMUSG00000024359	Hspa9	positive
ENSMUSG00000078235	Fam43b	positive
ENSMUSG00000035674	Ndufa3	positive
ENSMUSG00000053626	Tll1	positive
ENSMUSG00000064325	Hhip	positive
ENSMUSG00000051747	Ttn	positive
ENSMUSG00000022865	Cxadr	positive
ENSMUSG00000110344	Gm45716	positive
ENSMUSG00000022829	Stxbp5l	positive
ENSMUSG00000041415	Dicer1	positive
ENSMUSG00000030744	Rps3	positive
ENSMUSG00000063160	Numbl	positive
ENSMUSG00000000804	Usp32	positive
ENSMUSG00000043036	Ccdc63	positive
ENSMUSG00000040659	Efhd2	positive
ENSMUSG00000104125	Gm37488	positive
ENSMUSG00000025495	Ptdss2	positive
ENSMUSG00000039530	Tusc3	positive
ENSMUSG00000039756	Dnttip2	positive
ENSMUSG00000026158	Ogfrl1	positive
ENSMUSG00000102863	Gm37639	positive
ENSMUSG00000091509	Gm17066	positive
ENSMUSG00000033740	St18	positive
ENSMUSG00000039257	Vstm2b	positive
ENSMUSG00000062825	Actg1	positive
ENSMUSG00000022436	Sh3bp1	positive
ENSMUSG00000013275	Slc41a1	positive
ENSMUSG00000108389	Gm45206	positive
ENSMUSG00000096954	Gdap10	positive
ENSMUSG00000035283	Adrb1	positive
ENSMUSG00000028413	B4galt1	positive
ENSMUSG00000053192	Mllt11	positive
ENSMUSG00000021546	Hnrnpk	positive
ENSMUSG00000026853	Crat	positive
ENSMUSG00000028587	Orc1	positive
ENSMUSG00000020716	Nf1	positive
ENSMUSG00000097732	D930048G16Rik	positive
ENSMUSG00000043702	Pde12	positive
ENSMUSG00000037174	Elf2	positive
ENSMUSG00000034254	Agpat1	positive
ENSMUSG00000108126	Gm43909	positive
ENSMUSG00000062169	Cnih4	positive
ENSMUSG00000032698	Lmo2	positive
ENSMUSG00000105199	Gm43581	positive
ENSMUSG00000025733	Rhot2	positive
ENSMUSG00000044433	Camsap3	positive
ENSMUSG00000049100	Pcdh10	positive
ENSMUSG00000097028	Ptgs2os	positive
ENSMUSG00000102964	9430034N14Rik	positive
ENSMUSG00000046449	C77370	positive
ENSMUSG00000026203	Dnajb2	positive
ENSMUSG00000007659	Bcl2l1	positive
ENSMUSG00000031367	Ap1s2	positive
ENSMUSG00000089809	Rasgef1b	positive
ENSMUSG00000100009	Gm7967	positive
ENSMUSG00000020785	Camkk1	positive
ENSMUSG00000054455	Vapb	positive
ENSMUSG00000028478	Clta	positive
ENSMUSG00000018821	Avpi1	positive
ENSMUSG00000114104	CT009757.7	positive
ENSMUSG00000020413	Hus1	positive
ENSMUSG00000005299	Letm1	positive
ENSMUSG00000024991	Eif3a	positive
ENSMUSG00000055675	Kbtbd11	positive
ENSMUSG00000030689	Ino80e	positive
ENSMUSG00000028161	Ppp3ca	positive
ENSMUSG00000058900	Rsl1	positive
ENSMUSG00000013160	Atp6v0d1	positive
ENSMUSG00000043541	Casc1	positive
ENSMUSG00000026848	Tor1b	positive
ENSMUSG00000025283	Sat1	positive
ENSMUSG00000034189	Hsdl1	positive
ENSMUSG00000027763	Mbnl1	positive
ENSMUSG00000046994	Mars2	positive
ENSMUSG00000022462	Slc38a2	positive
ENSMUSG00000033460	Armcx1	positive
ENSMUSG00000037428	Vgf	positive
ENSMUSG00000052738	Suclg1	positive
ENSMUSG00000028719	Cmpk1	positive
ENSMUSG00000001100	Poldip2	positive
ENSMUSG00000090659	Zfp493	positive
ENSMUSG00000066607	6030419C18Rik	positive
ENSMUSG00000043811	Rtn4r	positive
ENSMUSG00000106918	Mrpl33	positive
ENSMUSG00000030313	Dennd5b	positive
ENSMUSG00000033278	Ptprm	positive
ENSMUSG00000103373	Gm37238	positive
ENSMUSG00000035642	Aamdc	positive
ENSMUSG00000029062	Cdk11b	positive
ENSMUSG00000048799	Cep120	positive
ENSMUSG00000068457	Uty	positive
ENSMUSG00000001642	Akr1b3	positive
ENSMUSG00000032548	Slco2a1	positive
ENSMUSG00000029202	Pds5a	positive
ENSMUSG00000108819	Gm45177	positive
ENSMUSG00000110308	Gm45516	positive
ENSMUSG00000061286	Exosc5	positive
ENSMUSG00000031532	Saraf	positive
ENSMUSG00000031668	Eif2ak3	positive
ENSMUSG00000025337	Sbds	positive
ENSMUSG00000034247	Plekhm1	positive
ENSMUSG00000027806	Tsc22d2	positive
ENSMUSG00000007950	Abhd8	positive
ENSMUSG00000031799	Tpm4	positive
ENSMUSG00000038072	Galnt11	positive
ENSMUSG00000063382	Bcl9l	positive
ENSMUSG00000110653	Gm45849	positive
ENSMUSG00000031885	Cbfb	positive
ENSMUSG00000033099	Nol12	positive
ENSMUSG00000042389	Tsen2	positive
ENSMUSG00000101493	2810405F17Rik	positive
ENSMUSG00000053310	Nrgn	positive
ENSMUSG00000026833	Olfm1	positive
ENSMUSG00000021621	Zcchc9	positive
ENSMUSG00000046324	Ermp1	positive
ENSMUSG00000030203	Dusp16	positive
ENSMUSG00000063550	Nup98	positive
ENSMUSG00000031382	Asb11	positive
ENSMUSG00000018774	Cd68	positive
ENSMUSG00000032612	Usp4	positive
ENSMUSG00000041773	Enc1	positive
ENSMUSG00000055415	Atp10b	positive
ENSMUSG00000020134	Peli1	positive
ENSMUSG00000025439	Clns1a	positive
ENSMUSG00000020029	Nudt4	positive
ENSMUSG00000020260	Pofut2	positive
ENSMUSG00000032870	Smap2	positive
ENSMUSG00000030452	Nipa2	positive
ENSMUSG00000029047	Pex10	positive
ENSMUSG00000030451	Herc2	positive
ENSMUSG00000077167	Gm24119	positive
ENSMUSG00000039041	Adrm1	positive
ENSMUSG00000105824	Gm43466	positive
ENSMUSG00000079442	St6galnac4	positive
ENSMUSG00000021149	Gtpbp4	positive
ENSMUSG00000027893	Ahcyl1	positive
ENSMUSG00000102323	Gm37790	positive
ENSMUSG00000035215	Lsm7	positive
ENSMUSG00000043602	Zfp3	positive
ENSMUSG00000104253	Gm37174	positive
ENSMUSG00000028567	Txndc12	positive
ENSMUSG00000038375	Trp53inp2	positive
ENSMUSG00000066152	Slc31a2	positive
ENSMUSG00000034083	Ccdc174	positive
ENSMUSG00000072969	Armcx5	positive
ENSMUSG00000026694	Mettl13	positive
ENSMUSG00000027673	Ndufb5	positive
ENSMUSG00000045053	Kcng3	positive
ENSMUSG00000030602	Pak4	positive
ENSMUSG00000042903	Foxo4	positive
ENSMUSG00000025016	Tm9sf3	positive
ENSMUSG00000051579	Tceal8	positive
ENSMUSG00000088789	Scarna13	positive
ENSMUSG00000064127	Med14	positive
ENSMUSG00000029168	Dpysl5	positive
ENSMUSG00000021256	Vash1	positive
ENSMUSG00000038683	Pak1ip1	positive
ENSMUSG00000085030	2810455O05Rik	positive
ENSMUSG00000032407	U2surp	positive
ENSMUSG00000028345	Tex10	positive
ENSMUSG00000026811	St6galnac6	positive
ENSMUSG00000031984	2810004N23Rik	positive
ENSMUSG00000034614	Pik3ip1	positive
ENSMUSG00000109317	Gm45041	positive
ENSMUSG00000028797	Tmem234	positive
ENSMUSG00000002844	Adprh	positive
ENSMUSG00000084786	Ubl5	positive
ENSMUSG00000044600	Smim7	positive
ENSMUSG00000044876	Zfp444	positive
ENSMUSG00000030446	Zfp273	positive
ENSMUSG00000021411	Pxdc1	positive
ENSMUSG00000029233	Srd5a3	positive
ENSMUSG00000073616	Cops9	positive
ENSMUSG00000022321	Cdh10	positive
ENSMUSG00000059585	Ube2nl	positive
ENSMUSG00000073684	Faap20	positive
ENSMUSG00000053286	Trmt1l	positive
ENSMUSG00000018736	Ndel1	positive
ENSMUSG00000021629	Slc30a5	positive
ENSMUSG00000019975	Ikbip	positive
ENSMUSG00000020821	Kif1c	positive
ENSMUSG00000024048	Myl12a	positive
ENSMUSG00000021194	Chga	positive
ENSMUSG00000036120	Rfxank	positive
ENSMUSG00000021258	Ccnk	positive
ENSMUSG00000050052	Tdrp	positive
ENSMUSG00000070287	Slc35g2	positive
ENSMUSG00000100210	Hist1h3f	positive
ENSMUSG00000021418	Rpp40	positive
ENSMUSG00000029213	Commd8	positive
ENSMUSG00000078137	Ankrd63	positive
ENSMUSG00000032392	Parp16	positive
ENSMUSG00000020409	Slu7	positive
ENSMUSG00000089417	Gm22009	positive
ENSMUSG00000030095	Tmem43	positive
ENSMUSG00000023905	Tnfrsf12a	positive
ENSMUSG00000028222	Calb1	positive
ENSMUSG00000035397	Klf16	positive
ENSMUSG00000033416	Gucd1	positive
ENSMUSG00000036273	Lrrk2	positive
ENSMUSG00000025508	Rplp2	positive
ENSMUSG00000024054	Smchd1	positive
ENSMUSG00000064145	Arih2	positive
ENSMUSG00000028980	H6pd	positive
ENSMUSG00000028633	Ctps	positive
ENSMUSG00000039114	Nrn1	positive
ENSMUSG00000097515	1700040D17Rik	positive
ENSMUSG00000107478	Gm45234	positive
ENSMUSG00000025007	Aldh18a1	positive
ENSMUSG00000021576	Pdcd6	positive
ENSMUSG00000037822	Smim14	positive
ENSMUSG00000049939	Lrrc4	positive
ENSMUSG00000004263	Atn1	positive
ENSMUSG00000046157	Tmem229b	positive
ENSMUSG00000024576	Csnk1a1	positive
ENSMUSG00000072694	1500011B03Rik	positive
ENSMUSG00000109239	Gm45176	positive
ENSMUSG00000031016	Wee1	positive
ENSMUSG00000050821	Fam131a	positive
ENSMUSG00000018415	Gid4	positive
ENSMUSG00000038010	Ccdc138	positive
ENSMUSG00000113328	AC154347.1	positive
ENSMUSG00000026878	Rab14	positive
ENSMUSG00000031467	Agpat5	positive
ENSMUSG00000056665	Them6	positive
ENSMUSG00000036501	Fam13b	positive
ENSMUSG00000031072	Oraov1	positive
ENSMUSG00000030802	Bckdk	positive
ENSMUSG00000032086	Bace1	positive
ENSMUSG00000003154	Foxj2	positive
ENSMUSG00000108268	Gm44187	positive
ENSMUSG00000000247	Lhx2	positive
ENSMUSG00000033031	C330027C09Rik	positive
ENSMUSG00000060227	Casc4	positive
ENSMUSG00000036769	Wdr44	positive
ENSMUSG00000035164	Zc3h12c	positive
ENSMUSG00000033885	Pxk	positive
ENSMUSG00000046516	Cox17	positive
ENSMUSG00000022594	Lynx1	positive
ENSMUSG00000079065	BC005561	positive
ENSMUSG00000038187	Btbd10	positive
ENSMUSG00000026615	Eprs	positive
ENSMUSG00000041889	Shisa4	positive
ENSMUSG00000097042	Gm17491	positive
ENSMUSG00000044629	Cnrip1	positive
ENSMUSG00000025666	Tmem47	positive
ENSMUSG00000066647	Gm5113	positive
ENSMUSG00000108741	Gm44553	positive
ENSMUSG00000025151	Maged1	positive
ENSMUSG00000108042	B130021K23Rik	positive
ENSMUSG00000065208	Gm24616	positive
ENSMUSG00000061130	Ppm1b	positive
ENSMUSG00000001964	Emd	positive
ENSMUSG00000103624	Gm3081	positive
ENSMUSG00000028475	5430416O09Rik	positive
ENSMUSG00000057375	Yipf1	positive
ENSMUSG00000067594	Krt77	positive
ENSMUSG00000026103	Gls	positive
ENSMUSG00000032997	Chpf	positive
ENSMUSG00000037270	4932438A13Rik	positive
ENSMUSG00000022023	Wbp4	positive
ENSMUSG00000015478	Rnf5	positive
ENSMUSG00000061207	Stk19	positive
ENSMUSG00000030847	Bag3	positive
ENSMUSG00000027272	Ubr1	positive
ENSMUSG00000028289	Epha7	positive
ENSMUSG00000030872	Gga2	positive
ENSMUSG00000106631	Gm42669	positive
ENSMUSG00000029720	Gm20605	positive
ENSMUSG00000028464	Tpm2	positive
ENSMUSG00000024981	Acsl5	positive
ENSMUSG00000055204	Ankrd17	positive
ENSMUSG00000062012	Zfp13	positive
ENSMUSG00000095325	Zfp870	positive
ENSMUSG00000049225	Pdp1	positive
ENSMUSG00000030934	Oat	positive
ENSMUSG00000027355	Tmco5	positive
ENSMUSG00000028069	Gpatch4	positive
ENSMUSG00000021660	Btf3	positive
ENSMUSG00000064125	Prr36	positive
ENSMUSG00000058441	Panx2	positive
ENSMUSG00000044628	Rnf208	positive
ENSMUSG00000103591	Gm38365	positive
ENSMUSG00000025465	Echs1	positive
ENSMUSG00000039219	Arid4b	positive
ENSMUSG00000024095	Hnrnpll	positive
ENSMUSG00000033060	Lmo7	positive
ENSMUSG00000030718	Ppme1	positive
ENSMUSG00000056629	Fkbp2	positive
ENSMUSG00000007021	Syngr3	positive
ENSMUSG00000025503	Taldo1	positive
ENSMUSG00000104436	Gm37423	positive
ENSMUSG00000078607	1810010H24Rik	positive
ENSMUSG00000003345	Csnk1g2	positive
ENSMUSG00000035274	Tpbg	positive
ENSMUSG00000029161	Cgref1	positive
ENSMUSG00000105071	Gm43336	positive
ENSMUSG00000037126	Psd	positive
ENSMUSG00000020736	Nt5c	positive
ENSMUSG00000041313	Slc7a1	positive
ENSMUSG00000022750	Klhl22	positive
ENSMUSG00000025630	Hprt	positive
ENSMUSG00000040724	Kcna2	positive
ENSMUSG00000027882	Stxbp3	positive
ENSMUSG00000043183	Simc1	positive
ENSMUSG00000027349	Fam98b	positive
ENSMUSG00000027845	Dclre1b	positive
ENSMUSG00000027091	Zc3h15	positive
ENSMUSG00000026817	Ak1	positive
ENSMUSG00000029438	Bcl7a	positive
ENSMUSG00000041552	Ptchd1	positive
ENSMUSG00000028431	Ikbkap	positive
ENSMUSG00000050908	Tvp23a	positive
ENSMUSG00000025665	Rps6ka6	positive
ENSMUSG00000006463	Zdhhc24	positive
ENSMUSG00000029108	Pcdh7	positive
ENSMUSG00000037646	Vps13b	positive
ENSMUSG00000029209	Gnpda2	positive
ENSMUSG00000022052	Ppp2r2a	positive
ENSMUSG00000035790	Cep19	positive
ENSMUSG00000039578	Ccser1	positive
ENSMUSG00000027722	Spata5	positive
[truncated: 750 more rows]

## Sheet: Additional Table S5
Upstream Regulator	Expr Log Ratio	Molecule Type	Predicted Activation State	Activation z-score	Flags	p-value of overlap	Target Molecules in Dataset	Mechanistic Network
CREM	0.082	transcription regulator	Activated	2.854		2.54e-21	ACE,ARC,COL8A1,CSRNP1,DUSP1,DUSP4,EGR1,EGR2,EGR4,ERRFI1,GADD45B,JUNB,MCL1,MIDN,NAB2,NR4A1,PER1,Sik1	42 (14)
ESR1	-0.049	ligand-dependent nuclear receptor	Activated	2.219		7.95e-15	ABCA4,ACE,ANO2,AQP1,CALML4,CLDN1,CLDN2,COL16A1,COL8A1,CRKL,DDIT4,DUSP4,DUSP5,EGR1,EGR3,FOLR1,FOSB,GADD45B,IGFBP2,JUNB,KCNE2,LBP,NPR3,OTX2,PCP4,PRLR,RARA,SLC2A12,SPTAN1,STEAP1,TOB1,TRIB1	33 (2)
EGF	-0.388	growth factor	Activated	3.227		2.03e-13	ARC,CLDN2,DUSP1,DUSP4,DUSP5,DUSP6,EGR1,EGR2,EGR3,ERRFI1,FOSB,IER2,IGFBP2,JUNB,KLF10,MCL1,NR4A1,NR4A3,PER1,ZFP36L2	52 (17)
HTT	0.036	transcription regulator				3.66e-13	AQP1,CALML4,CLDN1,COL16A1,COL4A1,DNAJB1,DUSP5,DUSP6,EGR1,EGR2,FOLR1,GRIN2C,JUNB,NAB2,NR4A1,OTX2,PCP4,PER1,PER2,RARA,Sik1,SPTAN1
CREB1	0.049	transcription regulator	Activated	3.715		3.97e-13	ARC,CSRNP1,DUSP1,EGR1,EGR2,EGR4,ERRFI1,FOSB,GADD45B,HLA-A,IER2,JUNB,MCL1,MIDN,NAB2,NR4A1,NR4A3,PER1,PER2,Sik1	27 (4)
BDNF	0.179	growth factor	Activated	2.89		1.37e-12	Ank2,ARC,DUSP1,DUSP4,DUSP6,EGR1,EGR2,EGR3,FOSB,GRIN2C,KLF10,NAB2,NR4A1,NR4A3,PER2,Sik1	48 (14)
NRG1		growth factor		1.751		1.67e-12	DUSP1,DUSP4,DUSP6,EGR1,EGR2,EGR3,ERRFI1,FOSB,GRIN2C,IER2,JUNB,MCL1,NR4A1,NR4A3,ZFP36L2	49 (18)
INS	-0.053	other	Activated	2.778		1.74e-12	ADCYAP1R1,ANO1,DUSP1,EGR1,EGR2,ERRFI1,FOSB,IER2,IGFBP2,JUNB,NR4A1,PLK2	51 (17)
MAPK3	-0.046	kinase	Activated	2.959		1.82e-11	ARC,DUSP4,EGR1,EGR2,EGR4,FOSB,JUNB,MCL1,NR4A1	36 (10)
GPER1	-0.217	G-protein coupled receptor	Activated	2.813	bias	1.29e-10	DDIT4,DUSP1,DUSP4,DUSP5,EGR1,ERRFI1,FOSB,IER2	38 (10)
Mek		group	Activated	2.207		1.91e-10	CLDN2,DUSP4,DUSP5,DUSP6,EGR1,EGR2,EGR3,IER2,JUNB,MCL1,NR4A1,OTX2	47 (16)
NGF	0.134	growth factor	Activated	2.486	bias	4.97e-10	DUSP1,DUSP4,DUSP6,EGR1,EGR2,EGR4,ERRFI1,JUNB,NAB2,NR4A1,PLK2,TRPV4	38 (13)
NRG2	-0.122	growth factor				8.98e-10	EGR1,FOSB,GRIN2C,IER2,JUNB,MCL1,NR4A1,NR4A3	32 (7)
Creb		group	Activated	2.56		1.42e-09	COL8A1,DUSP1,DUSP4,EGR1,EGR3,EGR4,FOSB,JUNB,MCL1,NR4A1,NR4A3,PER1,PER2	28 (6)
ELK4	0.119	transcription regulator				1.93e-09	EGR1,EGR2,EGR3,JUNB,NR4A1	19 (4)
TGFB1	-0.135	growth factor		1.83		2.38e-09	ACE,AQP1,CALML4,CLDN1,COL16A1,COL4A1,COL8A1,DDIT4,DUSP1,DUSP4,EGR1,EGR2,EGR3,ELMO1,FOSB,GADD45B,GRIN2C,IER2,IGFBP2,JUNB,KLF10,KRT18,NAB2,NR4A1,NR4A3,PLK2,RARA,ZFP36L2	53 (16)
Pkc(s)		group	Activated	2.755		2.67e-09	CLDN1,DUSP1,EGR1,EGR2,GADD45B,JUNB,NR4A1,NR4A3,PER1,PER2,RARA	46 (15)
IGF1	-0.053	growth factor	Activated	3.174		3.07e-09	DDIT4,DUSP1,DUSP6,EGR1,EGR2,ERRFI1,FOSB,IER2,IGFBP2,JUNB,MCL1,NR4A1,PLK2,PRLR,ZFP36L2	48 (16)
SRF	0.018	transcription regulator	Activated	2.2		9.59e-09	ABCA4,ARC,CLDN1,DUSP5,EGR1,EGR2,EGR3,EGR4,FOSB,IER2,JUNB,MCL1,NR4A1	19 (3)
KCNE3	-0.259	ion channel				1.44e-08	CSRNP1,DUSP6,FOSB,NR4A1,PER1,PLK3,Sik1
MAP2K1/2		group	Activated	2.567		2.14e-08	ARC,DUSP1,DUSP4,EGR1,EGR2,MCL1,Sik1	52 (21)
RELA	-0.004	transcription regulator	Activated	2.396		2.76e-08	DUSP1,EGR1,ELMO1,FOSB,IER2,IGFBP2,JUNB,KLF10,KRT18,NR4A1,NR4A3,PLK3,SFI1	37 (9)
ADCYAP1R1	-0.226	G-protein coupled receptor		1.982	bias	2.84e-08	ARC,DUSP5,EGR2,PER2
EGR1	0.894	transcription regulator		1.413	bias	4.32e-08	ACE,ARC,DUSP4,EGR1,EGR2,GADD45B,JUNB,NAB2,NR4A1	41 (10)
Vegf		group	Activated	3.631	bias	6.02e-08	ACE,ADAMTS1,CLDN1,DUSP4,DUSP5,DUSP6,EGR1,EGR3,FOSB,MCL1,NAB2,NR4A1,NR4A3,TRIB1	48 (16)
INTS11	0.111	other				1.55e-07	EGR1,FOSB,NR4A1
GFRA2	-0.183	transmembrane receptor				1.55e-07	EGR1,EGR2,FOSB
IRAK4	-0.015	kinase				1.75e-07	CSRNP1,EGR1,ERRFI1,FOSB,IER2,NR4A1	42 (11)
NR3C1	0.071	ligand-dependent nuclear receptor		1.4		2.01e-07	AQP1,ARHGEF3,CSRNP1,DDIT4,DUSP1,DUSP4,EGR1,ERRFI1,GADD45B,GRIN2C,IER2,MCL1,PER1,PLK2,PRLR	25 (5)
ELK1	-0.224	transcription regulator	Activated	2.2	bias	2.28e-07	EGR1,EGR2,EGR4,FOSB,JUNB,MCL1	45 (13)
CHRM1	0.045	G-protein coupled receptor		1.969		2.63e-07	EGR1,EGR2,EGR3,EGR4	36 (11)
HGF	0.376	growth factor	Activated	3.489	bias	3.34e-07	ADAMTS1,COL4A1,DUSP4,DUSP6,EGR1,ERRFI1,FOSB,KRT18,MCL1,NAB2,NR4A1,NR4A3,TRIB1	47 (18)
NRTN	-0.276	growth factor		1.976	bias	3.93e-07	EGR1,EGR2,EGR4,FOSB
Insulin		group	Activated	2.601		5.04e-07	COL4A1,DDIT4,DUSP1,DUSP4,EGR1,EGR2,ERRFI1,FOSB,IGFBP2,NR4A1,NR4A3,PER2	50 (18)
Raf		group				7.18e-07	DUSP4,DUSP6,EGR1,IER2,KRT18,MCL1	44 (15)
MYC	-0.096	transcription regulator		1.484		7.19e-07	ADAMTS1,AQP1,COL4A1,COL8A1,DDIT4,DUSP1,DUSP4,DUSP5,DUSP6,EGR1,EGR2,GADD45B,HLA-A,KLF10,MCL1,OTX2,RARA,RBP1,TOB1	45 (17)
CRNDE		other		1.342	bias	7.7e-07	DUSP4,DUSP5,DUSP6,GADD45B,NR4A1
CREBBP	-0.125	transcription regulator		1.067	bias	1.05e-06	ARHGEF3,DUSP1,DUSP4,EGR1,EGR2,EGR3,FOSB,GRIN2C,NR4A1,NR4A3,ZFP36L2	43 (14)
PPRC1	0.081	transcription regulator	Activated	2	bias	1.63e-06	CLDN1,DDIT4,DUSP5,ERRFI1,Sik1
Jnk		group		0.231		1.8e-06	CLDN2,DUSP1,EGR1,FOSB,MCL1,NR4A1,RARA,RBP1	41 (13)
ADRA1D	0.019	G-protein coupled receptor				1.87e-06	ARC,DUSP1,EGR1,EGR2,NR4A1
ADRA1B	-0.34	G-protein coupled receptor				2.43e-06	ARC,DUSP1,EGR1,EGR2,NR4A1	33 (11)
ADRA1A	-0.026	G-protein coupled receptor				2.43e-06	ARC,DUSP1,EGR1,EGR2,NR4A1	45 (19)
P38 MAPK		group		0.797	bias	2.51e-06	DUSP1,EGR1,EGR2,JUNB,MCL1,NR4A1,NR4A3,RARA,RBP1,TRIB1	46 (16)
FGF2	-0.097	growth factor	Activated	2.888		2.56e-06	ACE,ARC,CHRM4,DUSP6,EGR1,ERRFI1,GRIN2C,IGFBP2,JUNB,NR4A1,PLK2	50 (15)
GNRH1	0.362	other	Activated	2.195		2.76e-06	DUSP4,EGR1,EGR2,FOSB,JUNB	39 (14)
REL	0.025	transcription regulator	Activated	2	bias	2.77e-06	CRKL,EGR2,GADD45B,HLA-A,NAB2,NR4A1,NR4A3,PLK2
RAF1	0.024	kinase		1.383	bias	3.03e-06	CLDN1,DUSP4,DUSP5,DUSP6,EGR1,EGR3,IER2,ZFP36L2	34 (7)
HOXA5		transcription regulator	Activated	2	bias	3.72e-06	EGR1,GADD45B,IER2,KLF10
RARG	-0.178	ligand-dependent nuclear receptor		-0.555		4.17e-06	COL4A1,DUSP1,EGR1,EGR2,OTX2,RARA
MAPK8	0.043	kinase		0.57		4.36e-06	AQP1,DUSP1,DUSP4,DUSP6,EGR1,RARA,RBP1	43 (16)
VEGFA	0.067	growth factor	Activated	2.731	bias	5.15e-06	ACE,ADAMTS1,DUSP4,DUSP5,EGR1,FOSB,JUNB,MCL1,NR4A1	46 (15)
Mapk		group	Activated	2.236	bias	5.59e-06	ARC,EGR1,JUNB,NR4A3,PER1,PER2	33 (8)
APP	-0.091	other		1.076		7.02e-06	Ank2,ARC,CALML4,CHRM4,CLDN1,EGR1,FOLR1,FOSB,IGFBP2,JUNB,LBP,PCP4,PRLR,SPTAN1,ZFHX3
LEP		growth factor		0.471		7.26e-06	ACE,COL4A1,DUSP6,EGR1,EGR2,IGFBP2,JUNB,MCHR1,MCL1,PER2	54 (17)
EPHB1	-0.128	kinase				8.52e-06	EGR1,EGR2,JUNB	47 (18)
HOXA10		transcription regulator	Inhibited	-2.646		8.99e-06	AQP1,EGR2,KLF10,KRT18,NR4A1,PCP4,RBP1
IKBKB	-0.126	kinase		1.638		9.03e-06	CLDN1,DUSP6,EGR1,HLA-A,IGFBP2,JUNB,KRT18,RBP1	33 (9)
F2		peptidase	Activated	2.177	bias	9.75e-06	COL4A1,DUSP1,EGR1,FOSB,IER2,JUNB,NR4A3,SLC2A12	45 (12)
Hdac		group	Inhibited	-2.047		1.04e-05	ADAMTS1,ARC,EGR1,EGR3,GADD45B,KLF10,NR4A1
Ngf		group	Activated	2.191		1.1e-05	DUSP1,DUSP4,EGR1,IER2,NR4A1	49 (19)
CHUK	-0.066	kinase		0.083	bias	1.19e-05	CLDN1,DUSP6,GADD45B,HLA-A,JUNB,KLF10,RBP1	23 (4)
AHR	0.005	ligand-dependent nuclear receptor		-0.816		1.2e-05	COL16A1,COL4A1,COL9A3,DNAJB1,DUSP6,EGR2,JUNB,LBP,RBP1
ESR2	-0.562	ligand-dependent nuclear receptor				1.37e-05	ADAMTS1,ANO2,CLDN1,COL16A1,EGR1,EGR3,GADD45B,JUNB,RARA,SPTAN1,TRIB1	33 (2)
EGFR	-0.022	kinase	Activated	2.369		1.43e-05	CLDN2,COL8A1,DUSP1,DUSP4,EGR1,EGR3,IER2,JUNB,LGR6,MCL1	48 (15)
Fgf		group				1.52e-05	ACE,JUNB,OTX2,PER1
FOXO3	0.018	transcription regulator	Activated	2.741		1.53e-05	CLDN1,COL4A1,DDIT4,EGR1,EGR2,EGR4,FOSB,GADD45B,JUNB	40 (12)
[truncated: 510 more rows]

## Sheet: Additional Table S6
High confidence (80%) changes in home-cage gene expression in CBPKIX/KIX mice
[truncated: 71 more rows]

[truncated: 1 more sheets: Additional Table S7]
